# Supplementary material for: Loss of CTLH component MAEA impairs DNA repair and replication and leads to developmental delay
Source: EMBO Mol Med. 2025 Dec 19;18(2):492–513. doi: 10.1038/s44321-025-00352-x (PMC12905269; doi:10.1038/s44321-025-00352-x)
Supplement: Supplementary file 1 — Table EV1 [file 44321_2025_352_MOESM1_ESM.xlsx]

## Sheet: Sheet1
Table EV1. Targets and sgRNA sequences in custom sgRNA library
Gene Name	Sequence
ABTB1	GGTGAATGTGCGGGACAAGT
ABTB1	GGAGCTGGTACTCTACCTTC
ABTB1	CTCCTCGTGCCCACACAAGC
ABTB1	GCTTGTAATCGCGTAGAGCC
ABTB1	TGCGAGGCCAACACCTTCGA
ABTB1	ATAGTAATCCCGCCTCCTGC
ABTB1	AGACGTGGAGGTGAATGTGC
ABTB1	TGCCTGCTTGTGTGGGCACG
ABTB1	GGCTCTACGCGATTACAAGC
ABTB1	GATGGTGAGCGCTGCCTCTA
ABTB1	GCGCTCACCATCGAAGGTGT
ABTB1	GCAGCGCCATGTCCTCCCGG
ABTB2	AGGCATCGGCTCGCTCGTCA
ABTB2	TGTAGGGGCTGAAGTATGCG
ABTB2	AGGTCATTCTCGGGGGGTCC
ABTB2	GTAGAGCGTGTGGAGGGCGT
ABTB2	GGAGGGACTGCTCCAGGGTT
ABTB2	CACCTGCGTGGGCAGCATCT
ABTB2	CCGTGCCATGCACCACATGC
ABTB2	ACGCGCATCCACTCCATGAG
ABTB2	CGAGGTTCACAGTCCAGACC
ABTB2	ACTTCAGCCCCTACAACGGC
ABTB2	TGCGTACTCGTGGATGCGCA
ABTB2	GTGCCATGCACCACATGCAG
AIRE	GCTGTTCAAGGACTACAACC
AIRE	ACAGCACCCTCCAGAAGTCC
AIRE	GTGGCGGTACCAAAGCCTTG
AIRE	TCTGAGGCCTTCCTCTTGGT
AIRE	GACGCTTCATCTGAAGGAAA
AIRE	GGTCAGCAGCCAGGACAGGA
AIRE	CCAGCAGCCCTGACTCCAAG
AIRE	ATGTGGACCTCAGCCAGCCC
AIRE	TTTGGGGAAGCTGTCCAGGA
AIRE	CTGCTCTCCGGCTTCTTGGG
AIRE	GCACCGCACGGAGATCGCGG
AMBRA1	GGATACTCTGGGGGCGAGAA
AMBRA1	TCCGGACAGCATTCTTTTCT
AMBRA1	AAGGTAGAGCGTGGACTATC
AMBRA1	TATTGGCCTTCAGCCCAGAC
AMBRA1	TAAAACCCGGTGGATGAAAT
AMBRA1	TCAGCGGCTTCTGCAGGAGC
AMBRA1	GAGTACGGCGGTGTCCAATC
AMBRA1	CCATAATATCTATATTACGG
AMBRA1	ATTATGGTTCACATGGGTGG
AMBRA1	ATCTCAGGCCTTATTGCTTC
AMBRA1	GCAGACATCCGGGCATTGCG
AMBRA1	GAGGCCCTCCCAAAGAGCGG
AMFR	GTCTCTCACTCACTCGAAGA
AMFR	TTGCTGTGTTTTGATGTTGG
AMFR	AGACAAGTCCGGCAAACCAG
AMFR	CCTTGCAGAGCTGAACCATC
AMFR	TGACCACCTCTTCCACTGTC
AMFR	GTGCATTCCGTGGGTGTAGC
AMFR	TGGCTGCTCATCGGCGTGGT
AMFR	CGGTCGAGTCCTGTCCCTGT
AMFR	CTTGGCTTTCATGGCTGCAG
AMFR	TCTTCGAGTGAGTGAGAGAC
AMFR	CGGCGAGCCGGACCAGCTAA
AMFR	GCTGCGCGGAAACTGCCCTG
ANAPC11	GATTAAGTGCTGGAACGGCG
ANAPC11	ATCTGCAGGATGGCATTTAA
ANAPC11	CTGGTCTCTTGATCAAGGGC
ANAPC11	CACCGGATCCCTGATGTCTA
ANAPC11	GCATTTCTAGGTGTTTGGGC
ANAPC11	TGTTGATGGGCACCTGTGGA
ANAPC11	GAAATGCTTTCTCCATGGAG
ANAPC11	GATGCCACAGTTCTCATCGT
ANAPC11	ATGAGAACTGTGGCATCTGC
ANAPC11	TTCCCTAGACATCAGGGATC
ANAPC11	TGAAGGTGAAGATTAAGTGC
ANAPC2	ATGCCCGTCGCCGGTACTAC
ANAPC2	ATCCGCAGAGTTCTCGCATT
ANAPC2	AGGATGGAGGACCGTTGCCG
ANAPC2	CTTCCTGCGTGAGTTCCACA
ANAPC2	GGCTACGCAGGTAGGGATCC
ANAPC2	AGACTCCGCGCAACATAGTG
ANAPC2	ACAGGCTCAGTCTGCTGGAG
ANAPC2	TGTGACCACCACCCTGCACC
ANAPC2	GAGATGATCCAGCGTCTGTA
ANAPC2	GCTGGAGAAATGGACTCGCC
ANAPC2	GGATGTTGGCATTGATGCGG
ANKFY1	CTCGTAGAGGTCTGCCACGA
ANKFY1	GCACTTGATGCTTCTGCGGC
ANKFY1	TGACAGGTCCAACTCTTTAG
ANKFY1	CAGTGCTCACAAGTTTGTCC
ANKFY1	CTTGGCTGCGCAGGCAAACA
ANKFY1	CAAGCTGCAGAAGAAGCTGG
ANKFY1	TGACGATGACAATGCTTCGC
ANKFY1	CTAGTTTCATCAGTTCAGTC
ANKFY1	GTTTCAGCTACAGCTCCTCA
ANKFY1	CGTGGCAGACCTCTACGAGC
ANKFY1	GGAGAGGAAGAGGCTAGAGA
ANKIB1	AATGGAGTATTGTGCTGGTA
ANKIB1	TTCCGTAAAGCACTCATCAA
ANKIB1	GGCGTGCCAAGCGAGGATGA
ANKIB1	CTGCTCTCTCATATTCACCC
ANKIB1	TTACATTATGCTGCTAGACA
ANKIB1	TCAAGAGATTCTTTTAGCTG
ANKIB1	TTGTGCACATTCCGTTTATT
ANKIB1	ATCTATGCATTTGTTGTGTA
ANKIB1	TTGCACTATGCTGCTGCCTC
ANKIB1	GGTATTCTCACGGGATCCCG
ANKIB1	AAAGGAGCAAAACTTGACCA
AREL1	GACTATTTATGACTACGTGC
AREL1	CACGTGCGGCAAGCTCAAAG
AREL1	CCCGGTCTTGCAAAGTCTCC
AREL1	GCACTCGGAAGGCCATGCTG
AREL1	AGTCAGCTTCCTCCAGAATG
AREL1	CTACGTGCGGGGAAATTACC
AREL1	CATAAATAGTCCGGTCCCCT
AREL1	CTCTCATGTCGAGCTAGCAG
AREL1	CAATTCCAACGTAGTAAAAG
AREL1	GGATTGGAAGGACCCCTATG
AREL1	CAGGAGACTTTGCAAGACCG
ARIH1	ACTCCTTAGCCACTTCAATT
ARIH1	AGTATTCTTGTGATAGTTGC
ARIH1	CGTGTTCGAGACTTTTTACT
ARIH1	GAACACGCCAGATGAATACA
ARIH1	ACTCAGCAAAGAGCTTCTCC
ARIH1	AAAACTTATGTCCACATTCA
ARIH1	CATGCCTTCTTCCATTATTT
ARIH1	TATCCCAATTGAAGTGGCTA
ARIH1	TTGGGATAAAGAGAAGCTAA
ARIH1	TTCAAGTAGCAGATCTGACA
ARIH1	AAGATATCACAACCATGAGC
ARIH1	TGAGGAGGACAGCGGCGCCG
ARIH2	AAGAAGAAGAAGACGACCCT
ARIH2	CTGGTACTCCTCGGGATCAA
ARIH2	GGGGTCTGACAGCAATGAAG
ARIH2	AGCTGGTCATGTGCTCATTG
ARIH2	ATATCTCTGAAACTTGCCAG
ARIH2	TGTAGGTCAAGCAAGTGAAC
ARIH2	GCAAGTGAACTGGTACTCCT
ARIH2	CTGGCAAGTTTCAGAGATAT
ARIH2	AACAAGCAGTTGAGCAGAAT
ARIH2	TTCTGCTCAACTGCTTGTTG
ARIH2	CAGACTGCCCCATGGTTATT
ARIH2	GAAGAAGAAGAAGACGACCC
ARMC5	GAATTTTCCGTTTCCGGAGC
ARMC5	CTGGACGTGCTCGTGAGCTC
ARMC5	TCGCCGTAGCAGCGCGAGTA
ARMC5	CTAGCCGATTGCTGTACGGA
ARMC5	GCTGCCGCTTCCTAGAGTGA
ARMC5	GAACGAGAGCGAGTCCGTGA
ARMC5	ACTAGACGACGACACAGCGG
ARMC5	AGGGGTGTCTCGTTGGTCGC
ARMC5	CTTGATGTGGCGCGTGCGGA
ARMC5	CCTGCGCAAGACGCTGGACT
ARMC5	CGCCCCTTCCGTACAGCAAT
ARMC5	GAGGAGCCTTGGGGACGCGA
ARMC9	CCATTGTGTAAAACAGTAGG
ARMC9	TTTCAAGTTCCATCCGAGAT
ARMC9	ACAGATCGAAGAACACCTTC
ARMC9	ATCTTTTGAAGTACTCTGTG
ARMC9	GATAGATGGCAAAATGGATG
ARMC9	TTAAATGAGGGGTGCACCAT
ARMC9	AAACCTACCTGGAGACCAAA
ARMC9	ACAAAAGGAAGGGCATAGAA
ARMC9	CCGCCTACTGTTTTACACAA
ARMC9	GAAGGTGTTCTTCGATCTGT
ARMC9	GTTCAATATGGGGGACATTC
ARMC9	GGAGGGAAGGCTGAAGGAGG
ASH1L	GGATTGGGTTCTGATTCCGA
ASH1L	TTTCTCGATTCCGTTTGCGA
ASH1L	ACTTTGGCAATCGGCGTTTA
ASH1L	GCCTTAAGCGGTTCCTGAGT
ASH1L	TGCCATCAGTACTGGCACAT
ASH1L	GAGAAAGAAACATCGAAGCT
ASH1L	ACCTATGACCAACGTTCAAG
ASH1L	TCCCCAGCTTCGAAATAGAC
ASH1L	CTAACATAGCAGTATTTCTA
ASH1L	GTTTTTTAGTTCTCTTAGCC
ASH1L	GGAGCCACTGACAGTACAGG
ATG12	GCTCCGGGGTGGTTGTTTCT
ATG12	GGCTCCGGGGTGGTTGTTTC
ATG12	ACTTGTGGCCTCAGAACAGT
ATG12	GAGCGAACACGAACCATCCA
ATG12	CTTCCTACTTCAATTGCTGC
ATG12	TACTTCAATTGCTGCTGGAG
ATG12	CCTCCAGCAGCAATTGAAGT
ATG12	CCTACTTCAATTGCTGCTGG
ATG12	CTACTTCAATTGCTGCTGGA
ATG12	TCTTCCGCTGCAGTTTCCCC
ATG12	GTCTCCAAGCAAGATGGCGG
ATRN	AATACAAAACGAAGTGCACG
ATRN	GGGTTTGTGACAGATGGACC
ATRN	TTTTGCTACAGAGTGTAGTT
ATRN	CGAAGTCTCATTATTCTATT
ATRN	CCTGAGGTTGTTGCCACATC
ATRN	GATGCTGCTTATAATTTGAC
ATRN	GTCTCATTGCCATCTCTCTC
ATRN	AAGTGCACGTGGCTCATTGA
ATRN	CCCCATCATAAACATATAAA
ATRN	GACCATTTATATGTTTATGA
ATRN	CACCGCTAGTTGCTGCATTT
ATRN	GAAGATGGTGGCTGCAGCGG
ATRNL1	AAATGTACTTGGCTCATTGA
ATRNL1	CCTTCTGGATATTTAACAGA
ATRNL1	ATTTTGCTACAGAATGTAGC
ATRNL1	CTTAATCTTAACACTGCATT
ATRNL1	GATGCTGCGTATAATCTAAC
ATRNL1	CCAGATGTAGTAACAACTTC
ATRNL1	CCATCTGTTAAATATCCAGA
ATRNL1	GATCATATGTATGTTTATGA
ATRNL1	TTTCATTGCCCCTTATTTCA
ATRNL1	CCTGAAGTTGTTACTACATC
ATRNL1	GGAATGTAGGAACTCCATCA
ATRX	TGATTCATTGCAAGTCGTGG
ATRX	ATTCTTCTGATGAGTGTGCA
ATRX	TGGAAGTAACTCTGATATGA
ATRX	CAGGATCGTCACGATCAAAG
ATRX	CTTGCAATGAATCAAAACAC
ATRX	TGATATGATGGAAAACAGCA
ATRX	TCGTGACGATCCTGAAGACT
ATRX	ACTATGCAGAGCTTGCCAAA
ATRX	ACATACTTTGTTACAATTGA
ATRX	ATCAGATGATGAAAAACCTT
ATRX	GCAGTGACCAAGTCCAACAA
BACH1	CCACTCAAGAATCGTAGGCC
BACH1	CTTTCTTCCGCTGGTCATTA
BACH1	CCCGGAGTGTAGAGATTTGC
BACH1	TGGACGTCTGTACCTGACAA
BACH1	CCGCTGTCCCTCCACAAAGA
BACH1	AATGTCTCTGAGTGAGAACT
BACH1	CTCCTCAGTGTAAACTCCGC
BACH1	ATAAAGTCCATGAGGGTCTA
BACH1	ACTGCTGCATGCCGCCAGCA
BACH1	GTGTAGGCAAACTGAATTAA
BACH1	GACAGCGGTTCCGCGCTCAC
BACH1	GCATTCTTGCTGGTCTGCAG
BACH2	CCTCAATGACCAGCGGAAAA
BACH2	AGAGAATATCCTTTTTCCGC
BACH2	ACGTGACTTTGATCGTGGAG
BACH2	CCTTTTTCCGCTGGTCATTG
BACH2	GGAAGGAGTTCCGGGCCCAC
BACH2	TGAATATTTTTGGCAGGCGC
BACH2	TATTTTTGGCAGGCGCTGGT
BACH2	TACACATACATGGGGGAGTC
BACH2	GTGGACTCATACACATACAT
BACH2	TGTGGACTCATACACATACA
BACH2	CAGTATTAACCCTGCGCCCT
BACH2	GTGTAGGCAAACTGTAACAG
BARD1	CTGAGAGAGCCTGTGTGTTT
BARD1	ATGTCCAGTGTGTTACACCC
BARD1	CTACATGACAATGAGCTGTC
BARD1	CTTGAAGATAAATAGACAAC
BARD1	TCATGCAAACGTAAAGTTGG
BARD1	TCCACTGGTGCTCAGAATGC
BARD1	ATCTGACTTTCTTACTTCGA
BARD1	GAAATAGACTTACTAGCAAG
BARD1	TTCACCATTTATCTGAGGAC
BARD1	TGAAGTAGTGACTCCTGAGA
BARD1	GCGGGACGATGCCGGATAAT
BARD1	AAGTTGGTGGTACATCAGGG
BAZ1A	AACGGCTTTCGGTGTAGCAG
BAZ1A	CAGTAGAAAACTTCCTCGTC
BAZ1A	TTCATGTAAGCGCGAACGAT
BAZ1A	GCTTCCTGATACGTCAGTCC
BAZ1A	GTAGTGGCGGAAGATCTCGT
BAZ1A	ATATTTTGTCGAAGAAACTG
BAZ1A	TTCTGTGCAACAGCCTTGTG
BAZ1A	ACTGGAATAATTAGTGGTTC
BAZ1A	CTCCCTCCATCACATCAAAA
BAZ1A	GGACATGTTAACAGTGTGGA
BAZ1A	TTTCATGTAAGCGCGAACGA
BAZ1A	GAATGAAGACGTAGAAGAGA
BAZ1B	ATTTGGACGTGCAAGAGTAC
BAZ1B	AGTATGAAGCCCGCTTGGAA
BAZ1B	GTTAGTAGATACTGCTTGGT
BAZ1B	CAGAACAAGCTTCTCATACC
BAZ1B	GCTAACACACAAGGAAGCCT
BAZ1B	GGGAGAAGAGTGTGACTTCG
BAZ1B	TCTCTAAGGAGGCTGTGTTA
BAZ1B	ATGGTCCTGAGCAATCTGAC
BAZ1B	GATTGTGAAGATTCATCCTT
BAZ1B	GTCACTTGATGGAGAATCAC
BAZ1B	AAAGGTACAGTGAGCGCATT
BAZ1B	GATGTTCAGGAGGAAAGCGA
BAZ2A	GGGAGGGCCTCTACACTAAC
BAZ2A	AACGACCATTTTAACTTTAC
BAZ2A	GAGACAGTCGTAGGCCACGC
BAZ2A	GTATTGTCCCCCCGAGAACT
BAZ2A	CCCTCCCCTGAGGAAGGAGA
BAZ2A	CCACTCAACGGCATCCTTGG
BAZ2A	ATAACACTAACCTTCGGGCT
BAZ2A	AAAAAACTAGGGGGTCCATT
BAZ2A	TGCTGCCAGGATTGGCAGAT
BAZ2A	TGAATGCTAGATCCCAACAT
BAZ2A	CTCCTTAGAAGTCCCGTTGA
BAZ2A	GAGAACTGGGAGAGAAGGGG
BAZ2B	GCTAAGTGAAGCAACTCCAG
BAZ2B	TGAAGTTGGTGTAGTAGAGG
BAZ2B	AGCTCTACAATCAACCCATG
BAZ2B	TTCATCTTCGACACCTTCTG
BAZ2B	AGTGTCGAGTGCCTTCCCAA
BAZ2B	GGATGTGCGGCTAAGGCTGT
BAZ2B	GACACTGTGGACAGGTTAAA
BAZ2B	GTCTACATTCAGCCAGCTCA
BAZ2B	CCCCAACTAGCATCTTTTCC
BAZ2B	GAAGGTGTCGAAGATGAAGT
BAZ2B	GAAACTACTGAAGCCACAGA
BCL6	CTCGACTCCGGAGACGATTA
BCL6	AGGCCATGAGGACCGTTTTA
BCL6	GATACAGCTGTCAGCCGGCG
BCL6	ATCTCGGCTCAATTTGCGGG
BCL6	GCCGGAAGTTTATTAAGGCC
BCL6	CATCTGCAGGTACATAGCCG
BCL6	CTGTAAAGATGCTATAGAAC
BCL6	GGAGGATGCAGAATCCCTCA
BCL6	GATCTAGATTGATCACACTA
BCL6	CAGTCAAGATGTCTCGACTC
BCL6	CTACAAGTGTGACCGCTGCC
BCL6	GAAGAACATCACTGGCATGG
BCL6B	AGGAGTGGCGAGTGAACTCG
BCL6B	CCTCACTGACGTCACGCTGC
BCL6B	GCAAATAGGTGGCGGCCGCT
BCL6B	GAGAGGCTTCGCCCCTCTAT
BCL6B	GCAACCCCTCAGAGCACACA
BCL6B	TTCAATTTTCCGGGGCCGTG
BCL6B	GGATGAAGCGGTGGCATGCC
BCL6B	TGGACGTGCTCTCTCTGCCC
BCL6B	GTACATCGTGCTAAACTCTC
BCL6B	TACCTGGTGGAGGGGCCGTT
BCL6B	TAGTGGACGAGCCCGTTCAG
BCL6B	GGGCTCCGCAGATTGAGCAG
BFAR	TCAAGGTGGTGGGGTTAACC
BFAR	GCCGTCACTGCCTTGCTTTA
BFAR	GGCCGAGCGAATCAGCAGAT
BFAR	TCTGAAAGGCTGCAAGACTT
BFAR	ATTCACTAACAGAAATCTGA
BFAR	TGAGAGGTTCATCTCTCTCA
BFAR	CGGCCTGTGTTAGGAGCTAA
BFAR	GGTGTGCTCACAGCTTTAAC
BFAR	TCCCATTTTTCTCTGCATTC
BFAR	AATCTCAGTCTAATGGCATC
BFAR	AACTTCTTCCGCCGTCCATT
BFAR	GATGAACCTCTCAAAAGCAC
BIRC2	TGTTTTGATACGAGGGACCT
BIRC2	ACATATTCAACTTTCCCCGC
BIRC2	GTCAAATGCTTTTGTTGTGA
BIRC2	CAAGCTACTATGTTCCAAGG
BIRC2	ATAGCACGATCTTGTCAGAT
BIRC2	ATGCTATGTCAGAACACCGG
BIRC2	TTGAAGACATCTCTTCATCG
BIRC2	CATTGGAGACGTATTCTTAG
BIRC2	GGCTGAACTGGAACACTAGA
BIRC2	AGACATTCTGTAGAGTTCAC
BIRC2	GAGTTCTTGATACGAATGAA
BIRC3	GTATTTCAGTTCAAACGTGT
BIRC3	ACCCGGAAGTAATGAGTGTG
BIRC3	TTTGCTGTGATGGTGGACTC
BIRC3	ATTGAGCAATTGGGAACCGA
BIRC3	CTCTGAACGAATCTGCAGCT
BIRC3	GAAAACAGTGGATATTTCCG
BIRC3	AGGATTAACTAGAACACTAG
BIRC3	TCTAAATTCCGTTAACAACT
BIRC3	GTGGTAGGAACTTCTCATCA
BIRC3	GTTGGCGACAGAAAAGTCAA
BIRC3	GTTAGTAGACTATCCAGGAT
BIRC3	GAGAGTTTGAATAAGAGCCA
BIRC7	ACTTGGCATGCTCCGTCCAG
BIRC7	GAGGTGCTTCTTCTGCTATG
BIRC7	CCTGGACGGAGCATGCCAAG
BIRC7	AGCACCTCACCTTGTCCTGA
BIRC7	CACTTGGCATGCTCCGTCCA
BIRC7	CCACTTGGCATGCTCCGTCC
BIRC7	GTGAGGTGCTTCTTCTGCTA
BIRC7	TGAGGTGCTTCTTCTGCTAT
BIRC7	CCTGCAGAGCTGGAAGCGCG
BIRC7	GGCCTGCAGAGCTGGAAGCG
BIRC7	CCGGTACCTGGGGAACCACT
BIRC7	GCTGCGGCCCCTGACAGAGG
BIRC8	AGACGCCTTAGCGGCTCTTC
BIRC8	CATTTAACCCGTTCACTTGA
BIRC8	GAGCAACTATAAAACGCTTG
BIRC8	AAGCCCGGCTCATTACTTTT
BIRC8	TCTAGCAGATATTTGCAACC
BIRC8	GCTTCTTGTAGCATAGGATT
BIRC8	GTGGAGGAGGGCTAGCCAAC
BIRC8	ACGAATGGGATTTGATTTCA
BIRC8	AAAGAGCAGCTTGCAAGAGC
BIRC8	CTGATTCTTTTAGTTAGTGA
BIRC8	TCCTCTTGCAGACGCCTTAG
BIRC8	CAGATGTCCCATGTGCAGCG
BMI1	TAGACATTCTATTATGGTTG
BMI1	ACAAAGCACACACATCAGGT
BMI1	TGAACTTGGACATCACAAAT
BMI1	TTGTATACAAATTAGTTCCA
BMI1	CACCTGATGTGTGTGCTTTG
BMI1	GTGGTCTGGTCTTGTGAACT
BMI1	ACAAATAGGACAATACTTGC
BMI1	AACGTGTATTGTTCGTTACC
BMI1	GGAATGTAGACATTCTATTA
BMI1	CTCCACAAAGCACACACATC
BMI1	GATTGATGTCATGTATGAGG
BPTF	GAACGAGGCCGATGTACTCT
BPTF	TACGAGGTACTGCGGAACTT
BPTF	CAGTAACAAATCCTTTCTGG
BPTF	AGTCAATTAATTCTGCAAGT
BPTF	TATATTCGACATGAACCTAT
BPTF	TCACGTTCTTCCTTACCAAG
BPTF	TGCCCCGAGCCTTATTGGTC
BPTF	TGTAGGGTTTGTCACAAACT
BPTF	GCAACACAGTCAGTCACACC
BPTF	TTTCAGATCAGCAGGTCCAA
BPTF	GTTCCGCAGTACCTCGTAAA
BPTF	GGATTCTGAGGACGACGAGG
BRAP	CTCGACGGCCGAGATGCTGA
BRAP	GAGACCATGAAGTCCAACCC
BRAP	GCTGTTTGGACGGAGAATCT
BRAP	ACTTCTTTGCGCAGTGGGGG
BRAP	TGGTGACTTGCCTTCTAAAC
BRAP	GACCAGATTTCATTCTTCAG
BRAP	GCGCCGCACATCTTCTTTTA
BRAP	CTCTACTCCCAACCAATATA
BRAP	TTCAATTACTTCGTTAAATG
BRAP	CATGACTGGTCATTGCAGCA
BRAP	TCGCCTGTCCCCGCCGGCTT
BRAP	GGCGCTGAAGCCGAAGCCGG
BRCA1	AAATCTTAGAGTGTCCCATC
BRCA1	TGGTCACACTTTGTGGAGAC
BRCA1	ACTGTGAAGGCCCTTTCTTC
BRCA1	GTAAGAATGATATAACCAAA
BRCA1	TTACATAAAGGACACTGTGA
BRCA1	TAAATCTCGTACTTTCTTGT
BRCA1	TTTTCAGCTTGACACAGGTT
BRCA1	AAATATGTGGTCACACTTTG
BRCA1	GTTATATCATTCTTACATAA
BRCA1	AACTTCTCAACCAGAAGAAA
BRCA1	TGCTAGTCTGGAGTTGATCA
BRCA1	GAACTCTGAGGACAAAGCAG
BRD1	TGGAGCGAGCCCACAGCTAC
BRD1	GTCTCAGCGAAGCTCACAGC
BRD1	TGATCGAGCTGCTGCGCAAG
BRD1	TGAAGTACTGGCAGCGGCTG
BRD1	AAATAGGATTGCGAATCAGG
BRD1	AGAAAATGATGAGGAGATGA
BRD1	CACGGGCTGCGCAAATATCC
BRD1	GAAGGTGGAGCAGGTCGCCA
BRD1	GTGAGCTTCGCTGAGACTGC
BRD1	AAACTGCTTCTTCCGCTGAA
BRD1	CACCGTGTTCTATAGAGCCG
BRD1	GGGCTGCGCAAATATCCTGG
BRPF1	CCTTTCGGCAGGTCTCCACC
BRPF1	GCTTAGTCGCCCGCAAGTTG
BRPF1	AGGCGACCCTAATGCGCTAG
BRPF1	GGGTGTAAGTCCCATCCCGC
BRPF1	TGTCGTGGTCATAGTGGTAC
BRPF1	TGCGGAGTGGAGTTTGTTGT
BRPF1	AGTCGGCGTGCTGAACCTGG
BRPF1	TGTCGCAGTAGGCTGTCTTG
BRPF1	AGCTCCCGATAGACCACCTC
BRPF1	TGAGGTGATGAGCTATGCAC
BRPF1	TCGTGGAATTGATCCGCAAG
BRPF1	AGGGTGACTGCAGGCAACGG
BRPF3	GTCTACCTCGACAATCCGCT
BRPF3	ATGCGCGAAACCAGCCTCAA
BRPF3	GAGTGCAAGCGCCGGATAAG
BRPF3	TGCAGCGGCTTCACAATTAT
BRPF3	TATTGCATTCGGTGATATCC
BRPF3	AAGTCCCGGCAGAATGCCGA
BRPF3	GTAGTGGTCTCTCCTTTCAG
BRPF3	CTTCTCAATGTAGCGGTAGT
BRPF3	AGCTTCCGTATGGTGGACTC
BRPF3	ATGAAAAACGGCGAGTAGAT
BRPF3	GTCCCACCTGTACCGCACCT
BRPF3	GAAGTCCCGGCAGAATGCCG
BRWD1	CCTTATCGCCCGGTACCTAT
BRWD1	GCAGGAGCTGGAGCAGTACC
BRWD1	GTTGCCGAAGAGATTGGACT
BRWD1	CAACAGGAGCTACGAGGAGT
BRWD1	CCGATAGGTACCGGGCGATA
BRWD1	CCCTCCCAGTCCAATCTCTT
BRWD1	CCAGCGCATCGGTCCTATGT
BRWD1	CAGATTTGCAAAAGATGATC
BRWD1	TCAAGAGTCACTTCTTTACT
BRWD1	CTTCTTTACTTGGTGCAGGA
BRWD1	ACCTGGGCCGCTCTCCGACA
BSN	GAGGTCCGAAGTCTTGCATA
BSN	GGCGATCTGAGGGACGGAGT
BSN	GGGTTAGCAGTGACGCGCCA
BSN	CCCCGAGATCTCTCTTGGTC
BSN	CAGAAGCCTGCTTCGGAGTT
BSN	TCTACCTGCAGCGTCCTGCG
BSN	ACTGCGGTGGCACTTTTGGC
BSN	GCATCATTGAAGACGATCTT
BSN	TGAGAGCCCCCGAGAGACAA
BSN	CTGCACCCAGTGTCACAACA
BSN	GGAACAGCTGGACAGTGCAG
BTBD1	GAAATACGCAGTCCCAGCCT
BTBD1	TGCCTTTATGTTACTTACTC
BTBD1	ATGGATGCAATAAGTGCAGA
BTBD1	AGACAAAGACTAGCAAGCTG
BTBD1	ATTATCTGCCCTAAGATGTT
BTBD1	TTTCTTGGCAGTATAAAGAG
BTBD1	ATTCGAGAAAGTCGACTTTT
BTBD1	GGCTGGGACTGCGTATTTCT
BTBD1	TATTCAGATGAAGTTCAAAT
BTBD1	GGGTTTACTGATATTGATAT
BTBD1	GTGGGACGAGTGATCGAATC
BTBD1	AGAGAGGACGGTGAGGGCGG
BTBD10	TCCTCGCGTATTGCTAAAGG
BTBD10	CCAACACGACAGCACCATGT
BTBD10	GGGGATGCTTTTTGAGGACG
BTBD10	AAAATGCAAAAGAAGGAGCT
BTBD10	ATGAGTCTACATGGTGCTAG
BTBD10	AGATTCATCTCATGAAAGAA
BTBD10	AGTAGTCAGTCAAGTTCAGA
BTBD10	AGCCAAATACAATGTTGGGC
BTBD10	CACTGTGTTTCGAGCGATTC
BTBD10	TTTACACGACCCAATGAGAA
BTBD10	TCCTCCTTTAGCAATACGCG
BTBD10	TGAGAAAGGAGAGTATGAGG
BTBD11	CTGGCTTGTTTGACCGCTGT
BTBD11	CGATGGTCCTCAGCTCCGAC
BTBD11	GCCGTGGTGCTTGGCATTGA
BTBD11	ACTTTGGAAGGCTCCACGTT
BTBD11	GAAGATTCAGGCTGTCTGGT
BTBD11	TCTTTGCTGGCCACGCGCGT
BTBD11	GATGCATTGCACGGGACACC
BTBD11	CAAAGGGTGTACAGGGCCTC
BTBD11	TGCCCCCTGCTTGTGGTGCA
BTBD11	CGGATCCACTCCATCAGCGG
BTBD11	ACCCTGTACCTGTTCGCTCA
BTBD11	TCAGGAGGAGGAATACACGG
BTBD16	TCACTGGCTCAACCAACCGG
BTBD16	TAGACTTTGAGGAAGCTTTG
BTBD16	GCTCAGAGCCTTGCACATCT
BTBD16	AGAACAAGGACATCCAAAGT
BTBD16	AATTCTCAAAGAAAAACTTC
BTBD16	ACAAAGCTCGGCTGGAACGC
BTBD16	GGCTCTGAGCATAGACTTTG
BTBD16	CTTTGAGAATTTCAAGAACA
BTBD16	TTTCAGGTAGAGCTTGGCCA
BTBD16	TACCTGAAAGCCCTGGCGCA
BTBD16	TTTGGGCAAACGCCACCGGT
BTBD17	GGAGAGGCTACTCCAAGCCT
BTBD17	ATGGGTGACCAGGCCCACCA
BTBD17	CACCCGCAGAACCACATCGC
BTBD17	GTGGAATACCCGGACCTCAT
BTBD17	GGCTGGTACCACTACGCGGT
BTBD17	CAGGGAGGACACGCCGTACT
BTBD17	AAGACAGCGGCGCAGTCCTG
BTBD17	ACAGAGAGCCGATGTTGGCG
BTBD17	CAGGTGCGCGCGCATGTAGT
BTBD17	ACTGGAGCTGTTCCACGCGC
BTBD17	GCAGCAGCTCCTGCAAGCGC
BTBD18	CCAGTCCCAAAATCCTATAC
BTBD18	AGAACACATCACTCTGCTGC
BTBD18	AGAAGGGGCTACAAGCTGAC
BTBD18	CTGGAATCCCTTCAGCTTGA
BTBD18	GTTCTGTGATGTCCTTCTGC
BTBD18	AGCACTCTCGGTTCAGCCTT
BTBD18	TTCAATCTTATTGCCCCAAG
BTBD18	GAGTTAGGTGCCCTGACTTC
BTBD18	CAGCACACTTAGGAAGCTGG
BTBD18	GTCACCACTCTGGCAGAGAT
BTBD18	CTGCAGTCAATAGCCAACAT
BTBD18	GCTGCAGAAAAGCTAACCTG
BTBD19	CGTGGTTGGTCAAGAACGGC
BTBD19	CAACTTCTTCCAGCGACTTC
BTBD19	TGACAGCGGCTGTGGAGTAT
BTBD19	GCTAAGCACTGTGCCAACTG
BTBD19	GCGGTACAGCTTGACACTGT
BTBD19	GCACCTTCACCACAAACTGC
BTBD19	GGATGTGGACTTGGTTTGTG
BTBD19	ACAGGCCAACAAGCACCGAT
BTBD19	ATTTGCCCATCGGTGCTTGT
BTBD19	GGAAGTGCTGACAGCGGCTG
BTBD2	GGAGATTGAGCTGCCCGACG
BTBD2	CTTTGATGCCATGTTCAACG
BTBD2	CTTCTTGGCGGTGTATAGCG
BTBD2	CTTCAGGAACTCCACGCAAT
BTBD2	ATCAAAGACGGCGCTGCCCA
BTBD2	GAGCAGCATGAAGGCGTTGT
BTBD2	ACTCTTCGATGAACCGCAGC
BTBD2	CACTGCAGACGCCATCACCG
BTBD2	CTCAATCTCCGTGGATGTTG
BTBD2	GTCGGGCAGCTCAATCTCCG
BTBD2	GGCGAAGCGCTCCTGCACGG
BTBD3	GAGTTGGCTGGCTTTTTACG
BTBD3	CAGTAACAACAACCTTATCC
BTBD3	GGCAACCGTTGAGTCCCACC
BTBD3	GATGTTCAATAATGATTTGA
BTBD3	CTGGTGGTACTGCTGGACGC
BTBD3	GACCTGTTCTTTACCGTCTC
BTBD3	ATTATTTCATAACAAACTGG
BTBD3	GCTGTTGCTACTGCTGCTGC
BTBD3	CAGGTTCGACATCTGGTATA
BTBD3	GTGTTCCATGCGATGTTTTA
BTBD3	AGCGACCACGATAGCGCCAT
BTBD3	GTTTTACGGAGAACTTGCAG
BTBD6	CCGACGTGCACTTCGTCGTG
BTBD6	CATGTTCTACGGAGACCTGG
BTBD6	AAGAGGATCAGAAAGGCTGC
BTBD6	TTCGGACCGTAGGGCCATCT
BTBD6	TGAGATAGACCGGCAGACGC
BTBD6	GATCGATCTGGAAGCCGACA
BTBD6	CCACCGCCTCTTTGGTGTTG
BTBD6	TGTCTCCAGAAAGTTGACAC
BTBD6	CATGTTCAACAACGAGCTCA
BTBD6	CCCCACGACGAAGTGCACGT
BTBD6	GACCTAGCCAACAGCAACGC
BTBD7	CATTCATGTTCCCCGAGGGT
BTBD7	TTAAGCGTCGGAAATCTAAT
BTBD7	TTGTTACACTACCTTTATAC
BTBD7	TTACAAAGGAGGATACGAAC
BTBD7	ATATCTACATCAAGGGAATT
BTBD7	GCCTTGCTGAGAATAGGATG
BTBD7	TTTGAGGGTGGCAAGACCAG
BTBD7	ATCACTGTTGCATATTTTTT
BTBD7	TGCATTAGTGGAGGAATATG
BTBD7	GCTTTCTCTACAAGCCAGTT
BTBD7	CTCATCCATATGGCTCTAAA
BTBD7	GACCAGGGCAGAAGAAGCCA
BTBD8	AGTCAGGAACTCTTGCTAAA
BTBD8	AAATCAGGAGCCTATTGCTG
BTBD8	TCAGAAGCATGAAATTCCAG
BTBD8	ACTATGAAGAGGAAATTCTT
BTBD8	CAGAGAAGGTAACATCTGTA
BTBD8	GACTTCTATTTTCATACTAT
BTBD8	TCAGATGAGTTTTCACACTT
BTBD8	TCTTCTCCTAATTCAGATGC
BTBD8	ACAGATGTTACCTTCTCTGT
BTBD8	ATAGTATGAAAATAGAAGTC
BTBD8	CCGGCTGAAGGCGACGGTGT
BTBD8	GACATGGCTCGCTGTGGGGA
BTBD9	ATATGGCGACGTCACATTCG
BTBD9	CTTCGCCCCTTTACTGCAGT
BTBD9	TTGAGCCTGGCTCATAAATA
BTBD9	GGCAACGCTGACAGATGAGA
BTBD9	CAGCCAGGTGCCAATATTTT
BTBD9	GAAACGTTTTCCTGCCCACA
BTBD9	GTTTATGGATAGGAATGCTC
BTBD9	TCTGCAGTGGTGTCTTGGAG
BTBD9	CACATTTTGTCTGAACATAT
BTBD9	GACATTCTGAATGTTAAGTA
BTBD9	TCTTGTGGGACCGAGATAGC
BTBD9	GCTGACAGATGAGAAGGAGG
BTRC	TTATACAGGCATCGCAGCGA
BTRC	CAGCCCAGCCACAGAGACCT
BTRC	GTAATAATGGCGAACCCCCT
BTRC	ATTACAGTCTTCTCTCTCTG
BTRC	TTGCTAAACATACTGTTTCT
BTRC	TATGAAGACTGAGAATTGTG
BTRC	CTGCGATGCCTGTATAACCC
BTRC	TATGCCCAGGTCTCTGTGGC
BTRC	GAGAGAGAAGACTGTAATAA
BTRC	TGTCTAAGTGAATTCTTCTC
BTRC	TGGTACCGAGTGACCTCTGA
BTRC	GATTATGGACCCGGCCGAGG
C18orf25	ACAGAATGGCCGAGTCGCCA
C18orf25	TGGTACTACTGTCCTGCAGC
C18orf25	CAGGTGACCACTAGAGGAAG
C18orf25	GCTACTGAGGCAGAAACGGG
C18orf25	AGTTCAGAAAGATGGTGTAG
C18orf25	GCTTGTTGATGGAACTGAGA
C18orf25	AGATGCTTTTGGTGGGGCTT
C18orf25	GGAAGTTTCACTTTCAGATC
C18orf25	TACAGATCCATCTTCCTCCT
C18orf25	ATGAAGATGGAGGAGGCAGT
C18orf25	TCGCCAAGGTTAAAGGTCAT
C18orf25	ACCCTCTCAGGCAGAAACGG
CACUL1	AAGATTATAAGAGCACATAC
CACUL1	GATATGGGGATATAGTCACC
CACUL1	ACATCTGTTCCGAGTGCTGC
CACUL1	TATCCTATGAACAGATATAC
CACUL1	GAGCACATACTGGCCAAAAT
CACUL1	CTGAGTTAAAAGTTGATCTA
CACUL1	ATATCTGTTCATAGGATATG
CACUL1	ACATACTGGCCAAAATTGGA
CACUL1	TCTATGGCACCATCCAATTT
CACUL1	ATGTGTATGCCAGCAGCACT
CACUL1	TCACTTAGAGAGAGTCTCAA
CACUL1	GGAGGAAAGCATGGAAGAGG
CBL	CTATTCTTTAGCGCCAGCTT
CBL	ACAAGATAGTACGGAGATGC
CBL	TCTCCCTGAAAGAGTCCACT
CBL	CCAGCATGTGGCTGAAGATG
CBL	AACCATAAGCCTCTTCAAGG
CBL	GTCAAGATATGAGGGGAAGA
CBL	GATTACTAAAGCAGATGCTG
CBL	TGAGTATTTTAGGGTGTTTA
CBL	AACCGAAATATAATCATTGC
CBL	CCTGTCGAAAGCTCTTCCAA
CBL	CATCTTTACCCGACTCTTTC
CBL	GACGGTGGACAAGAAGATGG
CBLB	TCCCCGAAAAGGTCGAATTT
CBLB	AGCAAGCTGCCGCAGATCGC
CBLB	AGTACTCATTCTCACTGAGT
CBLB	AAGACTCTTTAAAGAAGGCA
CBLB	GGATTTCCTCCTCGACCACC
CBLB	TTGGAAGCTCATGGACAAAG
CBLB	CCCGTTTTGACTTTTTCATA
CBLB	CGTAAATGCTGATATGTATC
CBLB	GATGCTATTCAGGATGCAGT
CBLB	TCAACTGAAGTTTGGGATTT
CBLB	TGCACAGAACTATCGTACCA
CBLB	GGGATGTCGACTCCTAGGGG
CBLC	TCCGCAACTTTCCCTCCAGA
CBLC	TTCCCCGGGGGAAAGTACTG
CBLC	TCGAGTTCGACGTCTTCACC
CBLC	GAGGTCAATGGTGGTGCGCA
CBLC	CGTGCAGCTCTGCGTGCATG
CBLC	GGCTGAGTTTGAGTCCCTCC
CBLC	GGCCAACACTCCTCAAGAAC
CBLC	GTGAGGAAGGCCATGTAGCC
CBLC	GTGTCCACAGTACTTTCCCC
CBLC	ACCTTCTGGAGGGAAAGTTG
CBLC	AAGAGCAATGCGTCGACCCC
CBLC	GCTGCACGCACTCTTCCCCG
CBLL1	GTTCTTTGAGTTCGCGGTGC
CBLL1	TTACAAGGCACTAATAGTTC
CBLL1	GAACGGTATGACTGTAAAGG
CBLL1	AAGTCCCAAAAAAGGTGTCC
CBLL1	TATAAACAGGATGCCTGCAA
CBLL1	TGTTTGGAGATGAGCTTTAT
CBLL1	CACTTGTCACAGAAATGAAC
CBLL1	GGATTGCCTATTAAAATCTA
CBLL1	GAACTCAAAGAACTATAAAC
CBLL1	ACTAATAGTTCTGGATCCTT
CBLL1	GCAAATCAGCGAAGATTTCC
CBLL1	AAATTACCTTCATCACCAGG
CBLL2	AGATGATGGATCGTAGGTCG
CBLL2	ACTTGGCTACGAACCGAGTT
CBLL2	AGAATTGAGGCGCATAAACG
CBLL2	ATGTCCCCCCAACGGTAACC
CBLL2	AAATACTAACGGTTTCCCAC
CBLL2	AACTTTTTCAAGCGAAGCGC
CBLL2	CACAGACGGTAGTGACACCA
CBLL2	CACTCAGGATAATAGTCGGG
CBLL2	TGATGAGGGGACGATACCGC
CBLL2	AGCACAGGATAACGACAGCG
CBLL2	ACGACCTACGATCCATCATC
CBLL2	TGAGTGTCAAAGTCAACCAG
CBX4	GAGTGGAGTATCTGGTGAAA
CBX4	TGGAAGGCGATCAGCAGCCT
CBX4	GCCCAAACCGCTAGTGGTGC
CBX4	AGGAGCAGCTGATGGGATAT
CBX4	ATCTGGTGAAATGGAGAGGC
CBX4	TGCTGATCGCCTTCCAGAAC
CBX4	GGAACCGGAGGAGAACATCC
CBX4	ACCACTAGCGGTTTGGGCTT
CBX4	CTGATGGGATATCGGAAGAG
CBX4	GCACCTTGCGCCCACTTGTC
CBX4	GAGGCAGTTCGCGGTGACGT
CBX4	TGGCGAGCACGTCTTCGCGG
CCIN	GGCACCGCCGTGATCACTAA
CCIN	AGGTTATATCTCCCGGGTCG
CCIN	GGACTACTTCTATAGCGGCA
CCIN	AGTCGTTACAGTGAACTCGA
CCIN	GGGCCGATGGTTGAACTCAA
CCIN	TCCATCATTGAACTGGCCGT
CCIN	TGTGACCGGGCTCAGGTAAC
CCIN	GCTCCTGCTTGCGGTCCATC
CCIN	GTATCAGACGTAGCTTACTC
CCIN	TGGACAGCGCATGAAGTGCA
CCIN	CGCTCAGCGCACTCATCAAT
CCIN	GAGATGAGGCTCCTCACCAG
CCNB1IP1	GGACATTAGCTCCCGAGCGC
CCNB1IP1	CTAATGTCCAACACGATCTC
CCNB1IP1	AAGTGTCGCATCAAACTCTC
CCNB1IP1	ATGTCCAGAAGGCCAGCGCT
CCNB1IP1	TGTCCAGAAGGCCAGCGCTC
CCNB1IP1	TCAAACTCTCTGGCTATGCA
CCNB1IP1	GAAAGGGTACTGTTGCAGGC
CCNB1IP1	ACTGCGACCAGAGATCGTGT
CCNB1IP1	GCTGGCCTTCTGGACATATC
CCNB1IP1	CAAACTCTCTGGCTATGCAT
CCNB1IP1	CCATCGCCCCGATTTCGAAC
CCNF	CTCCTTATTCTTCGCTTTGT
CCNF	CGGGGAGACTCAAGATGGTC
CCNF	CACTGGCGTGGTTGTCCACC
CCNF	GTGGGCATGTGCCAGCTTCC
CCNF	AACACTTGGCACACCTACAG
CCNF	GCTTTCTGTAGAGGACATCC
CCNF	TTCGAAGCTGCTGTGAAGCT
CCNF	CTCAAGATGGTCAGGTTTCG
CCNF	ATCCTACAAAGCGAAGAATA
CCNF	GGACAACCACGCCAGTGTGT
CCNF	ACTTACGGCCTTCATTGTAG
CCNF	GAAGAGCCAGATGAAAGGTG
CDRT1	CAGGGTTAGATGCTGCCCCA
CDRT1	AAAGCAGACATAACCAAGCC
CDRT1	AAGGAAGTGTTCATTTTCTG
CDRT1	AGGATCAATTCCTCTTGTAT
CDRT1	CAAGGAAGTGTTCATTTTCT
CDRT1	CCAGAAAATGAACACTTCCT
CDRT1	AAGCAGACATAACCAAGCCA
CDRT1	CAGAAAATGAACACTTCCTT
CDRT1	AGAAAATGAACACTTCCTTG
CDRT1	CCAAGGAAGTGTTCATTTTC
CDRT1	GGAAACGCAGCAGGTCCTGA
CGRRF1	TTAGTGATCTCTAAGCCAAA
CGRRF1	TCTGAATTTCTCAGAATTAC
CGRRF1	TAGCCTCCTTACATGCTACT
CGRRF1	GTATAGTGAATATCTCTATC
CGRRF1	TTCAAGGCAATCTGTTGTCA
CGRRF1	TTTTAGTATCTCTTGGTAAC
CGRRF1	GAAAACTCTTGTGCTGAACT
CGRRF1	ACCCCCAGTAGCATGTAAGG
CGRRF1	ATGTAAGGAGGCTATCTTCA
CGRRF1	GATACTAAAATTGAAGACTT
CGRRF1	AAGGTCAATAGCGCTACCAA
CGRRF1	GCCGCTTTTCTACATCGCGG
CHD3	TTGCGTTTTCGGGGTTTTCC
CHD3	TCGGCTGCTGCCGTCAGCAT
CHD3	AATATGGAACCGGACCGGGT
CHD3	TTCTGAGCGAGATGAGTACC
CHD3	AAGACAAAGCGGCGGAAAAA
CHD3	CAGCAACTCTGCTTCTGACC
CHD3	TGTGGAGCATGTGTTCTCTG
CHD3	GGTGTGAAGAAGAGAAAACG
CHD3	ACGAGGACCCAAGAAGCAGA
CHD3	GACCGGGTCGGAAACGAAGA
CHD3	TCTTACCGCACCTCATGAAC
CHD3	AGGAGAAGAAGACAAAGCGG
CHD4	GGGCAGTGAGGAGGAGGATA
CHD4	TTTTTTGGCGCTTGCTCTTA
CHD4	GTTTCTGACAAATCCTCTTC
CHD4	TTTTTCTTCTTCTTGAGCTT
CHD4	GCTCTTATGCCGGCAGCTGG
CHD4	GAGGGCAGCGACTATACTCC
CHD4	GAGCAAATCCAAGCGGAAGG
CHD4	GGAGGGGCCAGAGTTTGTGG
CHD4	TTGCTCTTCTTCTCTTTCTT
CHD4	GGATGATGATGATGATTCAA
CHD4	TCGAACCCTCACCAACTACA
CHD5	CTTCGATGACTTTTTCCCTG
CHD5	TTGTTTTCCTTGAGCTTCTT
CHD5	CTCATCCTTCTTTTTTCGCT
CHD5	TAATGATGATGGATGCTTAA
CHD5	AAAACAAGTGTAAAGGGAAG
CHD5	TGAGCTATCAGAGAATGAAG
CHD5	CTTCTTCTTCTTTTTATTCG
CHD5	CGACGTGGACTACCTGTTCT
CHD5	CCACACGCTGACCAACTACA
CHD5	CAAGTCCTCGGGGCAGCTCA
CHD5	CAAGATGCTGGACCTCCTGG
CHFR	GGAAGCGGGAGTGGACCATC
CHFR	GGCGACTGCTTGCCTTCCTC
CHFR	CCAGAGACCAGTTTATTGCT
CHFR	AAAATCAGGTCAGGTGACAC
CHFR	CGCTTCCTCAGGAGGACGTG
CHFR	CAGACATGCCCTTTACAGAC
CHFR	AACAGTGATTAACAAGCTGA
CHFR	GGTGTACAGGAAGAATGAAC
CHFR	TGGTCCACTCCCGCTTCCTC
CHFR	TCCTCCTGAGGAAGCGGGAG
CHFR	AATCCCGATGGAGCGGCCCG
CHFR	GTGAAGAAGAAAATGAGAGG
CIAO1	GTCCCCCTGCGGTAATTACC
CIAO1	GGACCAGGCTACCTTCCGCA
CIAO1	CAGCCGAGATAAGAGCGTTT
CIAO1	ATTTTCATGGCCCTCGAGAG
CIAO1	TTGATGCTACCACTTGCATT
CIAO1	TGGCCAGGAGGTTGCCAGAT
CIAO1	ATGCTTGACATCCTGTGTGT
CIAO1	TGTGGTTTGGCACCCAAGTC
CIAO1	GAGGCCAGGTAATTACCGCA
CIAO1	GTAATTACCGCAGGGGGACC
CIAO1	AAGGCCACCAGCGCACCGTG
CNOT4	TGTGGAGTGCCCTCTTTGCA
CNOT4	GTCTCGCAGTCCTGATGCGA
CNOT4	AAAAACCTCGTCTTTGTTGT
CNOT4	GAGAGTGGTTTATAAACTGC
CNOT4	GAATTCGATGCCAACAAAAT
CNOT4	CGAATTCGCACTGATGAAAA
CNOT4	ATCAGAAAATCGCAAACATT
CNOT4	TCTCCCAGGAAGAGCTGCAA
CNOT4	CACATCATATGCAGGCTCAC
CNOT4	TTAAAACGACCAGAATATTT
CNOT4	TCAGCGCCTAGCAGACCCAG
COG8	CCTACGTACGCCGACTGGAG
COG8	CAGGCTATTCATCCGGCGGT
COG8	TCCGTGTCATTGGCTACCTG
COG8	TGGACCGGAGCCAAGCATCT
COG8	AAACCGGCACACAGAAATTT
COG8	CAGTTATTATGAAGAGGCCC
COG8	GGATGTTGGTCCTCAGTTGC
COG8	ATAGGGATCATCATTAGGAA
COG8	CCATATTACAAAAACCATCG
COG8	CCGTGCCATCTTCTCAGACG
COG8	TGCAGCCTACGTACGCCGAC
COG8	GAAGGTCTTGTAGTTAGCGA
COMMD3-BMI1	GGGTCGATATGTTTCAAGTC
COMMD3-BMI1	TTAGAGTTGACTTGTCAGCT
COMMD3-BMI1	GCGAATAGAACTGTTTTGCA
COMMD3-BMI1	GAATTCCCTAGAAATCCTAC
COMMD3-BMI1	CTTGAAACATATCGACCCAG
COMMD3-BMI1	GCAACTTACATACTAGAGGC
COMMD3-BMI1	AACTAATCTCTGGATAGGAT
COMMD3-BMI1	GATTAGTTTTAGTTGCAGCA
COMMD3-BMI1	CTGCAACTAAAACTAATCTC
COMMD3-BMI1	GACAATGTTTTAAAACCACT
COMMD3-BMI1	GAAAGGCTTCCAGATGCTGG
COP 1	GAAGCATACATGACAAAATG
COP 1	TCCACAACATAGTTACACTT
COP 1	CCATCTGTATCCTAATTTCT
COP 1	AGCAAAGATTTGAGGAAAAG
COP 1	CAAAATGTGGCCACAGCTTT
COP 1	CAAGTGTATTCATCAGAGTT
COP 1	TCCCAAGTGTAACTATGTTG
COP 1	TGAGGAAAAGAGGTTCAAAT
COP 1	CTCCAACATAAGATTGACAT
COP 1	GGCCAATGTCAATCTTATGT
COP 1	ATTCCATAAGAATCTGTAGT
COP 1	GCCGCCGCTACCCGATACGG
CRBN	TGTATGTGATGTCGGCAGAC
CRBN	GAGTGAGGAAGAAGATGAAA
CRBN	GCACGATGACGACAGCTGTC
CRBN	GTAATGTCTGTCCGGGAATC
CRBN	CGCACCATACTGACTTCTTG
CRBN	CCTTTGCTGTTCTTGCATAC
CRBN	ATTCTTCCATATCAGCACCT
CRBN	ATATGCCTATCGAGAAGAAC
CRBN	CTGACTGTGTTCTTAGCTCA
CRBN	GTGTCAAAATTTATGATGTT
CRBN	TAAACAGACATGGCCGGCGA
CRBN	GGGCGGTTACCAGGCAGGAG
CUL1	CTCTGAGGTCGTCCCAGATC
CUL1	CATGGCCAAGTCCAGATATA
CUL1	CTCCTTCTAAGTCGAAAAAG
CUL1	GAACTCCAGCTCCTCGTGCT
CUL1	CAATCTGCTTCAGGCCGTGG
CUL1	TCTGCCGTGTGTACACCTGC
CUL1	TAAGTCGTTTATATAATTCC
CUL1	GGCGAACCCAATGTCTATTG
CUL1	GTTCGCCGTGAATGTGACGA
CUL1	ATCTGGGACGACCTCAGAGC
CUL1	CATCCTTACCTCTGACGGCA
CUL1	ACAGTGGCCGAAAATTGACG
CUL2	TTTGACGACAATAAAAGCCG
CUL2	AATACGTCGAAAGAGCAACA
CUL2	TCATGTTCGGCATTTGCATA
CUL2	GTGGCCTATCCTGAACCCCT
CUL2	TAGTAGATTTTGATGAAACA
CUL2	TTGTTATGTATCATAGGTAC
CUL2	ACTATATGGACTGCTTATAT
CUL2	AATAAAAGCCGTGGTCATGT
CUL2	TCATCAAAATCTACTACTCT
CUL2	TTCTCCAAGGGGTTCAGGAT
CUL3	ATCCAGCGTAAGAATAACAG
CUL3	TACCGAACATCTCATAAATA
CUL3	TTCAAACGCTAAATCAAGCT
CUL3	TAGAGACATACTAATGTACA
CUL3	CATGGAGAAAAGCTCTACAC
CUL3	CTATAGAAATGCATATACAA
CUL3	GTTTACATATTTTTCATCCA
CUL3	CTTGAATTGCATTTTTCAGA
CUL3	TTGTACGTTATGGGTGTATT
CUL3	TGTGGAGAACGTCTACAATT
CUL3	ATGTCAGTTCACGTCAAAAC
CUL3	GAGCATCTCAAACACAACGA
CUL4A	CTCCTCGAGGTTGTACCTGA
CUL4A	GTGTAGTTGTCGGGCAGCCG
CUL4A	GCTCTACAAGCAACTGCGTC
CUL4A	ACTACACGCAGGACACGTGG
CUL4A	GAAGATTAACACGTGCTGGC
CUL4A	CTCCATCAGGTACAACCTCG
CUL4A	GTGTCCTGCGTGTAGTTGTC
CUL4A	CGCAGTTGCTTGTAGAGCAT
CUL4A	GGCCTGTGAAGACCACGTCC
CUL4A	CATAGGTGCGGTCCAAGAAC
CUL4A	CCATGTAAGTAAACGCTTAG
CUL4A	GAAGGATCTGTGCCTGGACG
CUL4B	GCTACTACCTCTAAAGACGG
CUL4B	ATGTCACAGTCATCTGGATC
CUL4B	CTTCTGTATCGGTACGTGGC
CUL4B	TGTAGGGTTTGATGCGAAGA
CUL4B	GCTTCGGTGCATCATGCAAA
CUL4B	GGTGCTGGTATTACCATCAG
CUL4B	TGAAGGGGATGCCGAATCCC
CUL4B	TTAGTGATCAAGAACTTTAA
CUL4B	AGCTTTGCTAACAGCAAACC
CUL4B	AGCAGTTGGTGAAGATGAGG
CUL4B	ATTCAATGCTACCCTCCATT
CUL4B	GAATCCCTGGGTTGTAAAGG
CUL5	GTAAAAGCTTCAAAACAATC
CUL5	AATCTGTTACAAAACAGCAG
CUL5	AAGCCTGATGAATTTTTGCT
CUL5	TGAGTTTATTAAGCAAGCAC
CUL5	GCAAAGCCGTATCATCTTGA
CUL5	GTAATCTCTAGTTGACAAAA
CUL5	CAGCAATAAAAAATCAAATG
CUL5	CTCTTCAGTTTGAAGACAAA
CUL5	TGTTTTGAAGCTTTTACGCC
CUL5	ATGTGCATGCAGTCTGTCTT
CUL5	CCCTCGTATTTACAACAAAA
CUL5	GGAATGCTGTGTAAATGCCC
CUL7	AGCCAACGGATCTGGTACTC
CUL7	ATCCTGCGGCGTGGCGATGA
CUL7	TGAACACCCCATGTCTTTCG
CUL7	CACAGCGGCTGTCAAAATCC
CUL7	CTGAATGAGGGACTTCACGT
CUL7	TGGTGGGAGAACTCCGCTAC
CUL7	TCTGCTAGCACTGTTTGCAC
CUL7	CTTGTTGGCTCAGTGACAGA
CUL7	CTCCAGCGAATCTGATAATC
CUL7	CCTCCCATGACGCTGGTGAG
CUL7	GCAGCTGGTGGACTTCCCCG
CUL9	ATGTTCAGGCGCTGGTACGC
CUL9	GAGGTCTACGCCAACTGCCC
CUL9	AGATGGCATCGAGCAGCACA
CUL9	GCAGTGTTCTTCAGAGGATG
CUL9	GGAAGCTTTCCTCGAGATCC
CUL9	CTCTGTCGAATGAGTTCTTC
CUL9	CTTGCTGGCTCAGTGATAGA
CUL9	ATCCTGAATACCTGATCCGA
CUL9	GGTGAGCGGGCACTATCTAA
CUL9	TGGCGTAGGCACTGAGCACG
CUL9	GAGCGGCCGCCACTCGTGCT
CUL9	GAAGCTAGTGAAGATGCTGG
CXXC1	TTGCGGCAGATGCAGTAGAT
CXXC1	CTCGGACTTGCTGTCCTCCC
CXXC1	CCGACAGTACCACTCCCGGA
CXXC1	TGATCCGGATGCAGTCCCCA
CXXC1	GATAGCGAATCTCTAGCTTG
CXXC1	CTATCGGCACAAGAAGTCAC
CXXC1	GGCGCTGCAGGTCTGGATCA
CXXC1	GTTGGGGCCATGCTTGCTCG
CXXC1	AGCAGTGAGCCCCGGGATGA
CXXC1	ATCCTCTCCGCAGCCCTTGG
CXXC1	ACGCCGATTCCATGAGCTTG
CXXC1	GCTATCGGCACAAGAAGTCA
CYHR1	TCTGGCCTTCGATTTCCACT
CYHR1	AAGGGGAAGGCCGATGACGG
CYHR1	CTGATCTCACAACGACAATT
CYHR1	CTCGCTCACGGCTTTCTCCA
CYHR1	CTTCGTGTGTGCTCAGCCCT
CYHR1	TGGTGGTGGCAGCCAAGACC
CYHR1	AATGGTCACTTGATGTGCGC
CYHR1	TCCACCTACTAGCAGATGCC
CYHR1	AGCGAGCTGCCTTCAGAGTG
CYHR1	GCACCAGAAAGAGGAATGCC
CYHR1	CGATGCGTTTGTACTTGCAC
DCAF1	GACTACAGTAGTGGTACATG
DCAF1	TCACTACCCTGCTGGAGCAG
DCAF1	TGTCGATCATCAAATGGGTC
DCAF1	ACATGGCAGTGGGCAGGACA
DCAF1	AAGTGGCCCAGCATACACTC
DCAF1	CAGGGTAGTGAGCTCAGCTT
DCAF1	GAGCAGTGGGAAAAGGAACA
DCAF1	AACTGAAGAGTATCGTAAAG
DCAF1	CCATTTGATGATCGACATCC
DCAF1	GCTGATCCAGAGTGTATGCT
DCAF10	TTATGTGCTTTGAAGATATA
DCAF10	ATGACACTACAATAGCACTA
DCAF10	TTTACATGGTCACACTAGCT
DCAF10	ACAAGACTCTTAGTAACATC
DCAF10	CAGAGCAGGTAGCAAACAGC
DCAF10	TATTGTAGTGTCATCAGAGC
DCAF10	ACCATGTAAAGTGCATACTT
DCAF10	TTAGTAACATCAGGATTTGA
DCAF10	ACCAAAGTATGCACTTTACA
DCAF10	TGATGGAAATGTCATTATTT
DCAF10	ATGTTGATTTCAACGTCCTC
DCAF10	GAGGAGCCGACGCCCCACGA
DCAF11	AGCAGTGCAGGATCCGGGTC
DCAF11	CCTCTTCCTCACTCCGACGC
DCAF11	AGAGCTTGGGATGGTCGTCT
DCAF11	AGGCCAAGTGAGGTTGGTGC
DCAF11	GAGGAGATAGGCCAGTACCT
DCAF11	TCAGGCCCTCTTGGACTCAG
DCAF11	ACACAAGTGGAACTGGCCAC
DCAF11	ATTCCAGCTCCCGGGTGTCA
DCAF11	TTCGAGGAAAGCTGTGCTTC
DCAF11	CCTGCGTCGGAGTGAGGAAG
DCAF11	CCTACCTGGTGCAACATTCG
DCAF11	GGATCGACGCACCATGCGGG
DCAF12	AGCTACTCTCGAGTGTTGCA
DCAF12	GGGATCACTCGCTTCACAAA
DCAF12	CATCTATCGACTACCTACGC
DCAF12	AGGCTCCCGGTCTTTCAGAA
DCAF12	ACTTGAAGAACCGGGAAGTC
DCAF12	ACACTTTATTAAGGGTCCCA
DCAF12	AGAACACTGCTAGCCACTGG
DCAF12	TCTAGAAGGATTCAGCTCGA
DCAF12	GTGGTTGAATCATAGGCAAG
DCAF12	CGCATGGATCAGCGACACTA
DCAF12	GGTGTGACCCAGCAGGGCTG
DCAF13	TCGCTGGATGGTCACCGTGA
DCAF13	AAAGCTCTTATATATTCTCG
DCAF13	GGAATATGTACTCGCTTTTG
DCAF13	GAATTTGGAATCTAACTCAG
DCAF13	AAAGCAGGATCATAGTTTCT
DCAF13	TGCAAATACTCGTTCCAGTT
DCAF13	AAGCTGGCTACTGTCCTTTC
DCAF13	TGGGCCAGGCTATGGAGACG
DCAF13	CCGTGATGGAGTCAATTGCT
DCAF13	ACCTCAAAAGGATGTAAAGC
DCAF13	GGAGGTGGGACGCGATGCAG
DCAF15	TCTTGAGGGACACGCACACC
DCAF15	GAGGACGTAGCGGCCGCATT
DCAF15	TCTACATCTACCATCTGTAC
DCAF15	GTCGTCATCCCCACTGCTGC
DCAF15	ACTCGCATACGGTCAGGTAC
DCAF15	CCTGGAATAGCCGAACCTGC
DCAF15	GCCGAAGACGATGACCTTGG
DCAF15	CAGCTTCCGGAAGAGGCGAG
DCAF15	CGTGTCCCTCAAGAACATTG
DCAF15	GGCCGCATTTGGAAAAGCCC
DCAF15	GGAGACCCAGAAGAACGGGC
DCAF16	ATCTCTCGAAGTATATGGAC
DCAF16	CTCTCAAGAGGCGATAAGTT
DCAF16	CAGTTTAGCATGATACAACC
DCAF16	AGTTACCTAAATGAGAGTTC
DCAF16	ATTTAAAGGTTTCCAAGTTG
DCAF16	GTTCCAGTTTGGGGACACAA
DCAF16	TCTGACAAGTGGTCAGGAGA
DCAF16	GTCCATATACTTCGAGAGAT
DCAF16	GTTGTATCATGCTAAACTGT
DCAF16	AGTATATGGACTGGTGTGCT
DCAF16	GGGACTCCACAAGAGGCCAG
DCAF17	TCACCTATAGCCTATGAGAG
DCAF17	GTACTAAATTTAAGAATGTC
DCAF17	AAATAGAGGATGCTTTATTA
DCAF17	TTTTCTGATTTGGAACATTT
DCAF17	CTTCGTATATCAGCAACTAC
DCAF17	AGCAGTCAGTGCTATGAGTG
DCAF17	ATGTCTGGACAACTCATTCC
DCAF17	CTTCCTCTCTCATAGGCTAT
DCAF17	GGCATTTCATAAAGTTTTCT
DCAF17	ATCCTCTATTTTTTCTGATT
DCAF17	ACTTCGTATATCAGCAACTA
DCAF17	GATGACACCTCAAAGAGCAG
DCAF4	AATCACGGAGTCTGAACCAA
DCAF4	TGGCAGAGTAGAAGACGACA
DCAF4	GCACAGCCCGCTCACGATTC
DCAF4	GAGTCTCCGTCAACCTCGTC
DCAF4	GCCGGATGCTCTCTTTCGTC
DCAF4	CGGAAGTAGCGTTTCTTTTC
DCAF4	TTTTCCGTCTGTCTTCTTCC
DCAF4	GTCTGAACCAAGGGTTCTGC
DCAF4	ACGGAGACTCGTCATCACCG
DCAF4	TCAACCTCGTCTGGCACAGC
DCAF4	GCGTTGTGGAAATCAAGGCA
DCAF5	ATGACCGCCGGGTTCTGCTA
DCAF5	GTCAAGCCCATACAGCTGAA
DCAF5	TTATCCTCCATGATGTTGAA
DCAF5	GGGAACACTAAAGTGTTCTC
DCAF5	TGTTCCCACTGTTGAAAGCC
DCAF5	ATGATGGCCGGGTTCTCATT
DCAF5	GCTCATGAAGATGCAGTATA
DCAF5	TGTGCCATAGCAGAACCCGG
DCAF5	TGGAACAAGCCATCCACTCC
DCAF5	GAGAACCCGGCCATCATCTG
DCAF5	GGGCAGCATGAGGTCAGTGG
DCAF6	TTGCTTCAAGTTTTAATCTT
DCAF6	GCAACCCTTAATGTGCATGA
DCAF6	TGCCAATTTACGTGTCATTA
DCAF6	TTGCACTAAATATGTTTGCT
DCAF6	TTCTGCATCTTGCTCAACGT
DCAF6	ATCTGTTTATCATTTGTACA
DCAF6	TTCCATAATGACACGTAAAT
DCAF6	TTTTGACAACAATTCGTTCA
DCAF6	TTTCTCTCTTGTGGTGAAGA
DCAF6	GTGAAGATGGAACTGTTAGG
DCAF6	GAGAGTGAACGAGAACGAGA
DCAF7	GCGGTGACTATCTCCGTGTG
DCAF7	AGGGATCCACATGAGCTTTG
DCAF7	GACCTCCTTTGACTGGAATG
DCAF7	GTTTAGCAAACACTCCAGCC
DCAF7	CCGCTTGTTGCCAGTAGGTC
DCAF7	TCAGCTTGTTGGTTTAGATG
DCAF7	TTGATACGACATGCACCATC
DCAF7	CTTTGTCATGGGCGATCAGC
DCAF7	GATAGACGCCTTTTGTGTCA
DCAF7	ACCCCACCACAAAGCTCATG
DCAF8	GGCAGAACAGACTTAGCTAA
DCAF8	ATCTGTGCTGCTCCCTTTGC
DCAF8	CAAGCGGGCTAACCGTGACC
DCAF8	TGCCGCGCTGGTTAAAGTGC
DCAF8	AGATGATGAGCGGGCCCTAG
DCAF8	CAGCGTTTCCGCCTGCAGCA
DCAF8	CCCCAGTCAAGCTCAAACTC
DCAF8	CTCGACTTTCTGTGCTGGTG
DCAF8	TCGAGTCCATGACCGCTCAG
DCAF8	TGGCAGCGATGACCTGAAGG
DCAF8	GGCGCCGTGTACAGCGCAAG
DCAF8	GAGATGTCTGGAGCTGAAGA
DCST1	ATCATCAGAATGGCACAAGA
DCST1	TGACAGGAAACTCGCCCGGC
DCST1	GTGCAGAGGCTCCTGACCTG
DCST1	CTGTCACTGCTCTCCTGCTG
DCST1	CTGTTCTTCGTAGATGTTCA
DCST1	GATTATGTTCTTGTACAGCT
DCST1	GACATTAAACATCATCAGAA
DCST1	GGCTGCCAGTCTCCTGTAGC
DCST1	AGGAACCAGCTACAGGAGAC
DCST1	AGATGTTCATGGGGTTCACC
DCST1	CCTACTAGTACCCAAGATGC
DDA1	AAATTGCTTTTGTTGTAGAC
DDA1	TCAGACGGGTACTCGCGGGT
DDA1	CGGGTAGGCAGGTAGACTGA
DDA1	ACGGGTACTCGCGGGTAGGC
DDA1	CTGTTCAGACGGGTACTCGC
DDA1	TTTTGTCCCATTGCTGATGC
DDA1	GCGCTACCTGCATCAGCAAT
DDA1	TTGCTCCTGGTCTCTCTTCT
DDA1	GAAGAGAGACCAGGAGCAAG
DDA1	ACTCACCGAGGCTTTGCACA
DDA1	CAACCCTCCTGCAGAACCGA
DDB2	CACCATGCCGCAGCATCGTC
DDB2	TCTGAGTCACATCTTCTGCT
DDB2	GGAGGGCTACATCCTTGGCG
DDB2	TTCTTACCGGATATTACAAA
DDB2	ACTCAGACTGCCTCTGGGTG
DDB2	ATAAGCTGGGCAGAGCTTCC
DDB2	AAGGGGGAGATATCATGCTC
DDB2	GAGTGTGCAAAAAGGACTGC
DDB2	GACAAACCCACCTTCATCAA
DDB2	TGAGGAGGCGTAAAACTGGT
DDB2	CCGAGATTGTATTACGCCCC
DDB2	GGGGCGTAATACAATCTCGG
DEF8	GCTGTTGACTCCGCACACCG
DEF8	CCATACCTGCATCGCCTGCC
DEF8	GGGCCCTGCTCATGCTGTCT
DEF8	ATGAGAAGCTGGCCCGTTTC
DEF8	GCAGTGATGACACCGCTTCC
DEF8	CGTTCAGGGCAGCGGAATTC
DEF8	GGTGACTTCTCAGGTTCTCG
DEF8	GCACACCGGGGTGACTTCTC
DEF8	GACAGCATGAGCAGGGCCCT
DEF8	AGCGGAATTCCGGCTCCCCA
DEF8	CTGCACGCGTTGTACACAAC
DEF8	GAGGTGGATGAGTCGCACCA
DET1	TGGTGGGACAGATACTAAAA
DET1	CCCGGATATTCACTGACCGC
DET1	TTCACCGCTTGGAACGCCGG
DET1	TTCATTGATGTGCGGACCAT
DET1	AGAGACTACACTCCCGGTTC
DET1	CACATAAGCGGCCGGTGTGA
DET1	GACTGCCGCTGTGTCATCGT
DET1	TTGGATTCTTCGAGGCTTGA
DET1	TTGCGTAAATTCTCACCTGA
DET1	CTCCTTCGTATCCCTGCAGT
DET1	ACGTGCAGCAGTGTCGCATA
DET1	GTGGTCTTGTCACACAACCA
DIDO1	CACTATCGGAGGTGTCATCG
DIDO1	TCCACGCGCTCAGTGCGCTT
DIDO1	AGAATCGCCTTCGCAGGAAG
DIDO1	CAAAGGCGACCCGAGCAATG
DIDO1	GGCGACTCTGGATCCCTTTC
DIDO1	GGAGCCCGAGAACGATCAGG
DIDO1	GCCGCCAGCCTCACAACAAC
DIDO1	GACCACTATCGCCAAGCGAG
DIDO1	AGCAGTTCCTGACCATTGCG
DIDO1	TTCGGTCGGCCCAAGTCTCC
DIDO1	GGGCTCACCAGAATCCTCCA
DNMT3L	TCTGCCTGTCCCGGGTGAAA
DNMT3L	GCCCAGCATGGACGTGATTT
DNMT3L	GCTAACCAGCGAAATATAGA
DNMT3L	AGGGATCTGCGCCCCATGTA
DNMT3L	CATCTGCTGCGGAAGTCTCC
DNMT3L	AACGGAGCTTGAGAGCTCAC
DNMT3L	AGCTCCGTTTCACCCGGGAC
DNMT3L	TCTTATTGCATATGAAGTCA
DNMT3L	CAGCACCCTCTGTTTGAGGG
DNMT3L	AGATCCCTCCCTCAAACAGA
DNMT3L	CAGATCCCTCCCTCAAACAG
DPF1	CCGGTCTGCGAGTCGAGGAA
DPF1	AGGCGAGGACTTCTACCGCG
DPF1	GTACGTGTAAATCTGTCCCG
DPF1	GAAACGGAGACTCAACATCC
DPF1	TGGATGGAGAAGACCCACCG
DPF1	AGGCCCTGCGAGTACAAGAT
DPF1	CACAGTAGAGCCTCGAGGAC
DPF1	GGAGACCATTATGGACTGTC
DPF1	GGAGGCCACCCTCCTTCTTC
DPF1	GTAACTGCGGCAGTGCTCGA
DPF1	CCCACCGATCTTGTACTCGC
DPF1	ACGGAGACTCAACATCCTGG
DPF2	TGGATGGAAAAGCGACACCG
DPF2	CTTTGTAGTACTGCTCCCCA
DPF2	AAGGAAAGTCGTGGATCCTC
DPF2	GTAGGAGTACAGCTGTCCGG
DPF2	AGAGGCGAGCATTGTAATTG
DPF2	TCCAGATGTAACAATTGCTC
DPF2	TCTGTGAGTCCAAGAAAGGC
DPF2	CGCGCTCGACTGTTGGTCAC
DPF2	TCAGGATGGCAGTAGTTTAG
DPF2	ACTGACCCCCTGGAGAAGCG
DPF2	GACCAACAGTCGAGCGCGAA
DPF3	ACAGCCGTGAGTTGTAACTC
DPF3	CAGCGTGCGTCTTCCCTTCC
DPF3	AGCCGCAGTTTTGGATCTTC
DPF3	GGGTATGTATACAGCTGGCC
DPF3	GCTACATCTGGATGGAGAAG
DPF3	CAATGGCTTCCTTGTAGAAC
DPF3	CGGCTGCTGGAGATAAAACC
DPF3	AAGCCTTGCTCCGTGGCGAG
DPF3	AGGTGAACCCATCCTTCTTC
DPF3	CAGGGAGGAGGAAAGCATCC
DPF3	CCTGGACTCACAGACTGGGG
DTL	CTGACTGGTTATCAGTGCAG
DTL	CACACTTCTTATGGAGAAAC
DTL	TGCTAGTACATGTTCCATAT
DTL	CTAGCAGTTGCCAATGAAGA
DTL	CAGTCAGAAGGGATTGAAGA
DTL	TGCCGTCTTTGACCTGGCCT
DTL	TGCACTGATAACCAGTCAGA
DTL	AATGATGAACACACTTCTTA
DTL	AACCCAGGCCAGGTCAAAGA
DTL	AGCTTTTACGTCCCAAAATT
DTL	ATGCCGTCTTTGACCTGGCC
DTL	ACAGCTTGGGGCACAAGCTG
DTX1	CAACTTCTACGACCCGTCGT
DTX1	CCATCCCTAAGTCGCAGTCG
DTX1	CGCATGGACGGCCTACGATA
DTX1	TGGCTCGACCTCTCATCGCT
DTX1	AGATGAACCGCCAGACGCGC
DTX1	CCACGGGTGCTGCTTCTCGT
DTX1	AGAACAACCTCAACCGGCCC
DTX1	CAAGGGCATCGTGTGGGAGT
DTX1	TGTTGACCAGCAGGCACTGC
DTX1	AAGTCGCAGTCGTGGCCCGT
DTX1	ATGTCACGGCCAGGCCACGG
DTX2	CTGGGGAGGTCAATAATGTA
DTX2	GCCGTGTGGGAATGGCAGGA
DTX2	CTCGATGAAGCTGCAGACGG
DTX2	CCCGTCCTGCCATTCCCACA
DTX2	TGCAGACGGTGGCACTGTAG
DTX2	GCTGGCTTCATAGGCAGTCC
DTX2	AGCAGAACTGGCCCCGTGTC
DTX2	TAATGTAAGGGGCCAGCGAG
DTX2	AGCCAGCGTCTGTGACTATC
DTX2	GTCACAGACGCTGGCTTCAT
DTX2	GGTGAGGTGGCCCACAGCTA
DTX3	ATGCCAATTCTAAGCTCTTC
DTX3	CGGGCTAGGTAGAGCCCATT
DTX3	GACTGTGTCCAAGCCCGTGT
DTX3	TCTCAAGGGGCTGCTAAAAG
DTX3	CAGAAGTCTCGCCATCTATG
DTX3	TCTTCCTCCTCGCCTTCGGG
DTX3	GGATCTCCCCCAGACAGATG
DTX3	GTTCTTGCAGGTGCCTCCAC
DTX3	AAGTGGGGCTGCTCGGAGAG
DTX3	CTGATGGGCTGCCTGGCTCT
DTX3	CTTGTGGTGGATGTCGTTCC
DTX3	GTATCCTGGCACCACACGGG
DTX3L	GTTTTTCGTCAACAAGTATT
DTX3L	GGTGATATGCATCAACATGA
DTX3L	CTCAAGTCGATCAGGTGACC
DTX3L	GGAGGCGAATTAACTCTCCT
DTX3L	TTGAATTTTCAGTGGGTACC
DTX3L	TGTGTCAGTGAAGAAATTTG
DTX3L	AGGTCACGATGGAATTGAGA
DTX3L	TCTGATACTAGGGCACAGTG
DTX3L	TTATAAGGAGCTTTGTAAAC
DTX3L	TGGAGAACAGGTTACAGTTC
DTX3L	GATTTCACCTCAAGTCGATC
DTX3L	GGTACCAGGAAAATGGGCAC
DTX4	CGTAGTAGTTGCGGCGAACT
DTX4	CTCCTGGACGCCCTACGACA
DTX4	TGGATCGACCTCACTTCCAT
DTX4	TGTCTCCGGATCACCTGCGA
DTX4	CAGGTTGGTACGATTCAAGG
DTX4	GGGGGTAGCTTGACCACTCC
DTX4	GCCGTGGTCAATGGCAGCAC
DTX4	CTGACGGTTGATCTGGCCCA
DTX4	CCTCGACCTCATCTACCCCA
DTX4	ACCCTTCCGGTCTTGCTGTT
DTX4	TCGTACCAACCTGCAGCGAC
DTX4	GGTGAGCCACCACATCGAGG
DZIP3	TTCCTCTGATCCTCCACAGC
DZIP3	AATAAGCTAGAAAAATCATC
DZIP3	ATGTGAGGAACCACACCTTT
DZIP3	ACTTCTAATAGTAGGTTAAC
DZIP3	ATCCTGCTGTGGAGGATCAG
DZIP3	TTAACAGGGACAAGATCAGT
DZIP3	TGTAAGAACTTCTTAATGTG
DZIP3	AAGAAACGTAAAGTCAAAGC
DZIP3	GAACAATTTCCTCACCATTC
DZIP3	ACTTCTTCACTTCTAATAGT
DZIP3	AGGAAAGGCTTGCTCGTCAA
DZIP3	ACAGCGTCTCCCACAGGCGC
ECT2L	TCCACACCAGATTTAGTGCC
ECT2L	GACGTTGCTTGTTAGTCCAG
ECT2L	AGGTGTCCAGGCACTAAATC
ECT2L	TTTAATGACTTGTTGCTAAA
ECT2L	GAGTGGCTCTTATAAGTCAT
ECT2L	CAAATCTTTCGGACTCAAAA
ECT2L	CACTGTAGAGAAGTCCACTT
ECT2L	TCCTTTCTGAAAACCAGTCT
ECT2L	ATATATAGAGAAATGAAGCG
ECT2L	GTTTTCAGAAAGGATGCAAG
ECT2L	TGCCCCGACTAGAAACGAGC
ECT2L	GGGCCAGCTGACTTGGGCAG
EEA1	TTGACGTCCACTGTGTTTAT
EEA1	CCTTGAGAGCCAACTCTCCC
EEA1	GCTGGTAATGACTCAGGTCA
EEA1	ATCCAAGAGATTTCATACAC
EEA1	CAATAATGAAAGCTCTTCAG
EEA1	AGACCTACAGGCTTCACTTA
EEA1	CCTGGGAGAGTTGGCTCTCA
EEA1	AGTCTAATCTTGCTTTGAAG
EEA1	CCCCAGTGTATGAAATCTCT
EEA1	ACAAGAGGTCCAAGACCTAC
EEA1	CAAGTACCAGCATCTAAAGG
EED	GGCGTGTTTGTAGGTGTATC
EED	ACACGCCAAATGCACCTGGA
EED	TTTAACTGGCACAGTAAAGA
EED	CCACGTAAGATTGCAACAAC
EED	TTGTGAATGACATTCATACA
EED	GACGCTGTCAGTATAGAAAG
EED	GGTGCATTTGGCGTGTTTGT
EED	CCGGTTGTTGCAATCTTACG
EED	ATGGCTCGTATTGCTATCAT
EED	CAATACGAGCCATCCTCTGC
EED	GATCCAGCTACAGCCAGCAG
ELOA	GAATGTCTACTGTAATAGGC
ELOA	TTGCGAAAACACGAGCATGT
ELOA	CAGGAACCAGCTTCTTCCAC
ELOA	GCTATAGGATCGGCTCCCCG
ELOA	TGGTCGACGTACATCTGATG
ELOA	GCAATTCCCGAAAGCGCCCT
ELOA	CACGGGGCGTTTGTCCTTGT
ELOA	GAGAACCGAAGGCCACCCTC
ELOA	GCCAGCCAAGAACGACACCT
ELOA	CTCTTTCTTTACGCCACTAG
ELOA	TGATCAGCTGTATCGCATAG
ELOA	TCTCCGCCGGGGATGCACGG
ELOC	AGGTCCTTCACAGCCACCAT
ELOC	AATTGGGAATTCAGGAATCT
ELOC	ATGCATGTATTTTACGTACA
ELOC	AGCAGTTCCAGTGCAATTTC
ELOC	CTTACCTGGGCCACTCAACA
ELOC	GTCAAATTGATATCATCTGA
ELOC	AGAGAACATGCATTAACATC
ELOC	ACGATAAAAGCCATGTTGAG
ELOC	AATTGCACCTGAAATTGCAC
ELOC	AATTGCACTGGAACTGCTGA
ENC1	TGTGCCCGACCTCGGAAAAC
ENC1	TTGACTATGCGTACTCCTCC
ENC1	CCAAGCTGTACGAACTATCT
ENC1	GATGTTAATGGAGCCGCTGC
ENC1	GAGGACGCTGTCAGCGTAGG
ENC1	TGCATGCAGTCGCTACTTTG
ENC1	GGAAGGTCCTATTTCCGGCA
ENC1	AGTTGCACTACCATGTCCTG
ENC1	TGTACGAGTCTGCAATTAAC
ENC1	GCAGCTCCAAGACTTCTGGG
ENC1	CTGTTCCACACGTCTAATGT
ERCC8	GGGTGTTAATTCCACCGCCG
ERCC8	TTGACATTGAACCTGTTGAA
ERCC8	TGTGTAATAAGATTGTCTGC
ERCC8	AAGCAGTGTGTTCCATTGGC
ERCC8	ATGTTATCAGGTGGTTCAGA
ERCC8	CAGTGGTATCCTCATGACAC
ERCC8	ACACTGTATCTGTGAACATC
ERCC8	TTGATAAAACTCTGAAAGTA
ERCC8	CTTCAACAGGTTCAATGTCA
ERCC8	ATTGTCTGCTGGAGTTCTCA
ERCC8	GCCAAGATATAGTCATAACG
ERCC8	GGAGAGCAGAGTCAACACGG
EXOC7	GTCCTTCATCCGAGACAGCC
EXOC7	CGACCAGCTCACTAAGAACA
EXOC7	TGGAGTTCTCCAGCTTCATA
EXOC7	AGCAGACGGAGAATCTGCAG
EXOC7	CACTGAGAAGATCATCAGAG
EXOC7	CATGGTAGTAGCTGATGACA
EXOC7	CAGCCCGGAACTCAACAAAG
EXOC7	CTCCACTGCCTTCTGAATCT
EXOC7	TACTCTTCCAGCCTACCTGT
EXOC7	CTCCAGGCTGTCTCGGATGA
EXOC7	AGATCCAGACCTACCAGCGC
EXOC7	GGCCAAGATTCAGAAGGCAG
EXOC8	GTTTCGCAACTGATCCGGCT
EXOC8	GACTACGGCCAAACCATCTA
EXOC8	ACGTAAGCGGGATGCTCTCC
EXOC8	AGCCTTCGGACCACCTCTCA
EXOC8	CATGAACGATTGCTTGTTGG
EXOC8	GCGATGGCGATGTCGGACAG
EXOC8	AGCTCTCGCAGCAGTCGGAT
EXOC8	TCTGGTAGACGTTGCGCTTC
EXOC8	CCCCGAGAGCCGTATTTTCC
EXOC8	TTGGCCCTTAGTTCTTTTAC
EXOC8	GCGAGTTCGACAGCTCACTG
EXOC8	GAAAAGGTTTGAAGAAGGTG
EXPH5	TTACTTAGCCTGTATGTAAG
EXPH5	AGGGATATCAGATGGCTTCA
EXPH5	TGACGATCTGAAGCTCATCC
EXPH5	CTTGATGTAGGTAATTCTAT
EXPH5	AGTAAGGAGATGGCAAAAAA
EXPH5	GACTTCAAAGCTTCCATCAC
EXPH5	TTGCTTCCCTGTTCTCATTC
EXPH5	GCAGCTCCCCTCACAGGCAT
EXPH5	ACTTACATACAGGCTAAGTA
EXPH5	AGACAAAGAGGGATATCAGA
EXPH5	CAGTTTCTTAAATGACGAAG
EXPH5	AGAGTGGCATGCCTCCACCG
FANCL	CAGGCAACACTATCCTAAGG
FANCL	ATTTACAACTGAAGAATGCA
FANCL	CAGCTGAGAACAATACTTAG
FANCL	TGATCTAATGAGCTTTATGA
FANCL	TTCTTCAGTTGTAAATCTTC
FANCL	ATACCATCGAATAGTACAAC
FANCL	ATCATAAAGCTCATTAGATC
FANCL	GATGGAGTTGAAGATGCTTT
FANCL	GAGTTCCTATCTCTTCAATA
FANCL	CAATAAGGCTTGAGTAGAAC
FANCL	CTGCGTGCTGTTGCACTCCG
FANCL	GAAGCATAGTAGGATGCCTG
FAU	CCTCGAAGGTGTGTAGCTCC
FAU	GGAAACGGTCGCCCAGATCA
FAU	CAGAGTGGCCTCATCCTCCA
FAU	CTGACTACCCTGGAAGTAGC
FAU	CCAGGAGCTACACACCTTCG
FAU	TGATCTGGGCGACCGTTTCC
FAU	CTGCTACTTCCAGGGTAGTC
FAU	CTGGGCGACCGTTTCCTGGC
FAU	CTCGAAGGTGTGTAGCTCCT
FAU	CCAGAGTGGCCTCATCCTCC
FAU	CACTCTGGGCCAGTGCGGGG
FBXL12	GGCGACTTTGGTCGAACTGC
FBXL12	CTTACCTCCCGGTACGGGAC
FBXL12	TGTCGACCTGACGCTCTACA
FBXL12	GGAAGAGGCTGGTGGACGAC
FBXL12	GGGATGCCATGTACCTTCGA
FBXL12	CAGGTAGCCACCCATCCGCA
FBXL12	CAGGTGCTCGTCACGGAAGG
FBXL12	CCAGCACGATGCATTCAAGC
FBXL12	TCCAGGGTCCTCAAGGTGCT
FBXL12	CCAGGGCTCTCAACAGAGCA
FBXL12	TCCGAGATGTGCGCAAGATC
FBXL12	GGTAAGAGAAGATCTCGAGC
FBXL13	AAAGCCTGTAGCTTTTATAC
FBXL13	TCATCACTGGCACTCTTATA
FBXL13	TACAAATGAAAATGTCGTCC
FBXL13	CAGGCTTTTATCATCAATTC
FBXL13	ATGTCCAGTATAAAAGCTAC
FBXL13	CTGTATTCCGCCATTTTGTT
FBXL13	TAAAAAGAAAGAAGATGAGC
FBXL13	ATTTAGTAAAGACTCATTTT
FBXL13	CTCTGTTCATTTTTTCAGCC
FBXL13	CCATTATCCTAACAAAATGG
FBXL13	GGACGATGCGACTCCTGCCG
FBXL14	CCGCCTACCACAAGTCGGTG
FBXL14	AACCTCACCGACAACGGGCT
FBXL14	GCCCGATGCCCACATCCGAA
FBXL14	TGTGGGGGAATCTCGGACGC
FBXL14	ATGGCATCAACCGCATGGTG
FBXL14	TCTTCGGCTACCTGGACGTC
FBXL14	GCTCAGGTTGAGAGCGCGCA
FBXL14	CACATCTCCCGAGGGCTGAC
FBXL14	AGCCTCAGCTACGTGATCCA
FBXL14	TGACACGGGCATCATGCATC
FBXL14	CGATCTCCTGCACAAACGCG
FBXL14	GCTGGGGAACAGCGACGGGT
FBXL15	GGACCCGGTTCAGGACGTGT
FBXL15	AAGCTGCACCAGCGACCGGA
FBXL15	CACTGGCGCCGTGTCACGAA
FBXL15	AACTGAGTCGCCGGGCGCTT
FBXL15	AGTCACAGTGCGCGAGCGAC
FBXL15	GAATCCGCAGCTGCGGAGTG
FBXL15	GCTCCCACACGTCCTGAACC
FBXL15	TGGGAGCAGCACGTCTTCCC
FBXL15	TCACGAATGGCTGTCAGACG
FBXL15	AACGCCACACTCCGCAGCTG
FBXL15	GCGTCGCTTCGATGCCGCGC
FBXL15	ACAGCCGATGGAGCCACCGA
FBXL16	AGACCGTTTCGAGGCAAGCA
FBXL16	ATCTTCTCGTCCGTGGCCAG
FBXL16	GGGCTGCAACGACTTCACCG
FBXL16	GCTTGAACAGATGCAGGGCG
FBXL16	GAGCTCTACAACGTGCTGCC
FBXL16	TTTGCCGCCAGAGGCTTCGA
FBXL16	CAACTATGCGCTCTCCAAGA
FBXL16	GGTGCGGCCAGCATCACCAA
FBXL16	CCTCAAGCGCTCCACCATCA
FBXL16	GGCCTGCGAGAAGTGTGTGC
FBXL16	TTGGGGTCGCCGTCGATGCC
FBXL16	GAAGCCCTCGAAGCCTCTGG
FBXL17	GCGTTGCCTTTCCGCATCAT
FBXL17	ACGCTCATCCAGTGACAAAT
FBXL17	TGCAAACCAATGATGCGGAA
FBXL17	CATCATTGGTTTGCAAGTAC
FBXL17	GTACTTGCAAACCAATGATG
FBXL17	TTCTGGCTCGGGCGGTTACG
FBXL17	GACAGTCGCAGGGGTTTTCG
FBXL17	GGATCTTAGTAGTCGTCAGC
FBXL17	CTTCCAGTTTTGGAAGCAGC
FBXL17	TGTCGCAGTATGTCTGATAA
FBXL17	GAGGTGGGAGAAGAGGGCGG
FBXL18	TGAACGTCCGGCGTACCTGT
FBXL18	CAGACGGGGTCCACCTCCTA
FBXL18	CATGGCGCGCAATGTCGTGC
FBXL18	ATTCTGGACCGCACGCGCGA
FBXL18	GCAGCAACACGGTGTGGATG
FBXL18	GTTCAGAATCAGATCTGTGC
FBXL18	CCCCGGCTACATCAACCAGG
FBXL18	TGGCTCCACCGTGGAACACG
FBXL18	GTGCATGTCATCATCATCAT
FBXL18	TGCCGCACTACCAGAACCTG
FBXL18	CGTCCCGGATGACGTCGGTC
FBXL18	GGCGCGCATAGAAGACCCGC
FBXL19	CCCGGCTGCTCGACGACATT
FBXL19	CCCGCACTCAGTTCGCACAC
FBXL19	TGCAACGAGATCGTCCACCC
FBXL19	ACAGCTGTGTGCCTCTTGTG
FBXL19	GCACGACTGCTTCATGCGCC
FBXL19	GAAATTTGGTTTGAGCCTCA
FBXL19	GGGAAGGAGGACACGGTGGA
FBXL19	GAGGGCACTCCCAGCAGTTG
FBXL19	CCCCAATGTCGTCGAGCAGC
FBXL19	CCTGTGTGCGAACTGAGTGC
FBXL19	GGCCGCCGTAGGGCCGACAA
FBXL19	GGCTGGGAAGGAGGACACGG
FBXL2	GTTTTCTCAAACAATGATGA
FBXL2	CAAAGTTACTATATCCAAGA
FBXL2	TAGCCCTGGATGGAAGCAAC
FBXL2	TGGGTAACTTTTTGTTAATA
FBXL2	TTGCCAGTTGCTTCCATCCA
FBXL2	AATATCTCGAAGCGATGCGG
FBXL2	AGCGATGCGGTGGATTCCTG
FBXL2	TGCGAGGCTGCATTGGTGTT
FBXL2	CTGAGGAAGCTCAGCTTGCG
FBXL2	TTTGCCAGTTGCTTCCATCC
FBXL2	TGCTCCCATTTGACTGACGC
FBXL2	GGTGTGGTGCAGATATGCAG
FBXL20	TTCCCAAAGAACTCCTGTTA
FBXL20	AGACCTGAGCACAGCGGCAC
FBXL20	TTGACCTATTTGATTTCCAG
FBXL20	TGGCTCTGGATGGCAGTAAC
FBXL20	CCGCTGTGCTCAGGTCTCCA
FBXL20	TACCCTGTGCCGCTGTGCTC
FBXL20	TATCCCTCTGGAAATCAAAT
FBXL20	ATCCAGAGCCAGAACATTCC
FBXL20	GAGAATATTTCAAAACGATG
FBXL20	TTACGAAAGTTAAGTCTTCG
FBXL20	ATTATACCTCAATATCCCTC
FBXL20	AGAAATGTTTACCTAAGCCG
FBXL22	CCAGCTCCACGACGTGTTTG
FBXL22	CATTGACCAGGCTCTCGTGC
FBXL22	GATTTCGGTCCAACGGCGAT
FBXL22	GCAAGTCGGCGAACTCCGAG
FBXL22	CAGGCACTCCCGGTTGAGCT
FBXL22	CAATGCTGCACACCTGCACG
FBXL22	TTTCTGCTGTGCGCTCCCCA
FBXL22	CCTGCTGTCCTTGTCTAGGA
FBXL22	TTCCCTCACTGAACTCCAGA
FBXL22	TGTTTGAGGACCCCGCACTC
FBXL22	CCTACCTGTCGCACACCCGG
FBXL3	CTTCACAAGTTTGCCGCAAC
FBXL3	GCATGAGCCCGGTCAAGAAG
FBXL3	AACTGCTCGACCAAGCTTTA
FBXL3	AATTGCTCTTTAAAAACACT
FBXL3	CTGTTTGATCAGCTCTGGAT
FBXL3	CATTCTCAGACTTGTGATTG
FBXL3	TCTACAATATGTCAGCTTCA
FBXL3	CAGAGAAATCCAAGAAACTG
FBXL3	TTCCTTCTTCTGATGAATTA
FBXL3	TATTTCACATGCCTGACTTG
FBXL4	AATGACTGCTCCGGGATGAT
FBXL4	CAGCTGTGTTTCGAACTTAT
FBXL4	AAGTAAGTTCCACATAGTCC
FBXL4	CAAATCCACCAGCTGAAGTA
FBXL4	TGGACTACCTCTGCATTGAG
FBXL4	TGGCGTCCTCTTGAATGGCA
FBXL4	ATGGTCAGAACTGTTAACAT
FBXL4	GTCCTATACTATGTGGAATT
FBXL4	CTCTTGTAGCTGTCCTGGCT
FBXL4	GTTTGATTCTATAGCTCTAT
FBXL4	CAATTCAAGGCGTACTAATT
FBXL4	CGAGCCAGGACAGCTACAAG
FBXL5	AGCACGGAAATCGTTGTTGT
FBXL5	GATGCTTAGCCTCTTTGAAA
FBXL5	TTTTCTTCCTCACATGAAAG
FBXL5	AAAACAACTGAAAGAGAGAT
FBXL5	AATGTACATTATAAATGGTC
FBXL5	GTCTTTGTATGCTACTTTCA
FBXL5	TCCTTAGAGGTCTTAGCCTA
FBXL5	AATATCCTTAAGCTCTTCAT
FBXL5	GTGGATGAAAAGTCAGATAA
FBXL5	TGCACAACACTGCTCTCAGA
FBXL5	TGACAAAAACGGGATCGCTT
FBXL5	GGTGGGGCTCTACTGCGACA
FBXL6	GATTGGGCATAAGCCACTCC
FBXL6	TCAGGTACACCCCGTGTTGA
FBXL6	CCTGAGACTTCCAGTGGATG
FBXL6	CGGTGTGACTGCTGACGCTC
FBXL6	AGCTTGAGGAAAGTGAGCCG
FBXL6	CCTGGACCTACAGCACTCCA
FBXL6	TGGAGTGGCTTATGCCCAAT
FBXL6	TAAGCCACTCCAGGGAAGCA
FBXL6	CCTCATCCACTGGAAGTCTC
FBXL6	AGTGGATGAGGGTCAGCCTC
FBXL6	GAGCGTCAGCAGTCACACCG
FBXL6	TCTGCGTCGGACCTGCCGGG
FBXL7	CACATTCTTCTGGGCTTTAG
FBXL7	GACGGGCGAGACCATCAACG
FBXL7	CACATCAAAGACGGCCTCGT
FBXL7	GGAGATTCGGTGGACATATC
FBXL7	CTGGAAACCGTAACTGTCAG
FBXL7	AGGCCAGGTTGTACCAGCGG
FBXL7	GACTTCCAGTCGCCTCAGTT
FBXL7	CTGCCCTAATCTGGAGCACC
FBXL7	GCCTCACACACCCGCTCATC
FBXL7	AGAAGATCTGCACCATGGAG
FBXL7	TGCGTCCGCCTGACCGACGA
FBXL7	AAGAATGTGGCTACCAGCGA
FBXL8	CAGCACGGTCTCTCAGGGAC
FBXL8	GATTTTTGTGTCGTGCCACA
FBXL8	GAAAAACCGCTCTTCGACGC
FBXL8	CAGCGCGTCGTCCAGTGTGA
FBXL8	ATGAGTGCCAGCACCTCCTC
FBXL8	CCACATTCACAACCTACGGC
FBXL8	GAGGCTGTGCACGCTGTATG
FBXL8	CAGTACCCTAGTGGGCAGCG
FBXL8	CTCAGTGCTCGAGCTACTGG
FBXL8	CATCGAGCTGCTGATGGTTC
FBXL8	AGAAACAATGCACCTCGCGC
FBXL8	GGCGCTGCAGGTAGCAGCGG
FBXO10	GAACGACGTACCCTGAGTGT
FBXO10	AGAGCACAATTCGGTCATAC
FBXO10	TACACCGCACTGCGTAAGTC
FBXO10	AGCCCCCCAATACAGGGCGT
FBXO10	CAGGTCGGGAAGGTGCAAGT
FBXO10	TCAGTCTCGACAGCACCCGC
FBXO10	AAGCCCTAGTAGATACTTGT
FBXO10	GCAAGTGCCTCTTCCGGGAC
FBXO10	CCGAGTGCCGCCATCCCAAT
FBXO10	CCAGGTGTGTACGAAGAGCA
FBXO10	GGAGCTGCAGAAGGATAAGG
FBXO11	GTTTTTCTACGAAGTTGGTA
FBXO11	GTGGGACACGCTGTTCTTTT
FBXO11	GCAAAACGTGCAAGAGTGTC
FBXO11	ACTTCAACTACAGAAAACTT
FBXO11	TGATGATGTGCCTGCAGATA
FBXO11	TCCCACAAAGAACAGTATGG
FBXO11	TTGCTAATGATCCAATTTTG
FBXO11	ATTTTTAGAACCACTTCATC
FBXO11	CTTCTCTTACTTGCTGGAAC
FBXO11	TCCTGAAGATACTGTTCAGC
FBXO11	GTGTCCCACAAAGAACAGTA
FBXO11	GGAGAAACTGCCAGATGAAG
FBXO15	CCAGGGGTCAAGCTTTCTGC
FBXO15	ATGCCGGAGGTGGACAGCAC
FBXO15	AAGGCTCACAGCATCCAAGT
FBXO15	TGTGTACTGGATGTGTGAGC
FBXO15	CTCCTGCTGTTCTGGGTTCC
FBXO15	AAACCTGTCAACCCTTACAC
FBXO15	TATGAGCTTTCTGTCAGTTC
FBXO15	TTTCACCTGCAAGATCAAAT
FBXO15	TTAAGACCAAAGAGGCCCTC
FBXO15	TTTGAGAATGTCAGCTAGTG
FBXO15	TGCGTACCTGAGGGCCTCTT
FBXO15	ATAACGTTCAAAGACTCCGA
FBXO16	CCATCAGCTATTGAATGACC
FBXO16	CTGATGGTTTAGGGGTGTCC
FBXO16	AAGAGCCCTGCTTGGCAAAT
FBXO16	TTGGGACCATCTGTGTTTTT
FBXO16	ACAGCGAGCAGCGCTCCAAC
FBXO16	GAGCCTTTGTCGTTGTGCAC
FBXO16	AAGCTTGGTTGTAAAGTCCA
FBXO16	TTTATACATCTTTTCTTTCC
FBXO16	TTCAATAGCTGATGGTTTAG
FBXO16	GCACCTCCAAAAAACACAGA
FBXO16	GAAAATTCCAGCAGAAGCCC
FBXO17	CCTGGCGCGACATAGTGGAC
FBXO17	TACTGTCTGCGCGCGCCCTT
FBXO17	CGGTGTTAGGTTCTTTTCTA
FBXO17	CATCGCGTGACCAAGGAGCG
FBXO17	CCTTGTCTTCGTTGCTGGGC
FBXO17	AGCACCTGCACCAGCAGCTC
FBXO17	GAGCCACTGCGTAGAGTGCG
FBXO17	GCCCAGCAACGAAGACAAGG
FBXO17	TAGTGGACGGGCCCACTGTG
FBXO17	CATAGAAAAGAACCTAACAC
FBXO17	CTCGAAAGAGGTCACGAAGC
FBXO17	GGGCCGCGCACTCTACGCAG
FBXO18	GATAATGGGCTACATTGCGC
FBXO18	GCAAGTGGGCACTCGTCCTC
FBXO18	TCCATCTTTGACCGAAGGGC
FBXO18	TTAGGATAGAGACCATGGTT
FBXO18	CAGGCACTTGACAGGTCCAA
FBXO18	AGTGACTCCGAGCCAAATGC
FBXO18	CTAAACCGAGAACAAAAAGA
FBXO18	TCCCGGTGGAAGACCTCTAT
FBXO18	GCAGCCGTGCACCAATGACA
FBXO18	CAGTACGTCTCGGCTCTCTG
FBXO18	ACCATCACTCATGAGCTACG
FBXO18	GGAGGCCAGGCAAGAAGCAG
FBXO2	AACCTTCTGCGTAACCCGTG
FBXO2	GCACTTGAGCAGCCACAGCG
FBXO2	CTTGGAAGGCTGGTGTGACG
FBXO2	AGAGGAGGCGAGTGCTGAGG
FBXO2	GGAAGTAGAACTGCTGCCAG
FBXO2	ACGGGTTACGCAGAAGGTTG
FBXO2	TCCTCAGCACTCGCCTCCTC
FBXO2	TGGTGTGACGTGGAGCATGG
FBXO2	TCCTCCTCCTGCTGGTCCTC
FBXO2	GTGGCTGCTCAAGTGCCAGC
FBXO2	GCCGGAGGACCAGCAGGAGG
FBXO21	AACCAATTGACGTAGTCGGT
FBXO21	TATAAAGTTCGGCAAAAAGC
FBXO21	ATGTCACTGAAGCCATTACA
FBXO21	GTGTGTATCCTAAATATGGA
FBXO21	TTGTAGCCTCGTTCTCAAAG
FBXO21	TCATCCTCAAAAAAAATCTC
FBXO21	AGATACGACTCATAGTCATC
FBXO21	TTAAGATCTTCTGTTGCCGC
FBXO21	TTTTTTTGCGTAGTATTTCC
FBXO21	GCCCCACCGACTACGTCAAT
FBXO21	GGCGACTGTTTATGCCCCGA
FBXO21	GTACGCGGACAAGATGGCGG
FBXO22	GGACCCATCGGAGCGTAACC
FBXO22	GGGGCATTGCTTGGTTCGCG
FBXO22	TTCAGAAACTTTCATTAGTC
FBXO22	GCCATGTAAAGAACTGTATG
FBXO22	GCACACACTCCCTCCATAAG
FBXO22	GTCCTTGGGATTGTGACCCC
FBXO22	TTTGGGGAATAGCTTCTCAA
FBXO22	GATCCAGGTTACGCTCCGAT
FBXO22	AGCGTAACCTGGATCTCCGC
FBXO22	ACCACATACAGTTCTTTACA
FBXO22	AGATCCAGGTTACGCTCCGA
FBXO22	GCGGCTCCTCCGTAGACCCG
FBXO24	CCAAGCTCCGAGCCACAAGA
FBXO24	GGGAACAACTGGATGGAAAT
FBXO24	ACTTCCACGAAGTGTGCGAT
FBXO24	CAGTCCGCGCCTCCAAGATC
FBXO24	AGGGCAACAAGGTCTCTGAC
FBXO24	GGTAGCCGTGGGCTAGCAAG
FBXO24	CGCTATGTTGTGTTGTGTCG
FBXO24	GTCTTCATTCTTGACTACGT
FBXO24	CACGAAGGGCCTGTATTTCC
FBXO24	AGGCCCGCTTCCACTGCATC
FBXO24	TGACCAGCCACGCTCCTACA
FBXO24	ACAGGGGACAAAATGGACCG
FBXO25	ATGAATATGCATCGAAAAAA
FBXO25	TGTCCATAAAGAAAGCACAA
FBXO25	TGCATCGAAAAAAAGGAAAA
FBXO25	GTTAACTTCATTGAGTGGCG
FBXO25	CGCCACTCAATGAAGTTAAC
FBXO25	TCCCAGTTAACTTCATTGAG
FBXO25	GCCACTCAATGAAGTTAACT
FBXO25	GAAGAATTACTTCAACATTT
FBXO25	AGAAGATCTTTGATTAAGCG
FBXO25	AGTAGGGAAGTCTGTATTAG
FBXO25	TTAGTGAAGACAGACAGCTG
FBXO27	TTCTGCGCGCGCAGACCCAT
FBXO27	TCCAGCGCCTCTTCGGGTTC
FBXO27	GTTGCACCATCCACTTTCGG
FBXO27	GCTGGGTGGTGGAGGAAAAC
FBXO27	ATTCGCAACCCCTGCGGCCA
FBXO27	ACTACCCCCAGAGCTGCTTC
FBXO27	GGCCAGGATCAGCAGCCACA
FBXO27	GGCCGCAGGGGTTGCGAATA
FBXO27	GCTCTGGGGGTAGTTGGCTC
FBXO27	AAGTGGATGGTGCAACACGG
FBXO27	GCGAATAAGGTTGCGTCCGA
FBXO27	GCAAGGCCTGGCGTTACGGG
FBXO28	CTGCCAGAGAATGTTGAATC
FBXO28	CTTGTTTCTGACATAGATTA
FBXO28	CTGCATGACGAGCTAATGAA
FBXO28	TGGGATGAAGCAACAGAGAT
FBXO28	TTCTTGCTGCTGTTGAAACA
FBXO28	ATCCCTGATTCAACATTCTC
FBXO28	AGGGATTTCTGAAAGTGGAG
FBXO28	AATCTCTGTTGCTTCATCCC
FBXO28	TATGACTTTCATGAAATATG
FBXO28	TGCCAGAGAATGTTGAATCA
FBXO28	GCCTCAAAACAACACGCTTG
FBXO28	GAGCGGATGGCAGAGGAAGG
FBXO3	GCGGATCATGACTTGATAGC
FBXO3	GAAGACATTGCAAAAAATAC
FBXO3	TAAAACCATCCGAGGACACC
FBXO3	ATAGATACTTACTCTGATGT
FBXO3	ATGCTGCTATTAAAAAGGCC
FBXO3	AAACACAGAAGAATCAGTGT
FBXO3	TGTTCATACCGAATTCACAA
FBXO3	GATGCTGTGGAAGCGCAGAT
FBXO3	TATCAAGTCATGATCCGCTG
FBXO3	TTCAGAGATAAAACCATCCG
FBXO3	GATGAGGAGCAGGGGATCGG
FBXO30	TTCCGGTCTGCATAACTAAC
FBXO30	TGCGGTGGCAGCACAACTTA
FBXO30	TCAGTAGACGGTGCATGACC
FBXO30	TTATTTCGGGCCATGGTAAA
FBXO30	CCATCCAGTGCTTTGCCTAA
FBXO30	TGATTTGATTGGTTGTCCAT
FBXO30	AAGCAGAGATGTCGATGAAG
FBXO30	TACTGACACAATTCACACAA
FBXO30	AAGCAAGGCACTCGTTCAAA
FBXO30	GACACTAAACCATTAGCATG
FBXO30	TTATACATGACCGCCATTTG
FBXO30	AAAACTGCACCACAAACCAA
FBXO31	GATCACAGGCGTGTCTTGTC
FBXO31	ATGGTGTTTGCGAAAACTTG
FBXO31	CCTCCGTATGGCCCGATATC
FBXO31	CGGAGGACTGCTGAACGTGG
FBXO31	ATCCCAAAATGTGTCTATAT
FBXO31	TCTCATAGGGTCATCGACGT
FBXO31	GAGTGCATGTACGGCCACAA
FBXO31	ACGGCCTGTTCATCATCGGG
FBXO31	TCTGTTCAGGATCCACCTGA
FBXO31	TTGCGGAAGCTGGAGATCAC
FBXO31	CGGCGCCGACATCCGCGCGA
FBXO31	TGGGCGGCAGGTAGATGCGG
FBXO32	TGGCTGCAACATCATAGTTC
FBXO32	AAATGGATCTATGTTCACAA
FBXO32	TTCCAGAAGATTTAACTACG
FBXO32	CCATGGATATTGCACCCTGG
FBXO32	CAACAAGGAGGTATACAATA
FBXO32	TGCAGCCAAGAAGAGAAAGA
FBXO32	TCACAAAGGAAGTACTAAAG
FBXO32	CATAGATCCATTTTTCTTGG
FBXO32	GACCACGTAGTTAAATCTTC
FBXO32	GGACTTCTCAACTGCCATTC
FBXO32	ATCATGCAGAGGCTGAGCGA
FBXO33	AAATACATACCTCAGCAAGG
FBXO33	ATAAGTGTTCTACAACAGCA
FBXO33	TCAGTTGCCTACTATTACTC
FBXO33	ACTGAGGTGCTCCATGGTGT
FBXO33	CAAAAAGACTAAACTTCTGA
FBXO33	AACTGAAATGGCTGTCCTGT
FBXO33	GAGAGAGATGACAGTGATGT
FBXO33	CTCAGCAAGGTGGACCCTGA
FBXO33	CTTCAGAAGTTTAGTCTTTT
FBXO33	GTAATAGTAGGCAACTGAAA
FBXO33	ACCAGCCGCACTTGCGCATG
FBXO33	GCTCGGGTTCGAGCTCCCGG
FBXO34	AAATGACAGATGAACTCGTT
FBXO34	GCATCATCTCGAAAGCCATT
FBXO34	CTATCCTGTTACTACACTGG
FBXO34	AACAGCTTCCGTCGAAATGT
FBXO34	TGATCGTTGTTCTCCTAAGG
FBXO34	TTCACGGCAGTTTGCGAACC
FBXO34	ATCAGGATTTCGGCTAGTAA
FBXO34	CTGCAGGCACACCTCTGGAT
FBXO34	AAGTACATTACCAGTGCTTG
FBXO34	CCCTGGTGGATCGTTGCAGA
FBXO34	TAACAGCTTCCGTCGAAATG
FBXO34	ATGGGAGAGCTACTAAGAGA
FBXO36	ATTCTCTAGGAAGTCTTCAT
FBXO36	TATGTCATCAATTTGTGCAA
FBXO36	GAGTATCGATCAACAAAACC
FBXO36	AATTCTCTAGGAAGTCTTCA
FBXO36	GAGACCGGGTGACCAGTAAC
FBXO36	AATAGTCTTTGCTAGGCGGC
FBXO36	GTGTGATGTTTGACAAAGCC
FBXO36	CCTGACTATCATTTCTTATC
FBXO36	CACCATCACTCCTGACGTGA
FBXO36	GTCAGGAGTGATGGTGTCGC
FBXO36	GGCGTCCCAAGATGGCGTCG
FBXO36	TAATAGTCTTTGCTAGGCGG
FBXO38	GTTTTCACACTTTTCTTTCG
FBXO38	TCATCTGCTGTCATTTCTTC
FBXO38	ATGTCTTTCCCGGAAGCTAA
FBXO38	AGAGTTGTAGATCTCTGTGC
FBXO38	ACATGATATCCTGCAGAGGG
FBXO38	CTTCGCCTCTCAAGGTATCG
FBXO38	CCATATAGCTGTTCAACATC
FBXO38	CATGAGGCTTTTAGCATTCC
FBXO38	AATGACAGCAGATGAAACAA
FBXO38	CTCTCACAACTCGCAGATAT
FBXO38	TAACGCCGAGTACCGTTCTT
FBXO38	GTAAGGACGGTGAACAGCGG
FBXO39	CTTCAGCGGGAGACCTTCCA
FBXO39	AGCTGGACCGCCTGGTATGG
FBXO39	TAAGAAGTTTGGTCGTTATC
FBXO39	AAGTTCCAGGTCACCATGCG
FBXO39	CAGACACAAATCGGGCAGAA
FBXO39	ACATGGTCTTTTTGAACTGG
FBXO39	GTCTGTGCCGTGTTTTCTGG
FBXO39	GATCTCAGAGCTCAACATCG
FBXO39	TTGGTCAAGACAGCATTGTA
FBXO39	ATCTCAACCTAAAAGGGGCC
FBXO39	GCTCCTCGTCGAGTGACTCA
FBXO39	TCTGCAGACAAGAGCAGCCC
FBXO4	CTGTAAGAGATCCAATTCTG
FBXO4	ACCTCATGATCTGTGTCAGT
FBXO4	GAACCACGATTTGCTATGTT
FBXO4	AAATCCAGCCGTCCTATGTA
FBXO4	CAGTCAACAGAAGACCAAGA
FBXO4	CCATCAGTGACCTCAGATAT
FBXO4	CATCAAGCTCAACACCAAAG
FBXO4	TGGTTCATTCTGAATGATCA
FBXO4	TGGTGCATTTTTTGACTACA
FBXO4	TTTGAAGCTCTTCTTGTGTA
FBXO4	GGTCCAAACATAGCAAATCG
FBXO4	GCAGTCAGTGAGCAAGGAGA
FBXO40	AGGCACGGAACCTGCTCTAA
FBXO40	CATGGTCTGTCAGCAACTAA
FBXO40	GCAGGACGTTCGTACAGCCA
FBXO40	TTCTACCATGTTATGGCCAC
FBXO40	TCAGTAGCCTCTCTAGTTTC
FBXO40	TGTATCTAGTGCACAATGGG
FBXO40	AGACTTTGTTTATGGCAAGC
FBXO40	CAGCGTGGTCTGCTGCTCCA
FBXO40	GTCCATGTCCCGCCACAAAC
FBXO40	AGGGCACCACAGGCATTGTG
FBXO40	GCTCCATGGAGTGGAACCGC
FBXO40	GGAAAGACTGAAAACAGCTG
FBXO41	TGTAGAGCGTCTCGTAGGTG
FBXO41	CGCGAGATCGAGATCCCGCT
[truncated: 8,245 more rows]
