# Supplementary material for: Loss of CTLH component MAEA impairs DNA repair and replication and leads to developmental delay
Source: EMBO Mol Med. 2025 Dec 19;18(2):492–513. doi: 10.1038/s44321-025-00352-x (PMC12905269; doi:10.1038/s44321-025-00352-x)
Supplement: Supplementary file 3 — Table EV3 [file 44321_2025_352_MOESM3_ESM.xlsx]

## Sheet: Sheet1
Table EV3. Extended details of clinically-observed features of DIADEM
Country	United States	France	England (United Kingdom)	Northern Ireland (United Kingdom)	Palestine	Palestine	England (United Kingdom)	Switzerland
Patient Number	1	2	3	4	5a	5b	6	7
Variant	c.1045G>A	c.900-2A>T	c.816C>A	c.1187T>G	c.1009C>T	c.1009C>T	c.199C>T	NM_001017405:exon8:c.1045G>A
Genes included	MAEA	MAEA	MAEA	MAEA	MAEA	MAEA	MAEA	MAEA
Genomic (hg38)	chr4:1338567-1338567	chr4:13332208	chr4:1336911	4:1339165T>G	4:1338531C>T	4:1338531C>T	4:1312009:C:T	chr4:1338567-1338567
Annotation	p.Glu349Lys	Splice site variant before RING	p.Tyr272*	p.M396R	p.Arg337Cys	p.Arg337Cys	p.Arg34Cys	p.Glu349Lys
Inheritance	De novo	De novo	De Novo	De novo	Homozygous	Homozygous	De novo	De novo
Age at Evaluation	4 years old	5 years old	9 years 4 months old	13 years and 1 month old	8 year	4 years old	16 years old	19 months old
Sex	Male	Male	Female	Female	Female	Female	Male	Female
Weight	14.7 kg (7th centile)	17.6 kg (+0SD)	30.8 kg (75th centile)	27.2kg (<%0.4)	Weight 21.5 kg (10-25%)	15.3 kg	57.3kg (25th-50th)	8.4 kg (-2 SD)*
Height	105 cm (47th centile)	112 cm (+1SD)	135 cm (91st centile)	131cm (<%0.4)	Height 119 cm (10-25%)	Not taken	174.5cm (50th)	74.5 cm (-2 SD)
OFC	49.4 cm	Not Known	51 cm	48.6cm (at age 8 years 4 months; <%0.4)	HC 45 cm (<-2 SD)	44 cm	57.3cm (90-97th)	47 (> 50th centile) cm
DD/ID	Yes	Yes	Yes	Yes	Yes	Yes	Yes	Yes
Regression	No	No	No	No	No	No	No	No
Motor Delay	Yes	Yes	Yes (walked at the age of 20 months)	Yes	Yes	Yes	No, can ride a bike, can swim. Walked at 12m	Yes
Delayed speech and language	Yes	Yes	Yes (mutism until 3 years old)	Yes (occasional individual words, "Hi!") - receptive much better than expressive	Yes (severe, says only 3 words).	Yes (severe, no words)	Yes, first words at 3 years old. At 5 years old, very indistinct speech. Verbal dyspraxia.	Yes
Seizures	No	No	No	Yes (currently in remission)	No	Yes (onset at age of 2 years, controlled)	No	No
MRI abnormalities	Mild prominence of the subarachnoid spaces of the supratentorial brain, mild underdevelopment of the frontal lobes, thin corpus callosum, mild ventriculomegaly of the lateral ventricles suggesting mild white volume matter loss, mild cerebellar dysplasia, mild volume loss of the pons	With spectroscopy, nothing is reported except a short but complete corpus callosum	MRI Brain and Spine:Normal	Polymicrogyria; subsequent right hemispherectomy (due to seizures)	Brain atrophy (Brain CT)	Agenesis of corpus callosum (Brain CT)	Normal (Scan at 10 years old)	Enlargement of the ventricular system with a passive appearance, showing squaring of the posterior and frontal horns. Large subarachnoid spaces. Normal appearance of the aqueduct of Sylvius. Large cisterna magna with an open fourth ventricle. Rarefaction of the white matter.
Tone	History of hypotonia; ongoing hypertonicity of lower limbs; spasticity	History of mild hypotonia	History of hypotonia	Resultant hemiplegia s/p hemispherectomy; Hypertonia	Hypotonia evolved as lower limb spasticity	Hypotonia evolved into lower limb spasticity	No	History of hypotonia; ongoing hypertonicity of lower limbs; spasticity
ASD	No	No	Yes	No	No	No	No	No
Abnormal movements	Atypical gait with balance difficulties	Enlargement of the sustentation polygon	Wobbly gait with balance difficulties, tip toeing	Involuntary movements left upper limb; presumed secondary to hemispherectomy	Unsteady gait	Unsteady gait	No	Feet spontaneously in equinus position, partially reducible, with few spontaneous dorsiflexion movements.
Other Behavioral Issues	None	Anxiousness, obsessive–compulsive disorder, attention disorder relationship difficulties, maternal separation issues, difficulties to play in group at school	Attention deficit	Happy child	Friendly and smiles frequently	None	Mild ADHD	None
Skeletal Abnormalities	None	Reducible flat-foot	None	Congenital hip dislocation; Severe scoliosis	None	None	No	None
Hyperextensibility/Joints	Restriction of movement in knees and ankles	Four limb hyperlaxity, more acute at the lower limb level	Yes in ankles and elbows	No	Restriction of movements at both ankles	Restriction of movements at both ankles	No	Restriction of movement in knees and ankles
Hand/Feet Abnormalities	None	Fallen foot arches, more marked on the left side	Cavovarus feet (L>R)	Concave, flaky nails; abnormal palmar creases	None	None	No	None
Ophthalmologic Findings	Esotropia; strabismic amblyopia; hyperopia; cerebral vision impairment of the lower field	Not reported	None	Hypermetropia, astigmatism, visual neglect left side	Normal ophthalmic exam	Normal ophthalmic exam	Left eye short sighted.	Esotropia; Hypermetropia and astigmatism Alternating esotropia Mild rotary nystagmus in all gaze directions
Hearing Issues	Recurrent otitis media with PE tubes	Not reported	Conductive (low frequency), Sensorineural (High frequency)	No	Normal hearing test	Normal hearing test	No concerns	None
Cardiac Abnormalities	None	None	None	No	No	No	Normal echocardiogram	None
Dysmorphic Features	Brachycephaly; tall forehead; bitemporal narrowing; supraorbital ridging; deep set eyes; hypertelorism; downslanting palpebral fissures; thickened ear helices; depressed nasal bridge; broad nasal ridge; low columella; deep and short philtrum; pronounced cupids bow; everted lips; wide spaced teeth	Tall forehead, downslanting palpebral fissures, depressed nasal bridge, Thin upper lip	None	Bitemporal narrowing, hypertelorism, flat nasal bridge, depressed nasal tip, pointed chin, wide mouth, cupid's bow, wide-spaced teeth	Full lips, wide mouth, wide spaced teeth, short philtrum	Full lips, wide mouth, long philtrum	Low set ears. Smooth philtrum. Wide mouth. Slightly upslanted palpebral fissures.	Tall forehead; bitemporal narrowing; telecanthus; epicanthus; depressed and wide nasal bridge; short bulbous nose; anteverted nares; deep and short philtrum; prominent cupid-bow of upper lip; wide spaced teeth;
Genitourinary Issues	Hypospadias; chordee	Not reported	Not toilet trained overnight	Not reported	None	None	No	None
GI Issues	Constipation	Not reported	Cyclic vomiting. Diarrhea due to gut immaturity (resolved at the age of 6 yrs).		None	None	No	Constipation
FTT/Growth Delay/Feeding issues	No	Yes, with food pieces	No	Significant feeding issues & chronic poor weight gain	Microcephaly	Microcephaly	No	growth delay. Born SGA.
Sleep issues	Mild sleep apnea	Sleeping disturbances when falling asleep	No	No	No	No	No	None
Other	Psoriasis vulgaris and seborrhea; chronic nasal congestion; Sat at 10 months, cruised at 18 months, walked at 31 months. At 4 will run and climb with atypical gait. Follows simple instructions, recognizing/pointing to objects, excellent receptive language skills. Has 8 words, shakes his head yes or no, gives high fives. Receives ST, OT, PT, visual therapy, and orientation mobility services. Uses …	Pain in the lower limbs	Adenoidectomy, bilateral groumet tubes insertion due to glue ears, Eczema, Childhood asthma, has CMT1A due to a familial PMP22 duplication.	Supernumerary nipple, significant scoliosis, restricted mobility, left sided visual neglect	Homozygous VUS variant was also reported in LETM1 gene.	Homozygous VUS variant was also reported in LETM1 gene.		Prenatal US findings: small gallbladder with a tortuous cystic duct and ventricular asymmetry. Anteriorly displaced anus. Sialorrhea. She is able to maintain a stable sitting position as long as her legs are placed in abduction and flexion. She can roll over, much more easily from stomach to back than from back to stomach, which is rarely observed. In the prone position, she lifts her trunk and h…
Sequencing Technology	ES (Trio)	ES (Trio)	GS (Trio)	ES (Trio)	ES (Quad)	ES (Quad)	WGS (Trio)	ES (Trio)
Consent for Photos?	Yes	No	Yes	Yes	Yes	Yes	Yes	NA
