# Supplementary material for: Loss of CTLH component MAEA impairs DNA repair and replication and leads to developmental delay
Source: EMBO Mol Med. 2025 Dec 19;18(2):492–513. doi: 10.1038/s44321-025-00352-x (PMC12905269; doi:10.1038/s44321-025-00352-x)
Supplement: Supplementary file 4 — Table EV4 [file 44321_2025_352_MOESM4_ESM.xlsx]

## Sheet: Sheet1
Table EV4. sgRNA sequences used for generation of MAEA KO cells
sgRNA	Guide RNA	Design Method
sgMAEA.1	CCGUUGGGCAGCAUCAUGGG	Guide Picker, CRISPOR
sgMAEA.2	UAGCAGCGACCAGCCCGCGG	Guide Picker, CRISPOR
