# Supplementary material for: Loss of CTLH component MAEA impairs DNA repair and replication and leads to developmental delay
Source: EMBO Mol Med. 2025 Dec 19;18(2):492–513. doi: 10.1038/s44321-025-00352-x (PMC12905269; doi:10.1038/s44321-025-00352-x)
Supplement: Supplementary file 5 — Table EV5 [file 44321_2025_352_MOESM5_ESM.xlsx]

## Sheet: Sheet1
Table EV5. Antibodies used in this study
Western Blot Primary Antibodies
Antibody	Catalog Number	Dilution	Species	Running Size (kDa)	Company
GFP	A11122	1:1000	Rabbit	27 (eGFP-MAEA 72)	Invitrogen
LAMIN B1	ab16048	1:5000	Rabbit	68	Abcam
MAEA	AF7288	1:500	Sheep	45	R&D
RMND5A	NBP1-92337	1:1000	Rabbit	44	Novus
RAD51	sc-8349	1:500	Rabbit	37	Santa Cruz
TOP1	TG2012	1:1000	Rabbit	100	TopoGEN
Vinculin	ab219649	1:2000	Rabbit	125	Abcam
β-Actin	ab8226	1:5000	Mouse	42	Abcam
ΕΧΟ1	16253-1-AP	1:2000	Rabbit	110	Proteintech Euopre Ltd
CtIP	MA1-23304	1:1000	Mouse	115	Fisher Scientific UK Ltd
RAD51	ab63801	1:1000	Rabbit	37	Abcam
ATM	ab32420	1:1000	Rabbit	>190	Abcam
BRCA2	OP95	1:1000	Mouse	>190	Calbiochem/ Merck Biosciences Ltd
BRCA1	07-434	1:1000	Rabbit	>190	MilliPoreSigma
DNA2	18727-1-AP	1:500	Rabbit	115	Proteintech Euopre Ltd
Western Blot Secondary Antibodies (HRP-Conjugated)
Antibody	Catalog Number	Dilution	Company
Rabbit Anti-Mouse	P0260	1:10000	Dako Ltd
Goat Anti-Mouse	AP124P	1:10000	Millipore
Goat Anti-Rabbit	31462	1:10000	Perbio
Rabbit Anti-Sheep	P0163	1:10000	Dako Ltd
Rabbit Anti-Goat	P0449	1:10000	Dako Ltd
IRDye 800CW Donkey Anti-Mouse	926-32212	1:10000	LI-COR BIOSCIENCES UK Ltd
IRDye 680LT Goat Anti-Rabbit	926-68021	1:10000	LI-COR BIOSCIENCES UK Ltd
