# Supplementary material for: Loss of CTLH component MAEA impairs DNA repair and replication and leads to developmental delay
Source: EMBO Mol Med. 2025 Dec 19;18(2):492–513. doi: 10.1038/s44321-025-00352-x (PMC12905269; doi:10.1038/s44321-025-00352-x)
Supplement: Supplementary file 6 — Table EV6 [file 44321_2025_352_MOESM6_ESM.xlsx]

## Sheet: Sheet1
Table EV6. Details of antibodies used in immunofluorescence experiments
Immunofluorescence Primary Antibodies
Antibody	Catalog Number	Company	Dilution	Species	Pre-Extraction?
BrdU	RPN20AB	GE Healthcare	1:300	Mouse	Yes, CSK
CENPF	ab223847	Abcam	1:2000	Rabbit	Yes, CSK or .2% Triton
PCNA	ab18197	Abcam	1:2500 (1:1000)	Rabbit	Yes, .2% Triton or CSK
γH2AX (S139)	05-636	Millipore	1:1000	Mouse	Yes, CSK
RAD51	ab88572	Abcam	1:500	Mouse	Yes, CSK
RPA	MS-691-P1	Lab Vision	1:300	Mouse	Yes, CSK
γH2AX (S139)	2577	Cell Signalling Technology	1:1000	Rabbit	Yes, CSK
Immunofluorescence Secondary Antibodies
Antibody	Fluorophore	Catalog Number	Dilution	Company
Goat Anti-Rabbit	488	A11034	1:1000	Invitrogen
Goat Anti-Mouse	488	A11029	1:1000	Invitrogen
Goat Anti-Rabbit	594	A11037	1:1000	Invitrogen
Goat Anti-Mouse	594	A11032	1:1000	Invitrogen
Goat Anti-Rabbit	647	A21245	1:1000	Invitrogen
Goat Anti-Mouse	647	CUK0357 C04-64	1:1000	Life Technologies
