# Supplementary material for: Loss of CTLH component MAEA impairs DNA repair and replication and leads to developmental delay
Source: EMBO Mol Med. 2025 Dec 19;18(2):492–513. doi: 10.1038/s44321-025-00352-x (PMC12905269; doi:10.1038/s44321-025-00352-x)
Supplement: Supplementary file 7 — Table EV7 [file 44321_2025_352_MOESM7_ESM.xlsx]

## Sheet: Sheet1
Table EV7. siRNAs used in this study
siRNA	Sequence	Reference
MAEA.1	ACGUGAUGAACGAGAACAA	Unpublished
MAEA.2	CCAAAGAAGUCUUCCACUU	Unpublished
MAEA.3	GGAUGCUGAUCCAGCAGUU	Unpublished
MAEA.4	GACUACACCAGCUGGGAAA	Unpublished
RMND5A.1	CGGCCAAGAUGCUGAAUUA	Unpublished
RMND5A.2	GGAACAAAGUCCAGGAGAU	Unpublished
RMND5A.3	GGAAAUGCUUAUAGCUCAA	Unpublished
RMND5A.4	CAAGAGAUGCCCUGAAUAA	Unpublished
CtIP	GCUAAAACAGGAACGAAUC	Sartori et al. Nature 2007
Luc	CGUACGCGGAAUACUUCGA	Ochi et al. Science 2015
