# Supplementary material for: Loss of CTLH component MAEA impairs DNA repair and replication and leads to developmental delay
Source: EMBO Mol Med. 2025 Dec 19;18(2):492–513. doi: 10.1038/s44321-025-00352-x (PMC12905269; doi:10.1038/s44321-025-00352-x)
Supplement: Supplementary file 11 — Source data Fig. 1 [file 44321_2025_352_MOESM11_ESM.zip]

Archive with 19 entries (14 files):
- EMM-2025-21907-V2_SourceDataFig1/
- EMM-2025-21907-V2_SourceDataFig1/.DS_Store
- __MACOSX/EMM-2025-21907-V2_SourceDataFig1/._.DS_Store
- EMM-2025-21907-V2_SourceDataFig1/1F/
- EMM-2025-21907-V2_SourceDataFig1/1B/
- EMM-2025-21907-V2_SourceDataFig1/1E/
- EMM-2025-21907-V2_SourceDataFig1/1D/
- EMM-2025-21907-V2_SourceDataFig1/1F/1F_etoposide.xlsx
- __MACOSX/EMM-2025-21907-V2_SourceDataFig1/1F/._1F_etoposide.xlsx
- EMM-2025-21907-V2_SourceDataFig1/1B/NormZ scores.xlsx
- __MACOSX/EMM-2025-21907-V2_SourceDataFig1/1B/._NormZ scores.xlsx
- EMM-2025-21907-V2_SourceDataFig1/1E/1E_olaparib.xlsx
- __MACOSX/EMM-2025-21907-V2_SourceDataFig1/1E/._1E_olaparib.xlsx
- EMM-2025-21907-V2_SourceDataFig1/1E/1E_camptothecin.xlsx
- __MACOSX/EMM-2025-21907-V2_SourceDataFig1/1E/._1E_camptothecin.xlsx
- EMM-2025-21907-V2_SourceDataFig1/1D/1D_camptothecin.xlsx
- __MACOSX/EMM-2025-21907-V2_SourceDataFig1/1D/._1D_camptothecin.xlsx
- EMM-2025-21907-V2_SourceDataFig1/1D/1D_olaparib.xlsx
- __MACOSX/EMM-2025-21907-V2_SourceDataFig1/1D/._1D_olaparib.xlsx
