# Supplementary material for: Loss of CTLH component MAEA impairs DNA repair and replication and leads to developmental delay
Source: EMBO Mol Med. 2025 Dec 19;18(2):492–513. doi: 10.1038/s44321-025-00352-x (PMC12905269; doi:10.1038/s44321-025-00352-x)
Supplement: Supplementary file 11 — Source data Fig. 1 [file 44321_2025_352_MOESM11_ESM.zip › EMM-2025-21907-V2_SourceDataFig1/1B/NormZ scores.xlsx]

## Sheet: Sheet1
Gene	Rank	Score
KDM5C	1	-8.1
RING1	2	-6.61
PCGF1	3	-5.22
CCNF	4	-4.56
PHF12	5	-4.47
BARD1	6	-4.25
RMND5A	7	-3.89
CBLL1	8	-3.86
RAD18	9	-3.63
MAEA	10	-3.6
BACH1	11	-3.48
RNF168	13	-3.44
WDR26	12	-3.44
TRIM11	14	-3.05
KEAP1	15	-2.81
GID8	16	-2.74
DCAF15	17	-2.67
ZBTB2	18	-2.65
BRCA1	20	-2.31
MLLT6	19	-2.31
LOC124906262	23	-2.26
TRIM15	21	-2.26
ZBTB11-AS1	22	-2.26
MIB1	24	-2.16
KMT2D	25	-2.13
RBCK1	26	-2.11
DCAF12	27	-2.04
CNOT4	28	-1.93
ZMYND8	29	-1.92
BRD1	30	-1.9
TRIM26	31	-1.89
UBA5	32	-1.86
MARCHF5	33	-1.82
RFWD3	34	-1.8
PHF2	35	-1.73
RNF8	36	-1.7
LTN1	37	-1.68
LZTR1	38	-1.68
BRWD1	40	-1.67
TRIM31	39	-1.67
KLHDC2	41	-1.6
RANBP9	42	-1.6
TRIM43B	43	-1.59
TAF5	44	-1.58
BCL6	45	-1.57
BRPF1	46	-1.53
BACH2	47	-1.51
RNF146	48	-1.49
PIAS4	49	-1.46
KCTD10	50	-1.44
RNF2	51	-1.43
RABEPK	53	-1.41
WDR6	52	-1.41
DCAF1	54	-1.4
VPS51	55	-1.36
KCTD17	56	-1.34
KCNF1	57	-1.33
TNFAIP1	58	-1.31
RNF187	59	-1.3
LOC124902601	60	-1.29
ZBTB1	61	-1.27
CUL3	63	-1.26
STUB1	62	-1.26
FBXL2	64	-1.25
PCGF6	65	-1.25
FBXO15	66	-1.23
PHIP	67	-1.23
ENC1	68	-1.22
RBX1	69	-1.22
KLHDC8B	70	-1.19
ARIH1	71	-1.18
FBXL20	72	-1.18
SP100	73	-1.17
PHF13	74	-1.15
FBXO48	75	-1.13
SCAF11	76	-1.12
FANCL	77	-1.11
TRIM53AP	80	-1.1
TRIM54	78	-1.1
ZNF598	79	-1.1
PHF8	81	-1.09
CHD4	82	-1.08
WDR53	83	-1.08
RNF215	84	-1.06
KCNG3	85	-1.05
RNF31	86	-1.05
FBXO4	90	-1.03
HERC2	89	-1.03
RNF208	88	-1.03
TRIM67	87	-1.03
RNF183	91	-1.02
KLHL40	94	-1.01
PIKFYVE	95	-1.01
SIAH1	96	-1.01
TRIM32	93	-1.01
ZBTB9	92	-1.01
CHD3	99	-1
DTX3L	97	-1
RNF224	98	-1
PCGF5	100	-0.98
PIAS3	101	-0.98
BAZ1B	103	-0.97
RNF4	102	-0.97
KLHDC3	104	-0.96
KLHL7	105	-0.96
MDM2	106	-0.96
GRM5P1	107	-0.95
TCOF1	108	-0.94
TRIM49B	109	-0.94
KLHL10	111	-0.93
LOC128071547	110	-0.93
TAF3	112	-0.93
CACUL1	114	-0.92
CUL9	116	-0.92
LNX2	115	-0.92
ZBTB7C	113	-0.92
HECTD3	117	-0.91
RNF6	118	-0.91
ZBTB17	119	-0.91
KCTD16	121	-0.9
KCTD3	122	-0.9
LONP2	120	-0.9
DCAF10	124	-0.88
NSMCE1	125	-0.88
TRIM49	123	-0.88
ZBTB32	126	-0.88
PHRF1	128	-0.87
TRIM43	129	-0.87
ZFTRAF1	127	-0.87
RBSN	130	-0.86
TRIM49D1	131	-0.86
TRIM49D2	132	-0.86
TRIM69	133	-0.85
CRBN	136	-0.84
KAT6A	134	-0.84
RNF157	135	-0.84
FGD5	138	-0.83
LOC100506551	139	-0.83
NACC2	140	-0.83
RC3H1	137	-0.83
RFFL	141	-0.82
RNF169	143	-0.81
SP110	142	-0.81
ANKIB1	146	-0.8
RNF135	145	-0.8
SKIC8	144	-0.8
KCTD9	147	-0.78
RNF13	148	-0.76
RNF7	149	-0.76
CBL	150	-0.75
NEURL1B	151	-0.74
JADE1	153	-0.73
MKLN1	154	-0.73
POC1B-GALNT4	152	-0.73
ANAPC2	158	-0.71
RSPRY1	157	-0.71
SKP1	156	-0.71
ZBTB41	155	-0.71
DTX4	160	-0.69
FBXW2	159	-0.69
TRAF4	161	-0.68
DCAF13	162	-0.67
XIAP	163	-0.67
ZBTB34	165	-0.67
ZBTB43	164	-0.67
CXXC1	168	-0.66
LOC101928816	166	-0.66
RNF5	167	-0.66
MARCHF10	169	-0.65
ARK2N	171	-0.64
BTBD9	174	-0.64
RNF139	173	-0.64
SYVN1	170	-0.64
WDR5	172	-0.64
TRIM49C	175	-0.63
MLLT10	176	-0.62
NCCRP1	177	-0.62
WDR5B	178	-0.62
PHF1	180	-0.61
ZBTB5	179	-0.61
BTBD17	181	-0.6
CCIN	187	-0.6
NEDD4L	182	-0.6
PCLO	183	-0.6
RNF24	186	-0.6
ZBTB21	185	-0.6
ZBTB7B	184	-0.6
ARMC5	188	-0.59
WDTC1	190	-0.58
ZNF451	189	-0.58
PATZ1	194	-0.57
RBBP4	192	-0.57
TRIM37	193	-0.57
UHRF2	191	-0.57
KBTBD12	195	-0.56
HECW2	197	-0.54
KCNA10	198	-0.54
PRPF19	196	-0.54
RBBP5	199	-0.54
FHL1	200	-0.52
NFXL1	201	-0.52
BMI1	204	-0.51
RNF17	202	-0.51
RNF20	203	-0.51
HIC1	206	-0.5
KLHL30	207	-0.5
RBBP7	208	-0.5
ZMIZ1	205	-0.5
ARIH2	211	-0.49
MKRN1	210	-0.49
RNF151	209	-0.49
TMEM276-ZFTRAF1	213	-0.49
ZBTB18	212	-0.49
LGALS3BP	216	-0.48
MARCHF2	215	-0.48
SYTL3	214	-0.48
FBXO47	217	-0.47
KLHDC8A	218	-0.47
TRAF2	219	-0.47
ZBTB8B	220	-0.47
DCST1	224	-0.46
RPH3AL	222	-0.46
TRIM46	221	-0.46
VPS8	223	-0.46
BTRC	228	-0.45
FAU	229	-0.45
RNF138	225	-0.45
TRIM51EP	227	-0.45
TRIM52	226	-0.45
HCFC1	230	-0.44
MARCHF7	231	-0.44
MEX3A	233	-0.44
RNF133	232	-0.44
FBXW10B	234	-0.43
MKRN2	236	-0.43
TRIM16	237	-0.43
UFSP2	238	-0.43
ZBTB39	235	-0.43
PAM	239	-0.42
KCNA2	242	-0.41
PCGF2	240	-0.41
ZBTB44	241	-0.41
BTBD8	249	-0.4
FBXO33	247	-0.4
FBXW8	245	-0.4
KCNA5	248	-0.4
KCTD13	251	-0.4
PJA1	243	-0.4
RNF19A	246	-0.4
UNKL	250	-0.4
ZBTB20	244	-0.4
ELOC	257	-0.39
FBXO41	252	-0.39
HCFC2	254	-0.39
KCNB2	256	-0.39
RUFY1	255	-0.39
ZBTB11	253	-0.39
ABTB3	260	-0.38
MTMR3	258	-0.38
RHOBTB3	259	-0.38
SLX4	261	-0.38
ARMC9	264	-0.37
CEP43	262	-0.37
KATNAL2	265	-0.37
TBL1Y	263	-0.37
DTX3	266	-0.36
FBXO40	268	-0.36
KDM5B	270	-0.36
PHF23	269	-0.36
RNF212B	267	-0.36
FBXO24	272	-0.35
HACE1	271	-0.35
KCTD21-AS1	273	-0.34
BTBD19	277	-0.33
CUL1	276	-0.33
DZIP3	274	-0.33
KCNS2	275	-0.33
RNF167	278	-0.33
ISG15	283	-0.32
KCTD18	284	-0.32
KLHL15	286	-0.32
LOC124900649	281	-0.32
MARCHF4	280	-0.32
MYRIP	279	-0.32
RNF40	287	-0.32
ZBTB47	282	-0.32
ZFYVE26	285	-0.32
CBLB	290	-0.31
SPIRE2	288	-0.31
TRIM40	293	-0.31
UFSP1	289	-0.31
URM1	291	-0.31
WDSUB1	292	-0.31
ING5	294	-0.3
RCHY1	295	-0.3
CGRRF1	301	-0.29
FBXW12	296	-0.29
MYLIP	298	-0.29
RNF145	300	-0.29
SH3RF3	299	-0.29
UHRF1	297	-0.29
ERCC8-AS1	307	-0.28
FBXO21	302	-0.28
FBXW10	305	-0.28
ITCH	303	-0.28
RNF38	306	-0.28
TRIM35	304	-0.28
PHF21B	308	-0.27
UBL4B	309	-0.27
ZBTB14	311	-0.27
ZFPL1	310	-0.27
KCND3	312	-0.26
ARK2C	318	-0.25
DDB2	313	-0.25
IBTK	314	-0.25
PJA2	315	-0.25
RNF175	317	-0.25
SYTL4	319	-0.25
TRIM17	316	-0.25
MARCHF1	321	-0.24
RNF125	322	-0.24
SYTL1	323	-0.24
TBC1D3P1-DHX40P1	320	-0.24
KCNA4	327	-0.23
RNF103-CHMP3	328	-0.23
SP140	325	-0.23
TRAF5	326	-0.23
TRIM16L	324	-0.23
FBXO39	330	-0.22
KCTD15	331	-0.22
WWP2	329	-0.22
BRPF3	332	-0.21
FBXO34	334	-0.21
ZBTB26	333	-0.21
LOC124904537	335	-0.2
TRAF6	336	-0.2
ZSWIM2	337	-0.2
ABTB1	343	-0.19
DCAF16	339	-0.19
ERCC8	341	-0.19
KCNS3	340	-0.19
KCTD14	342	-0.19
MARCHF3	345	-0.19
MLPH	344	-0.19
NLE1	338	-0.19
KLHL28	347	-0.18
PCOLCE-AS1	346	-0.18
FBXL16	348	-0.17
MNAT1	349	-0.17
TRIM14	350	-0.17
PLEKHM3	351	-0.16
DCAF17	352	-0.15
DEF8	360	-0.15
DTL	357	-0.15
FBXW5	354	-0.15
HECW1	355	-0.15
KCTD1	353	-0.15
PEX10	358	-0.15
RCBTB2	356	-0.15
TOPORS	359	-0.15
KCTD4	361	-0.14
UBE3B	362	-0.14
FBXO44	366	-0.13
PHF20L1	365	-0.13
SSBP3	364	-0.13
TLE1	367	-0.13
ZBTB8A	363	-0.13
FBXO28	372	-0.12
KLHL1	369	-0.12
SYTL5	370	-0.12
UFC1	368	-0.12
ZBTB33	371	-0.12
LONRF2	374	-0.11
SPIRE1	375	-0.11
TRIM9	376	-0.11
UBA7	373	-0.11
KLHDC7B	377	-0.1
HECTD4	379	-0.09
NSD1	380	-0.09
RNF121	381	-0.09
SIAH2	378	-0.09
KDM4C	382	-0.08
KLHL14	385	-0.08
OFD1	383	-0.08
ZFYVE28	384	-0.08
FBXO30	386	-0.07
KDM2A	387	-0.07
OBI1	388	-0.07
TRIM51	389	-0.07
ATG12	390	-0.06
FBXW7	391	-0.06
KLHL32	392	-0.06
ATRNL1	394	-0.05
DCAF11	393	-0.05
GMCL1	395	-0.05
RNF122	398	-0.04
RNF19B	397	-0.04
TRIM60	396	-0.04
KBTBD6	404	-0.03
PEX2	400	-0.03
TRIM24	401	-0.03
TRIM64	403	-0.03
WDFY1	399	-0.03
WSB1	402	-0.03
FBXL8	410	-0.02
KDM5D	409	-0.02
LRSAM1	407	-0.02
PEX12	408	-0.02
RANBP10	405	-0.02
TRIM29	406	-0.02
CUL2	417	-0.01
FBXL7	412	-0.01
FBXO8	413	-0.01
FBXW9	414	-0.01
LOC107984950	415	-0.01
RNFT2	416	-0.01
ZMYND11	411	-0.01
CUL4B	418	0
FBXL6	419	0
KLHL13	421	0
RUBCNL	420	0
ING4	424	0.01
RNF222	423	0.01
TLE2	422	0.01
UBL3	425	0.01
DCAF4	428	0.02
FBXO9	432	0.02
KCTD2	430	0.02
LOC124903821	429	0.02
MKRN3	427	0.02
RNF103	431	0.02
UFL1	426	0.02
KCTD5	435	0.03
RNF181	433	0.03
RUBCN	437	0.03
SHKBP1	438	0.03
TRIM13	434	0.03
TRIM41	436	0.03
DPF2	444	0.04
KDM7A	442	0.04
KLHL33	440	0.04
LONRF1	443	0.04
RNF212	441	0.04
TRIM25	439	0.04
HDAC6	446	0.05
LOC105378460	448	0.05
PPIL2	447	0.05
RNF141	450	0.05
RNF216	449	0.05
RNFT1	445	0.05
DTX2	451	0.06
KLHDC10	453	0.06
SPATA9	452	0.06
FBXO2	459	0.07
FBXO7	454	0.07
TRIM42	458	0.07
TRIM44	457	0.07
TRIM73	455	0.07
ZBTB10	456	0.07
KCNA1	460	0.08
TRIM56	461	0.08
KBTBD7	462	0.09
NACC1	463	0.09
NSD3	466	0.09
RC3H2	464	0.09
SP140L	465	0.09
FBXL22	470	0.1
FBXW4	468	0.1
NEMF	469	0.1
RCBTB1	471	0.1
RNF185	472	0.1
TRIM28	467	0.1
MID2	473	0.11
KLHL3	477	0.12
POC1B	475	0.12
SMU1	476	0.12
TRIM74	478	0.12
WSB2	474	0.12
CUL5	482	0.13
KCNC1	479	0.13
RNF180	480	0.13
SSBP4	481	0.13
TRIM71	483	0.13
UBE4A	484	0.13
BIRC8	486	0.14
FBXO16	492	0.14
FBXO6	488	0.14
FGD6	491	0.14
KAT6B	493	0.14
MTF2	485	0.14
RUFY2	490	0.14
WDFY2	489	0.14
ZFYVE27	487	0.14
DCAF5	496	0.15
SKP2	495	0.15
TRIM7	494	0.15
FBXO3	498	0.16
NPAT	497	0.16
GTF2E1	504	0.17
HIC2	503	0.17
KCTD21	501	0.17
NSD2	500	0.17
ZBTB48	502	0.17
ZFYVE19	499	0.17
FBXL19	508	0.18
KCTD7	507	0.18
KLHL31	509	0.18
NDUFC2-KCTD14	506	0.18
PIAS2	505	0.18
CUL7	512	0.19
FBXO5	510	0.19
TRIM50	511	0.19
ANKFY1	514	0.2
KLHDC7A	515	0.2
RLIM	513	0.2
FBXL13	518	0.21
KIAA1586	520	0.21
RNF123	516	0.21
SMURF2	517	0.21
SNRNP40	519	0.21
KCTD11	523	0.22
KLHL11	525	0.22
TRAF3	522	0.22
TRIM55	521	0.22
TRIM65	524	0.22
TRIM72	526	0.22
CBLC	530	0.23
CBLL2	534	0.23
CIAO1	531	0.23
EEA1	533	0.23
KBTBD8	528	0.23
KLHL25	527	0.23
KLHL9	529	0.23
RBBP6	536	0.23
RFPL4B	535	0.23
RNF113A	538	0.23
RNF25	539	0.23
SHPRH	537	0.23
TRIML1	532	0.23
ING2	542	0.24
RNF44	543	0.24
TRIM59	540	0.24
TRIM59-IFT80	541	0.24
UFM1	544	0.24
BAZ2B	545	0.25
KLHL38	547	0.25
PHF11	550	0.25
PTPMT1	551	0.25
RFPL3	548	0.25
SETDB2-PHF11	549	0.25
TRIM36	546	0.25
JADE2	553	0.26
NFX1	555	0.26
NHLRC1	556	0.26
SMURF1	552	0.26
TRIM58	554	0.26
FBXL14	558	0.27
KCNC4	559	0.27
KDM2B	562	0.27
RFPL1	561	0.27
RFPL1S	557	0.27
RIMS1	564	0.27
RMND5B	560	0.27
UBR5	563	0.27
FBXO45	569	0.28
PHF19	565	0.28
SPOPL	568	0.28
TTC3	566	0.28
ZBTB3	567	0.28
ZBTB6	570	0.28
DIDO1	572	0.29
KBTBD11	576	0.29
KLHL21	574	0.29
LCMT2	578	0.29
PIAS1	573	0.29
RNF10	577	0.29
RNF130	571	0.29
RNF214	579	0.29
TLE3	580	0.29
UBA3	575	0.29
CEP20	583	0.3
FBH1	582	0.3
LOC124900748	586	0.3
MIB2	585	0.3
WDR76	587	0.3
ZBTB42	581	0.3
ZNRF2	584	0.3
C2	588	0.31
KCNC3	590	0.31
KCTD12	592	0.31
RNF144A	589	0.31
RTF2	591	0.31
BTBD1	593	0.32
KLHDC1	595	0.32
KLHL18	594	0.32
TRIM34	596	0.32
ATXN8OS	601	0.33
MEX3D	597	0.33
PLEKHF2	599	0.33
RNF150	598	0.33
TRIM10	600	0.33
BSN	603	0.34
DTX1	608	0.34
FBXL15	602	0.34
FBXO46	605	0.34
GRWD1	609	0.34
KCNB1	604	0.34
RFPL3S	606	0.34
TRIM47	607	0.34
LONRF3	613	0.35
RNF14	615	0.35
RNF166	610	0.35
RNF34	616	0.35
TBL1X	617	0.35
TRAF7	614	0.35
TRIM61	611	0.35
TRIML2	612	0.35
INTS12	618	0.36
UBE4B	619	0.36
VPS11	620	0.36
AMFR	621	0.37
DDA1	623	0.37
TRIM2	622	0.37
RFPL2	625	0.38
WDFY3	624	0.38
KBTBD13	630	0.39
KCNG4	632	0.39
KLHL22	627	0.39
RELCH	626	0.39
RNF223	628	0.39
TRIM22	629	0.39
UBA1	631	0.39
FYCO1	633	0.4
PRR5-ARHGAP8	636	0.4
RAG1	635	0.4
WWP1	634	0.4
DCAF8	637	0.41
FBXO38	642	0.41
IRF2BP1	643	0.41
KATNB1	639	0.41
KCTD6	644	0.41
KLHDC9	638	0.41
RNF148	640	0.41
TRIM77	641	0.41
UBL4A	645	0.41
HUWE1	646	0.42
TRIM33	647	0.42
FBXL4	651	0.43
KCND2	652	0.43
KLHL34	649	0.43
UBOX5	648	0.43
ZBTB24	650	0.43
FGD2	654	0.44
KCTD19	655	0.44
LOC101928120	653	0.44
KCNS1	657	0.45
RNF149	656	0.45
MTMR4	658	0.46
RNF11	660	0.46
WDR12	659	0.46
ASH1L	663	0.47
DCAF6	665	0.47
FBXL3	664	0.47
FBXO25	662	0.47
KLHL8	661	0.47
CBX4	666	0.48
KBTBD4	670	0.48
NEURL1	669	0.48
TMEM183A	668	0.48
TMEM276	667	0.48
KLHL29	673	0.49
SSBP2	672	0.49
TRIM64C	671	0.49
DPF1	675	0.5
NEURL3	676	0.5
RNF217	674	0.5
FBXL12	680	0.51
KCNC2	678	0.51
KCNRG	677	0.51
RNF170	679	0.51
BAZ1A-AS1	682	0.52
BTBD7	684	0.52
ELOA	685	0.52
KLHL17	681	0.52
KLHL20	686	0.52
NEDD4	683	0.52
PHF7	687	0.52
BTBD10	688	0.53
FBXL17	689	0.53
FBXL5	694	0.53
KLHL4	691	0.53
RNF112	693	0.53
RNF128	690	0.53
SLC25A32	692	0.53
ZNRF4	695	0.53
CHD5	699	0.54
FBXO31	702	0.54
KLHDC4	697	0.54
KMT2A	701	0.54
RNF115	698	0.54
TRIM38	700	0.54
UBL5	696	0.54
EXOC7	703	0.55
FBXO27	707	0.55
KLHL35	704	0.55
PWP1	706	0.55
RFPL4AL1	705	0.55
EXPH5	709	0.56
ING3	710	0.56
MARCHF6	708	0.56
AREL1	713	0.57
KLHL12	711	0.57
RFPL4A	712	0.57
RIMS2	714	0.57
TRIM45	718	0.58
TRIP12	717	0.58
UBA2	715	0.58
ZBTB38	716	0.58
PHF14	719	0.59
TRIM48	720	0.59
BRAP	721	0.6
RNF207	722	0.6
KCNG2	723	0.61
TRIM8	724	0.61
AMBRA1	729	0.62
BCL6B	725	0.62
KCNV2	728	0.62
RHOBTB1	726	0.62
RNF217-AS1	727	0.62
ADAL	731	0.63
BTBD18	732	0.63
EXOC8	734	0.63
HLTF	730	0.63
ZBTB40	733	0.63
MEX3C	735	0.64
PLEKHF1	736	0.64
ECT2L	738	0.65
RNF152	740	0.65
RNF225	741	0.65
RNF41	739	0.65
SH3RF1	742	0.65
ZBTB46	737	0.65
BAZ1A	747	0.66
MSL2	748	0.66
RNF113B	743	0.66
RPH3A	749	0.66
TRIM4	746	0.66
UBR2	745	0.66
ZNRF3	744	0.66
KLHL23	751	0.67
LOC124904293	750	0.67
MARCHF8	754	0.67
PDZRN3	752	0.67
PHOSPHO2-KLHL23	753	0.67
KCNA3	755	0.68
FGD1	758	0.7
PDZRN4	757	0.7
SH3RF2	756	0.7
TRIM21	760	0.7
WDR47	759	0.7
DNMT3L	761	0.71
HERC4	763	0.71
PHF21A	762	0.71
RNF32	764	0.71
KLHL5	767	0.72
LOC124903993	765	0.72
NUP43	766	0.72
UNK	768	0.72
FBXO32	770	0.73
KLHL26	769	0.73
COMMD3-BMI1	771	0.74
ATRX	772	0.75
MYCBP2	776	0.75
PHF24	773	0.75
RNF43	774	0.75
TRIM63	775	0.75
BTBD6	778	0.76
KCTD20	777	0.76
MARCHF9	779	0.76
RHOBTB2	780	0.76
HECTD2	782	0.77
KLHL6	781	0.77
BTBD2	784	0.78
EED	785	0.78
ZBTB25	783	0.78
BRF1	787	0.79
RNF114	786	0.79
ZFYVE1	788	0.79
HGS	790	0.8
MUL1	789	0.8
FBXW11	791	0.81
BIRC7	793	0.82
IVNS1ABP	792	0.82
KDM5A	794	0.83
CHFR	797	0.84
KCNA7	796	0.84
KDM4B	795	0.84
OR7D2	799	0.85
ZBTB16	798	0.85
GAN	800	0.86
BAZ2A	801	0.87
ZBTB12	802	0.87
BFAR	804	0.88
KCNG1	806	0.88
MEGF8	803	0.88
RNF213	807	0.88
TRIM6-TRIM34	805	0.88
BTBD16	809	0.89
ZFYVE21	808	0.89
ZMIZ2	810	0.89
GALNT8	811	0.9
PCGF3	812	0.9
HERC6	813	0.91
RNF144B	814	0.91
ABTB2	816	0.92
FBXO10	815	0.92
LOC107986129	817	0.92
TRIM62	818	0.93
KLHL24	819	0.95
ZBTB4	820	0.95
LOC124904165	821	0.96
BIRC3	823	0.97
KCNV1	824	0.97
ZBTB45	822	0.97
MOCS3	827	0.98
RNF220	826	0.98
ZFYVE9	825	0.98
COG8	829	0.99
MDM4	828	0.99
TRIM51G	830	1
RNF186	831	1.01
ZBTB49	832	1.02
AZIN2	833	1.03
KLHL2	834	1.03
RNF26	835	1.03
KCTD8	838	1.04
KDM4A	836	1.04
PRKN	837	1.04
IPP	840	1.05
KLHL41	841	1.05
PAFAH1B1	839	1.05
ZNRF1	842	1.05
TRIM66	843	1.06
TRIM6	844	1.07
BIRC2	846	1.09
KLHL36	847	1.09
PRR5	845	1.09
ANAPC11	848	1.1
COP1	850	1.1
NOLC1	849	1.1
KCND1	851	1.11
TRIM64B	852	1.11
BTBD3	853	1.12
ING1	854	1.12
ZNF131	855	1.12
DET1	859	1.14
HECTD1	858	1.14
MID1	857	1.14
RAG2	856	1.14
ATRN	861	1.15
VPS41	860	1.15
FGD4	862	1.16
TCF19	863	1.16
UBR7	864	1.16
PYGO1	865	1.17
PYGO2	867	1.17
SYTL2	866	1.17
HERC3	868	1.18
KMT2B	869	1.18
CCNB1IP1	872	1.2
KBTBD3	871	1.2
MYNN	870	1.2
UBE3A	873	1.21
FBXO17	874	1.23
AIRE	877	1.26
DCAF7	875	1.26
TRIM5	876	1.26
PHF3	878	1.27
ZBTB37	879	1.27
UBR1	880	1.28
FBXO36	882	1.31
MARCHF11	881	1.31
PHF10	883	1.33
TRPC4AP	884	1.33
RNF182	885	1.35
LNX1	887	1.37
NSMCE2	886	1.37
LOC105378286	888	1.39
MGRN1	889	1.39
RAPSN	890	1.41
FBXO42	891	1.42
KLHL42	892	1.44
DPF3	894	1.45
PML	893	1.45
FBXL18	895	1.47
NOSIP	897	1.5
PLEKHM1	896	1.5
UBE3C	898	1.51
JADE3	899	1.52
KMT2C	901	1.55
TRIM68	900	1.55
RNF111	902	1.57
TRIM3	903	1.59
HERC5	904	1.6
FBXO22	906	1.63
UBD	905	1.63
FGD3	907	1.65
TRIM23	908	1.66
ZNF341	909	1.66
COMMD3	910	1.69
ZBTB7A	911	1.7
FBXO11	912	1.72
G2E3	913	1.77
KBTBD2	914	1.81
MEX3B	915	1.84
HERC1	916	1.86
OR2I1P	917	1.89
RNF126	918	1.89
TRIM27	919	1.91
WDR59	920	1.93
KMT2E	921	1.96
RNF39	922	2
TRAIP	923	2
ZFYVE16	924	2.01
GNB2	925	2.02
BPTF	926	2.08
UBA6	927	2.11
ZBTB22	928	2.21
SPOP	929	2.31
MAP3K1	930	2.39
GZF1	931	2.52
RSF1	932	2.64
PHF20	933	2.65
CUL4A	934	2.76
TRIM39	936	3.23
TRIM39-RPP21	935	3.23
TBL1XR1	937	4.59
