# Supplementary material for: Loss of CTLH component MAEA impairs DNA repair and replication and leads to developmental delay
Source: EMBO Mol Med. 2025 Dec 19;18(2):492–513. doi: 10.1038/s44321-025-00352-x (PMC12905269; doi:10.1038/s44321-025-00352-x)
Supplement: Supplementary file 11 — Source data Fig. 1 [file 44321_2025_352_MOESM11_ESM.zip › EMM-2025-21907-V2_SourceDataFig1/1E/1E_olaparib.xlsx]

## Sheet: Sheet1
Olaparib (uM)	WT			MAEA KO			WDR26 KO			RMND5A KO			RANBP9 KO
0	100	100	100	100	100	100	100	100	100	100	100	100	100	100	100
0.5	53.38	101.55	90.75	38.52	48.86	61.49	29.15	45.07	40.07	13.72	38.18	64.8	34.5	66.67	70.34
1	28.15	48.92	63.7	1.43	5.4	15.88	0.47	6.87	9.43	0.79	1.82	21.38	5	16.33	37.01
1.5	14.64	27.55	38.36	0.82	1.14	2.03	0.71	2.99	3.03	0.26	0.36	2.96	0.75	2.67	9.04
2	7.43	10.84	24.32	0.2	1.7	0.34	0	2.69	0	0	0	0	0	0	0.56
