# Supplementary material for: Loss of CTLH component MAEA impairs DNA repair and replication and leads to developmental delay
Source: EMBO Mol Med. 2025 Dec 19;18(2):492–513. doi: 10.1038/s44321-025-00352-x (PMC12905269; doi:10.1038/s44321-025-00352-x)
Supplement: Supplementary file 11 — Source data Fig. 1 [file 44321_2025_352_MOESM11_ESM.zip › EMM-2025-21907-V2_SourceDataFig1/1D/1D_camptothecin.xlsx]

## Sheet: Sheet1
Camptothecin (nM)	U2OS Cas9 Clone 9					U2OS MAEA KO					U2OS MAEA HM
0	100	100	100	100	100	100	100	100	100	100	100	100	100	100	100
2.5			104.9	86.13	116.86			52	45.85	61.54			66.57	28.79	78.86
5	79.71	61.65	88.78	59.87	116.5	15.69	10.6	25.8	16.97	27.4	22.86	21.51	32.54	16.72	31.71
7			55.6	38.48	78.39			10.8	11.55	9.86			11.04	16.1	22.2
