# Supplementary material for: Loss of CTLH component MAEA impairs DNA repair and replication and leads to developmental delay
Source: EMBO Mol Med. 2025 Dec 19;18(2):492–513. doi: 10.1038/s44321-025-00352-x (PMC12905269; doi:10.1038/s44321-025-00352-x)
Supplement: Supplementary file 11 — Source data Fig. 1 [file 44321_2025_352_MOESM11_ESM.zip › EMM-2025-21907-V2_SourceDataFig1/1D/1D_olaparib.xlsx]

## Sheet: Sheet1
Olaparib (μM)	U2OS Cas9 Clone 9					U2OS MAEA KO					U2OS MAEA HM
0	100	100	100	100	100	100	100	100	100	100	100	100	100	100	100
0.5	89.13	86.5	94.45	85.19	108.61	18.63	32.66	22.8	13.72	35.34	25.71	68.99	40	37.46	55.39
1			90.79	64.63	113.54			25.2	18.05	40.14			48.36	13.31	37.63
2	70.77	63.41	77.33	48.59	89.96	8.82	5.44	13.2	10.11	28.37	7.14	14.15	18.51	8.67	24.31
