# Supplementary material for: Loss of CTLH component MAEA impairs DNA repair and replication and leads to developmental delay
Source: EMBO Mol Med. 2025 Dec 19;18(2):492–513. doi: 10.1038/s44321-025-00352-x (PMC12905269; doi:10.1038/s44321-025-00352-x)
Supplement: Supplementary file 12 — Source data Fig. 2 [file 44321_2025_352_MOESM12_ESM.zip]

Archive with 12 entries (8 files):
- EMM-2025-21907-V2_SourceDataFig2/
- EMM-2025-21907-V2_SourceDataFig2/.DS_Store
- __MACOSX/EMM-2025-21907-V2_SourceDataFig2/._.DS_Store
- EMM-2025-21907-V2_SourceDataFig2/2E-F/
- EMM-2025-21907-V2_SourceDataFig2/2C/
- EMM-2025-21907-V2_SourceDataFig2/2D/
- EMM-2025-21907-V2_SourceDataFig2/2E-F/2E-F_camptothecin.xlsx
- __MACOSX/EMM-2025-21907-V2_SourceDataFig2/2E-F/._2E-F_camptothecin.xlsx
- EMM-2025-21907-V2_SourceDataFig2/2C/2C_camptothecin.xlsx
- __MACOSX/EMM-2025-21907-V2_SourceDataFig2/2C/._2C_camptothecin.xlsx
- EMM-2025-21907-V2_SourceDataFig2/2D/2D_olaparib.xlsx
- __MACOSX/EMM-2025-21907-V2_SourceDataFig2/2D/._2D_olaparib.xlsx
