# Supplementary material for: Loss of CTLH component MAEA impairs DNA repair and replication and leads to developmental delay
Source: EMBO Mol Med. 2025 Dec 19;18(2):492–513. doi: 10.1038/s44321-025-00352-x (PMC12905269; doi:10.1038/s44321-025-00352-x)
Supplement: Supplementary file 12 — Source data Fig. 2 [file 44321_2025_352_MOESM12_ESM.zip › EMM-2025-21907-V2_SourceDataFig2/2E-F/2E-F_camptothecin.xlsx]

## Sheet: Sheet1
Camptothecin (nM)	U2OS Cas9			U2OS MAEA KO			U2OS GFP-MAEA WT			U2OS GFP-MAEA 1S			U2OS GFP-MAEA 2S			U2OS GFP-MAEA 3S			U2OS GFP-MAEA E349K			U2OS GFP-MAEA M396R			U2OS MAEA KO eGFP
0	100	100	100	100	100	100	100	100	100	100	100	100	100	100	100	100	100	100	100	100	100	100	100	100	100	100	100
2.5	91.63	93.35	75.78	69.06	77.68	79.37	60.16	93.73	71.81	70.61	73.68	80.63	68.77	80.82	59.4	75.96	81.38	90.91	58.12	71.43	67.69	77.42	67.89	79.93	59.27	66.56	69.21
5	81.22	79.8	75.52	30.94	36.05	47.9	58.52	75.78	71.04	35.81	46.41	65.77	35.79	55.71	57.14	47.44	46.9	64.31	30.48	49.64	43.85	37.5	29.27	55.92	29.45	35.79	46.33
7	65.92	78.26	66.67	23.13	37.34	44.41	43.13	62.11	69.5	15.2	31.1	47.75	22.46	48.4	46.62	29.49	41.38	46.13	25.07	45.71	57.69	23.39	33.33	49.01	13.82	33.78	38.42
10	52.04	43.73	39.84	3.91	15.02	14.34	25.55	35.04	41.31	3.72	13.88	26.58	14.74	26.94	27.82	11.86	20.34	23.91	9.12	25.71	17.31	9.68	14.23	25.99	4.73	8.03	17.89
