# Supplementary material for: Loss of CTLH component MAEA impairs DNA repair and replication and leads to developmental delay
Source: EMBO Mol Med. 2025 Dec 19;18(2):492–513. doi: 10.1038/s44321-025-00352-x (PMC12905269; doi:10.1038/s44321-025-00352-x)
Supplement: Supplementary file 12 — Source data Fig. 2 [file 44321_2025_352_MOESM12_ESM.zip › EMM-2025-21907-V2_SourceDataFig2/2C/2C_camptothecin.xlsx]

## Sheet: Sheet1
Camptothecin (nM)	U2OS Cas9 Clone 9			U2OS MAEA KO Clone 3			U2OS eGFP-MAEA WT #1			U2OS eGFP-MAEA WT #2			U2OS eGFP-MAEA 3S #1			U2OS eGFP-MAEA 3S #2			U2OS MAEA KO eGFP
0	100	100	100	100	100	100	100	100	100	100	100	100	100	100	100	100	100	100	100	100	100
2.5	114.83	96.1	131.25	50	49.46	79.79	103.14	99.44	110.17	94.78	84.54	105.58	42.44	76.78	39.94	54.8	38.94	62.24	44.77	72.84	32.47
5	91.31	62.34	97.32	11.57	10.04	36.7	78.3	53.33	96.77	84.78	33.88	111.95	7.56	11.61	13.62	12.43	19.47	59.18	8.17	4.94	10.82
7	45.55	65.26	31.55	8.68	6.81	6.38	57.23	91.11	86.85	49.13	63.82	58.96	5.23	13.48	4.95	10.73	18.58	14.29	9.15	7.82	3.9
10	8.47	18.18	9.23	4.96	6.09	1.6	14.78	60.28	33	16.09	25	27.09	3.49	2.62	0.93	9.04	7.08	7.14	5.88	2.88	0.87
