# Supplementary material for: Loss of CTLH component MAEA impairs DNA repair and replication and leads to developmental delay
Source: EMBO Mol Med. 2025 Dec 19;18(2):492–513. doi: 10.1038/s44321-025-00352-x (PMC12905269; doi:10.1038/s44321-025-00352-x)
Supplement: Supplementary file 12 — Source data Fig. 2 [file 44321_2025_352_MOESM12_ESM.zip › EMM-2025-21907-V2_SourceDataFig2/2D/2D_olaparib.xlsx]

## Sheet: Sheet1
Olaparib (uM)	U2OS Cas9			U2OS MAEA KO			U2OS eGFP-MAEA WT #1			U2OS eGFP-MAEA WT #2			U2OS eGFP-MAEA 3S #1			U2OS eGFP-MAEA 3S #2			U2OS MAEA KO 3 eGFP
0	100	100	100	100	100	100	100	100	100	100	100	100	100	100	100	100	100	100	100	100	100
0.5	124.15	81.17	107.74	51.24	20.79	51.06	94.97	90.83	107.2	97.83	46.38	112.75	52.33	43.82	33.75	41.24	20.35	43.88	44.44	29.22	48.05
1	124.58	90.91	101.49	28.93	44.8	17.02	114.47	105.83	96.53	88.7	103.95	53.78	44.77	68.54	19.81	22.03	57.52	10.2	38.89	64.2	17.75
2	82.63	67.53	37.5	8.68	20.79	4.79	100	98.33	52.36	83.48	85.2	53.78	9.3	37.45	7.74	13.56	19.47	4.08	13.4	34.98	7.36
3	64.41	48.38	10.71	9.09	7.89	3.19	60.06	84.17	30.52	54.78	68.75	75.3	6.98	16.85	1.86	7.91	9.73	6.12	6.54	6.17	1.3
