# Supplementary material for: Loss of CTLH component MAEA impairs DNA repair and replication and leads to developmental delay
Source: EMBO Mol Med. 2025 Dec 19;18(2):492–513. doi: 10.1038/s44321-025-00352-x (PMC12905269; doi:10.1038/s44321-025-00352-x)
Supplement: Supplementary file 13 — Source data Fig. 3 [file 44321_2025_352_MOESM13_ESM.zip]

Archive with 100 entries (92 files):
- EMM-2025-21907-V2_SourceDataFig3/
- EMM-2025-21907-V2_SourceDataFig3/3E/
- EMM-2025-21907-V2_SourceDataFig3/3B/
- EMM-2025-21907-V2_SourceDataFig3/3C/
- EMM-2025-21907-V2_SourceDataFig3/3D/
- EMM-2025-21907-V2_SourceDataFig3/.DS_Store
- __MACOSX/EMM-2025-21907-V2_SourceDataFig3/._.DS_Store
- EMM-2025-21907-V2_SourceDataFig3/3A/
- EMM-2025-21907-V2_SourceDataFig3/3F/
- EMM-2025-21907-V2_SourceDataFig3/3G/
- EMM-2025-21907-V2_SourceDataFig3/3E/WT_DMSO_dapi.png
- __MACOSX/EMM-2025-21907-V2_SourceDataFig3/3E/._WT_DMSO_dapi.png
- EMM-2025-21907-V2_SourceDataFig3/3E/KO_CPT_BrdU.png
- __MACOSX/EMM-2025-21907-V2_SourceDataFig3/3E/._KO_CPT_BrdU.png
- EMM-2025-21907-V2_SourceDataFig3/3E/KO_CPT_dapi.png
- __MACOSX/EMM-2025-21907-V2_SourceDataFig3/3E/._KO_CPT_dapi.png
- EMM-2025-21907-V2_SourceDataFig3/3E/KO_CPT_merge.png
- __MACOSX/EMM-2025-21907-V2_SourceDataFig3/3E/._KO_CPT_merge.png
- EMM-2025-21907-V2_SourceDataFig3/3E/KO_DMSO_merge.png
- __MACOSX/EMM-2025-21907-V2_SourceDataFig3/3E/._KO_DMSO_merge.png
- EMM-2025-21907-V2_SourceDataFig3/3E/WT_DMSO_brdu.png
- __MACOSX/EMM-2025-21907-V2_SourceDataFig3/3E/._WT_DMSO_brdu.png
- EMM-2025-21907-V2_SourceDataFig3/3E/KO_DMSO_dapi.png
- __MACOSX/EMM-2025-21907-V2_SourceDataFig3/3E/._KO_DMSO_dapi.png
- EMM-2025-21907-V2_SourceDataFig3/3E/WT_CPT_brdu.png
- __MACOSX/EMM-2025-21907-V2_SourceDataFig3/3E/._WT_CPT_brdu.png
- EMM-2025-21907-V2_SourceDataFig3/3E/WT_CPT_dapi.png
- __MACOSX/EMM-2025-21907-V2_SourceDataFig3/3E/._WT_CPT_dapi.png
- EMM-2025-21907-V2_SourceDataFig3/3E/WT_CPT_merge.png
- __MACOSX/EMM-2025-21907-V2_SourceDataFig3/3E/._WT_CPT_merge.png
- EMM-2025-21907-V2_SourceDataFig3/3E/KO_DMSO_brdu.png
- __MACOSX/EMM-2025-21907-V2_SourceDataFig3/3E/._KO_DMSO_brdu.png
- EMM-2025-21907-V2_SourceDataFig3/3E/WT_DMSO_merge.png
- __MACOSX/EMM-2025-21907-V2_SourceDataFig3/3E/._WT_DMSO_merge.png
- EMM-2025-21907-V2_SourceDataFig3/3B/3B_meanRPAintensity.xlsx
- __MACOSX/EMM-2025-21907-V2_SourceDataFig3/3B/._3B_meanRPAintensity.xlsx
- EMM-2025-21907-V2_SourceDataFig3/3C/WT_DMSO_DAPI.png
- __MACOSX/EMM-2025-21907-V2_SourceDataFig3/3C/._WT_DMSO_DAPI.png
- EMM-2025-21907-V2_SourceDataFig3/3C/.DS_Store
- __MACOSX/EMM-2025-21907-V2_SourceDataFig3/3C/._.DS_Store
- EMM-2025-21907-V2_SourceDataFig3/3C/KO_CPT_DAPI.png
- __MACOSX/EMM-2025-21907-V2_SourceDataFig3/3C/._KO_CPT_DAPI.png
- EMM-2025-21907-V2_SourceDataFig3/3C/KO_CPT_merge.png
- __MACOSX/EMM-2025-21907-V2_SourceDataFig3/3C/._KO_CPT_merge.png
- EMM-2025-21907-V2_SourceDataFig3/3C/KO_DMSO_merge.png
- __MACOSX/EMM-2025-21907-V2_SourceDataFig3/3C/._KO_DMSO_merge.png
- EMM-2025-21907-V2_SourceDataFig3/3C/KO_DMSO_RPA.png
- __MACOSX/EMM-2025-21907-V2_SourceDataFig3/3C/._KO_DMSO_RPA.png
- EMM-2025-21907-V2_SourceDataFig3/3C/WT_CPT_RPA.png
- __MACOSX/EMM-2025-21907-V2_SourceDataFig3/3C/._WT_CPT_RPA.png
- EMM-2025-21907-V2_SourceDataFig3/3C/KO_DMSO_DAPI.png
- __MACOSX/EMM-2025-21907-V2_SourceDataFig3/3C/._KO_DMSO_DAPI.png
- EMM-2025-21907-V2_SourceDataFig3/3C/WT_CPT_DAPI.png
- __MACOSX/EMM-2025-21907-V2_SourceDataFig3/3C/._WT_CPT_DAPI.png
- EMM-2025-21907-V2_SourceDataFig3/3C/WT_CPT_merge.png
- __MACOSX/EMM-2025-21907-V2_SourceDataFig3/3C/._WT_CPT_merge.png
- EMM-2025-21907-V2_SourceDataFig3/3C/KO_CPT_RPA.png
- __MACOSX/EMM-2025-21907-V2_SourceDataFig3/3C/._KO_CPT_RPA.png
- EMM-2025-21907-V2_SourceDataFig3/3C/WT_DMSO_RPA.png
- __MACOSX/EMM-2025-21907-V2_SourceDataFig3/3C/._WT_DMSO_RPA.png
- EMM-2025-21907-V2_SourceDataFig3/3C/WT_DMSO_Merge.png
- __MACOSX/EMM-2025-21907-V2_SourceDataFig3/3C/._WT_DMSO_Merge.png
- EMM-2025-21907-V2_SourceDataFig3/3D/3D_meanBrdUintensity.xlsx
- __MACOSX/EMM-2025-21907-V2_SourceDataFig3/3D/._3D_meanBrdUintensity.xlsx
- EMM-2025-21907-V2_SourceDataFig3/3A/3A_TLR.xlsx
- __MACOSX/EMM-2025-21907-V2_SourceDataFig3/3A/._3A_TLR.xlsx
- EMM-2025-21907-V2_SourceDataFig3/3F/WT_CPT_pcna-cenpf.png
- __MACOSX/EMM-2025-21907-V2_SourceDataFig3/3F/._WT_CPT_pcna-cenpf.png
- EMM-2025-21907-V2_SourceDataFig3/3F/WT_DMSO_dapi.png
- __MACOSX/EMM-2025-21907-V2_SourceDataFig3/3F/._WT_DMSO_dapi.png
- EMM-2025-21907-V2_SourceDataFig3/3F/KO_CPT_DAPI.png
- __MACOSX/EMM-2025-21907-V2_SourceDataFig3/3F/._KO_CPT_DAPI.png
- EMM-2025-21907-V2_SourceDataFig3/3F/KO_DMSO_PCNA-CENPF.png
- __MACOSX/EMM-2025-21907-V2_SourceDataFig3/3F/._KO_DMSO_PCNA-CENPF.png
- EMM-2025-21907-V2_SourceDataFig3/3F/KO_DMSO_merge.png
- __MACOSX/EMM-2025-21907-V2_SourceDataFig3/3F/._KO_DMSO_merge.png
- EMM-2025-21907-V2_SourceDataFig3/3F/KO_CPT_RAD51.png
- __MACOSX/EMM-2025-21907-V2_SourceDataFig3/3F/._KO_CPT_RAD51.png
- EMM-2025-21907-V2_SourceDataFig3/3F/KO_DMSO_RAD51.png
- __MACOSX/EMM-2025-21907-V2_SourceDataFig3/3F/._KO_DMSO_RAD51.png
- EMM-2025-21907-V2_SourceDataFig3/3F/KO_CPT_pcna-cenpf.png
- __MACOSX/EMM-2025-21907-V2_SourceDataFig3/3F/._KO_CPT_pcna-cenpf.png
- EMM-2025-21907-V2_SourceDataFig3/3F/KO_DMSO_dapi.png
- __MACOSX/EMM-2025-21907-V2_SourceDataFig3/3F/._KO_DMSO_dapi.png
- EMM-2025-21907-V2_SourceDataFig3/3F/WT_DMSO_pcna-cenpf.png
- __MACOSX/EMM-2025-21907-V2_SourceDataFig3/3F/._WT_DMSO_pcna-cenpf.png
- EMM-2025-21907-V2_SourceDataFig3/3F/KO_CPT_MEGE.png
- __MACOSX/EMM-2025-21907-V2_SourceDataFig3/3F/._KO_CPT_MEGE.png
- EMM-2025-21907-V2_SourceDataFig3/3F/WT_CPT_dapi.png
- __MACOSX/EMM-2025-21907-V2_SourceDataFig3/3F/._WT_CPT_dapi.png
- EMM-2025-21907-V2_SourceDataFig3/3F/WT_DMSO_RAD51.png
- __MACOSX/EMM-2025-21907-V2_SourceDataFig3/3F/._WT_DMSO_RAD51.png
- EMM-2025-21907-V2_SourceDataFig3/3F/WT_CPT_merge.png
- __MACOSX/EMM-2025-21907-V2_SourceDataFig3/3F/._WT_CPT_merge.png
- EMM-2025-21907-V2_SourceDataFig3/3F/WT_CPT_RAD51.png
- __MACOSX/EMM-2025-21907-V2_SourceDataFig3/3F/._WT_CPT_RAD51.png
- EMM-2025-21907-V2_SourceDataFig3/3F/WT_DMSO_merge.png
- __MACOSX/EMM-2025-21907-V2_SourceDataFig3/3F/._WT_DMSO_merge.png
- EMM-2025-21907-V2_SourceDataFig3/3G/3G_RAD51focipercell.xlsx
- __MACOSX/EMM-2025-21907-V2_SourceDataFig3/3G/._3G_RAD51focipercell.xlsx
