# Supplementary material for: Loss of CTLH component MAEA impairs DNA repair and replication and leads to developmental delay
Source: EMBO Mol Med. 2025 Dec 19;18(2):492–513. doi: 10.1038/s44321-025-00352-x (PMC12905269; doi:10.1038/s44321-025-00352-x)
Supplement: Supplementary file 13 — Source data Fig. 3 [file 44321_2025_352_MOESM13_ESM.zip › EMM-2025-21907-V2_SourceDataFig3/3B/3B_meanRPAintensity.xlsx]

## Sheet: Sheet1
WT siLuc DMSO	WT siLuc CPT 1h	WT siCtIP DMSO	WT siCtIP CPT 1h	MAEA KO siLuc DMSO	MAEA KO siLuc CPT 1h	MAEA KO siCtIP DMSO	MAEA KO siCtIP CPT 1h
257.54	427.978	376.25	290.44	335.194	711.227	320.167	407.015
642.01	544.07	344.085	264.439	321.881	756.131	331.454	423.825
324.465	222.523	322.253	300.311	422.378	782.575	350.957	366.967
317.628	382.899	478.605	311.431	213.603	410.047	284.844	304.823
318.523	599.758	814.443	361.915	274.561	487.431	321.335	327.741
221.459	519.08	447.748	519.033	360.296	643.394	269.811	300.08
317.25	398.381	283.337	299.781	317.14	703.552	242.196	366.216
515.761	202.003	264.059	293.038	265.368	209.94	377.002	900.375
335.777	512.407	339.725	274.533	457.949	401.909	287.733	232.17
289.163	435.644	243.784	335.299	634.086	492.554	231.196	282.059
328.719	314.684	239.428	239.08	302.965	670.76	473.59	339.994
278.798	550.426	330.832	288.235	772.589	727.592	259.818	342.96
327.256	526.836	310.51	266.756	308.448	363.001	430.104	346.955
328.023	371.131	269.871	309.516	498.213	278.441	255.529	235.839
384.424	520.463	322.985	315.127	228.985	228.57	388.168	449.588
372.467	443.72	293.592	264.691	285.64	270.282	345.012	451.199
250.248	580.196	271.366	384.093	311.206	616.417	234.971	362.737
418.39	605.46	827.981	390.285	322.471	406.924	543.892	283.551
293.333	495.594	363.642	237.048	217.329	487.693	323.37	358.612
545.837	427.251	300.657	326.034	380.786	766.097	387.683	405.037
320.905	535.126	220.945	265.391	348.324	900.762	265.56	305.536
271.086	611.935	252.292	266.556	445.942	286.666	415.158	393.302
311.536	335.213	285.631	243.186	307.103	835.058	268.816	481.909
286.353	590.568	291.629	284.148	300.059	677.997	332.609	254.489
356.394	462.374	293.931	246.098	352.064	651.471	392.987	245.976
260.593	589.41	386.779	267.895	278.76	622.569	266.906	509.711
261.936	506.106	242.633	317.636	271.834	332.615	312.894	283.73
365.497	684.932	347.328	341.424	297.892	638.432	251.046	303.973
393.196	384.703	298.138	277.826	466.585	224.806	456.745	314.902
322.683	628.86	261.448	294.911	315.934	737.472	234.808	290.179
371.372	502.571	320.214	307.818	275.04	617.027	237.361	329.354
281.434	213.17	395.435	491.912	420.795	883.233	270.01	307.868
337.699	397.692	320.832	203.457	379.899	542.708	274.031	454.953
360.391	434.647	202.394	226.563	324.283	694.364	212.992	469.862
350.644	582.111	363.004	256.679	290.36	707.713	300.097	1032.63
418.94	439.916	318.221	291.516	439.215	560.111	273.025	299.289
249.326	503.642	401.524	330.844	401.864	513.515	289.157	354.115
401.07	440.285	338.294	280.074	356.402	600.282	261.012	378.411
264.321	372.238	305.137	329.583	470.853	805.886	320.676	364.414
289.786	399.713	242.262	245.8	291.618	507.582	239.415	377.749
280.145	255.967	366.485	213.966	289.16	419.033	295.276	312.227
223.212	425.126	296.036	262.258	251.401	383.324	263.583	410.142
284.82	437.444	204.307	271.196	420.987	398.208	372.959	355.901
286.153	377.913	331.543	354.197	390.776	574.603	295.545	273.271
249.007	394.666	278.367	275.612	327.452	565.711	353.267	794.283
300.795	557.941	325.208	263.189	335.5	668.388	287.371	344.025
206.397	527.492	291.606	315.023	268.338	676.325	348.087	288.494
304.851	280.861	302.518	269.224	445.45	531.144	321.229	942.554
235.445	373.323	204.136	223.149	557.142	524.825	362.848	466.025
312.854	342.598	337.529	252.675	481.33	310.373	333.303	258.021
331.065	444.272	229.877	207.49	392.801	658.004	355.713	349.819
420.26	592.988	375.593	247.029	325.963	480.373	281.927	357.635
232.364	253.893	256.623	196.929	462.637	363.83	357.913	308.644
315.553	425.01	402.118	346.154	395.198	558.218	371.348	327.388
292.378	691.537	271.813	226.696	448.871	410.389	329.468	435.364
318.77	284.856	227.146	301.649	359.426	497.65	292.221	303.832
193.091	365.628	403.259	395.42	384.375	611.194	316.909	240.748
327.635	429.69	287.515	326.191	397.418	608.074	320.115	322.206
317.171	239.122	305.209	361.816	403.797	310.673	259.937	204.658
296.91	346.345	314.34	276.211	444.494	775.55	233.496	333.24
413.376	391.964	250.547	235.794	469.748	306.327	408.871	260.093
448.088	354.366	321.651	308.097	374.85	1072.78	289.385	380.973
346.986	456.156	385.584	402.456	401.399	459.948	284.968	308.904
282.185	566.639	296.411	228.59	414.798	515.424	535.238	539.489
407.224	325.561	271.163	266.252	364.966	697.174	223.092	246.009
598.011	549.582	289.602	365.112	301.758	285.29	253.335	438.739
313.845	451.988	309.394	311.067	408.741	340.453	339.916	275.049
289.543	349.849	280.708	260.152	408.913	776.453	232.616	260.917
277.753	464.497	269.332	386.822	327.978	585.339	259.064	266.181
245.221	467.372	319.879	387.117	324.112	569.629	302.264	377.528
224.684	428.569	266.936	282.574	468.406	585.998	164.688	265.901
295.134	378.262	314.586	322.932	260.176	476.917	278.164	313.936
408.287	505.979	359.692	370.878	363.198	537.792	293.746	491.947
675.615	525.113	296.394	280.733	327.069	716.976	297.384	357.705
309.685	437.351	404.56	333.412	356.801	623.42	321.187	251.734
331.739	437.166	273.802	330.834	258.008	593.774	280.339	231.899
366.381	579.918	202.392	285.28	305.267	436.707	277.544	368.194
257.304	466.653	357.111	319.519	327.021	310.693	269.785	327.303
241.957	409.604	391.471	262.15	373.847	534.07	324.394	260.234
322.464	337.833	230.999	282.565	282.602	640.395	253.032	307.507
278.966	404.613	309.386	200.535	341.98	871.195	213.249	297.333
353.84	384.686	273.789	275.968	365.956	745.394	323.804	269.604
316.453	376.324	333.786	303.7	294.35	510.146	254.354	393.51
254.642	382.733	289.561	200.532	325.081	667.699	536.347	364.811
323.376	517.139	372.989	248.36	357.376	546.211	244.1	333.939
397.697	496.036	317.095	277.361	312.436	339.7	392.51	316.024
355.336	465.698	302.917	234.379	273.017	362.021	178.928	213.112
315.287	304.49	371.543	315.672	289.139	661.595	299.847	344.689
313.451	493.568	267.467	212.033	311.381	402.535	257.845	248.24
272.663	530.549	287.425	288.638	310.973	835.573	322.411	356.894
273.052	438.439	246.221	346.328	441.589	737.792	331.363	328.749
258.194	427.284	320.085	206.896	345.401	913.258	234.865	274.874
209.697	336.954	308.377	422.433	394.042	687.859	263.978	481.262
368.866	278.219	278.869	285.422	383.581	530.145	189.206	300.364
308.235	463.898	277.043	342.29	384.701	529.707	337.814	209.206
352.293	254.261	343.73	453.686	269.533	447.341	297.514	239.963
271.932	430.308	291.561	268.415	232.169	676.822	306.975	295.693
242.748	331.986	297.9	286.42	503.118	481.565	322.961	360.996
264.131	299.14	230.303	266.565	426.113	673.743	301.524	340.572
266.246	471.963	251.798	283.047	394.22	565.684	328.704	377.458
282.238	444.643	252.616	275.111	444.329	591.272	389.682	276.107
217.669	310.255	261.824	333.11	633.989	361.804	336.314	230.953
275.497	611.699	278.134	295.549	320.104	468.442	278.235	263.257
245.864	317.955	227.28	248.718	632.825	654.143	384.397	347.092
330.705	435.252	334.715	330.257	259.992	555.998	246.194	248.892
263.563	216.742	189.723	214.344	419.047	806.396	243.361	303.485
336.498	654.754	311.011	263.962	524.206	763.184	375.936	413.036
219.777	216.575	299.437	236.547	269.838	412.36	292.607	315.454
259.714	478.148	244.162	322.893	244.776	364.536	340.639	334.261
208.156	499.372	292.261	206.52	265.349	562.01	407.774	533.616
340.699	516.388	300.73	222.122	392.972	505.878	319.507	689.489
209.394	434.682	374.231	314.824	385.377	495.377	263.684	255.586
286.172	427.445	275.309	301.807	315.969	543.05	381.66	317.04
272.134	500.028	274.519	345.813	338.878	440.326	476.522	292.515
267.259	428.781	214.288	419.062	332.049	610.859	397.611	445.35
279.848	446.025	283.66	248.874	506.334	461.262	298.852	499.138
309.874	466.574	255.723	290.216	247.676	454.343	394.109	306.89
340.364	400.192	311.301	355.998	342.288	637.622	337.879	339.628
385.785	363.636	392.548	209.318	291.799	555.264	311.303	347.164
322.334	526.737	307.224	245.371	384.296	483.868	293.46	365.713
264.129	359.294	355.767	466.223	286.27	317.642	216.218	519.428
332.495	617.227	245.302	313.128	280.87	540.998	297.002	408.753
242.263	522.081	322.396	341.525	424.423	547.03	343.501	229.599
279.823	301.774	391.265	454.823	297.21	518.6	370.768	497.91
240.753	390.056	222.758	511.55	323.966	539.136	281.622	335.736
325.077	480.93	309.698	332.027	381.78	487.92	318.73	274.054
221.042	387.467	223.595	281.187	392.687	803.319	329.369	447.521
303.609	432.283	321.881	348.921	353.99	489.602	507.92	685.267
641.232	277.5	281.32	355.497	353.653	825.591	503.711	352.417
291.818	255.301	274.14	332.301	406.146	773.168	454.159	426.386
307.315	420.287	310.013	371.037	415.445	524.195	266.861	276.537
255.238	528.525	277.939	242.981	346.974	462.41	304.919	267.114
503.839	387.151	260.853	349.097	419.683	562.49	366.928	280.094
279.497	369.854	338.104	282.161	299.232	268.909	405.783	344.662
253.813	488.561	221.247	223.773	359.441	514.364	406.55	253.709
326.641	295.567	317.081	458.753	394.172	354.565	688.176	203.403
306.501	255.108	311.166	247.57	286.627	605.861	248.401	360.079
295.842	397.787	265.889	242.475	442.445	397.382	400.934	825.6
272.728	508.877	307.131	279.03	424.422	462.484	239.721	338.534
364.069	442.947	245.261	300.668	391.335	327.392	293.793	326.817
309.163	436.375	288.261	244.629	398.418	614.211	312.583	340.057
281.588	354.94	280.981	253.071	430.335	315.837	342.405	334.592
287.124	584.639	230.789	256.723	450.061	702.261	258.362	265.697
271.902	354.015	264.537	340.104	330.835	367.735	350.319	513.088
225.109	505.935	287.731	386.931	279.839	567.578	423.06	267.844
361.844	344.156	281.923	265.58	247.924	556.551	296.306	383.564
273.469	519.843	264.684	324.361	289.918	511.794	345.18	411.5
217.424	374.676	253.274	252.656	388.445	527.008	283.467	288.326
307.821	508.074	228.439	464.929	632.201	541.175	318.953	286.267
303.729	497.746	281.391	376.49	290.672	636.309	318.465	254.619
315.565	340.091	229.401	320.52	361.167	407.867	499.173	665.627
330.186	280.987	289.877	285.871	300.513	430.107	291.616	332.402
236.638	426.534	254.042	445.328	344.006	611.52	282.691	494.85
375.921	429.264	360.982	394.177	372.021	356.642	282.396	266.62
356.3	457.635	219.509	299.616	380.746	547.336	315.359	390.453
217.871	532.371	209.747	292.763	325.684	631.373	274.659	306.248
327.44	535.848	184.878	319.547	319.343	418.679	363.385	427.049
332.092	418.85	258.431	254.584	349.136	267.163	242.634	611.239
371.455	563.164	221.963	253.959	321.076	794.125	286.477	323.308
282.272	426.53	259.729	375.104	400.283	584.897	308.888	288.748
339	388.279	264.36	273.591	275.414	570.653	220.939	401.899
288.918	403.847	182.148	242.58	384.919	368.342	263.535	415.618
373.537	382.242	193.045	335.025	383.055	1277.41	256.338	356.909
257.561	593.421	261.375	257.114	452.161	828.526	354.342	508.351
221.327	300.466	422.26	306.411	415.759	533.999	230.346	341.248
295.885	296.313	196.157	277.416	266.449	742.589	318.965	303.789
286.012	379.711	221.364	339.567	316.099	567.197	287.441	295.112
337.341	424.677	259.137	297.921	295.644	684.117	259.855	330.255
217.08	426.66	336.443	277.56	279.157	355.44	269.516	493.077
310.874	290.599	366.589	195.757	339.007	435.163	251.724	550.593
310.904	561.97	316.503	307.6	296.627	567.272	356.427	487.478
278.853	454.962	310.307	286.584	398.257	861.218	252.713	327.846
386.456	634.602	229.631	245.591	203.453	657.933	294.443	286.311
417.553	510.081	272.955	268.653	352.735	575.339	333.154	356.42
260.368	470.257	323.468	306.901	208.543	579.141	294.291	302.084
310.896	336.413	318.911	254.077	589.619	527.66	249.313	393.714
329.05	307.275	296.374	300.261	403.319	567.395	241.968	290.497
288.013	479.455	313.464	300.875	342.284	383.756	221.05	296.788
337.58	290.388	201.672	323.917	191.754	670.653	251.835	443.127
217.068	273.972	254.965	293.202	937.525	711.412	277.511	389.204
415.437	610.692	263.302	303.504	200.055	649.08	290.325	307.327
327.949	230.536	248.881	302.945	415.375	695.667	320.577	512.083
205.396	469.669	223.307	238.259	414.041	380.572	263.899	320.433
265.563	440.319	359.243	330.829	364.02	383.104	377.046	314.72
234.162	482.666	323.528	243.925	285.425	483.483	229.463	883.449
307.663	515.982	311.624	228.934	300.464	866.701	293.137	442.153
275.853	485.439	238.272	272.977	389.813	544.153	217.691	253.333
279.24	223.488	226.95	286.027	486.847	712.914	484.064	363.792
326.655	535.986	211.485	310.488	253.893	756.267	437.297	304.866
302.297	480.557	198.711	298.044	298.201	617.234	280.745	264.615
271.097	579.064	314.174	290.612	481.276	716.332	346.393	280.78
312.387	560.688	196.891	280.355	322.229	407.086	234.345	285.206
309.114	524.777	349.082	240.541	238.689	511.556	271.815	297.711
296.48	534.978	302.824	262.03	361.799	760.699	217.322	233.71
243.892	544.925	296.505	332.112	273.119	325.687	266.583	328.654
293.166	474.428	311.881	279.806	298.285	818.682	219.991	256.84
200.303	465.66	251.669	315.443	352.234	667.749	372.108	296.551
283.962	572.398	230.845	274.29	241.19	497.277	269.115	340.715
277.826	382.453	372.413	274.479	317.314	622.754	517.424	310.823
208.242	289.578	261.557	352.62	368.732	395.041	306.623	393.602
357.283	528.743	252.785	327.015	327.26	467.7	316.727	323.604
208.811	310.655	236.28	251.919	268.422	242.118	383.603	406.437
294.713	258.238	305.403	234.399	319.626	888.16	324.492	414.473
277.163	582.099	274.805	286.202	405.984	592.737	313.246	353.342
369.586	276.692	269.487	315.149	314.895	210.499	286.752	382.668
284.108	300.093	254.102	450.921	520.951	704.72	396.769	428.208
275.934	350.621	208.668	285.834	275.554	410.824	290.594	657.013
349.002	380.036	292.645	263.023	228.735	492.117	273.458	308.933
229.877	322.326	245.079	407.96	295.779	459.015	301.163	354.421
232.278	410.858	307.705	310.348	367.336	531.373	326.369	376.296
235.306	277.149	282.405	312.061	353.205	661.531	367.609	259.796
316.527	419.299	341.262	331.959	486.546	612.332		312.629
323.222	393.205	226.45	276.607	349.923	707.242		346.934
240.218	300.125	235.047	272.268	368.613	646.669		230.14
264.273	480.943	257.185	286.868	260.627	442.516		237.634
269.448	546.229	283.653	426.84	383.266	713.487		242.154
238.839	366.597	333.051	323.824	298.563	557.56		237.7
194.92	541.21	330.229	198.613	427.513	223.807		578.28
253.315	429.951	226.722	283.779	349.942	248.526		227.236
319.994	414.881	279.157	325.394	280.634	867.699		286.526
234.102	486.183	291.227	258.563	288.845	437.88		323.012
234.939	535.667	912.122	284.432	342.791	334.152		245.55
302.747	396.435	299.409	321.501	275.551	604.412		211.23
325.694	331.738	291.307	353.196	285.849	591.926		258.088
317.638	405.811	241.512	402.029	239.286	378.465		319.576
281.864	441.505	258.618	357.116	566.12	771.874		334.355
349.577	511.735	293.389	305.492	243.556	681.578		248.766
281.907	332.43	254.707	308.336	216.383	654.091		287.601
284.214	331.003	247.294	476.458	272.358	394.307		292.008
308.983	544.409	340.176	264.151	281.664	566.853		361.537
278.102	425.305	235.322	380.337	422.173	425.044		355.925
280.24	267.326	265.262	291.509	442.362	547.009		321.246
309.714	281.896	212.897	210.074	355.246	549.763		360.327
188.245	497.594	208.807	254.08	303.859	577.676		243.014
241.371	476.309	229.114	247.262	334.327	574.058		229.915
266.727	350.782	347.181	414.095	299.664	331.948		281.008
307.019	564.406	185.846	268.469	189.225	369.094		269.826
336.994	449.02	371.55	237.262	256.456	355.583		329.932
241.111	539.181	413.321	498.423	602.904	435.054		526.614
267.478	368.361	225.262	191.811	548.16	481.55		441.162
186.428	518.089	286.311	402.413	359.329	738.067		340.249
236.149	425.992	329.329	292.78	362.765	224.707		346.785
299.669	560.208	273.468	367.85	359.064	393.431		274.236
302.111	539.072	340.929	286.696	277.841	393.133		254.499
274.129	345.975	243.681	370.285	262.907	239.385		338.926
261.109	743.883	171.028		267.559	533.716		323.616
440.333	382.052	209.859		378.757	605.804		283.375
284.738	391.152	310.653		364.858			525.242
711.727	392.211	233.554		314.548			274.074
359.989	321.72	253.201		364.861			283.402
307.316	336.252	249.255		366.324			265.109
316.399	308.458	225.839		272.777			326.586
222.203	478.222	353.783		214.135			293.544
333.15	314.845	213.24		296.697			228.572
318.761	269.932	277.605		245.123			405.524
361.928	570.858	374.953		461.501			269.28
324.974	365.072	305.065		363.079			279.108
268.856	282.427	252.466		444.962			239.858
332.727	613.461	288.201		365.07			290.756
240.092	300.168	269.65		393.834			276.243
221.525	372.539	248.773		349.736			311.589
298.688	338.737	267.12		362.936			332.205
298.809	569.657	233.314		290.43			318.018
230.095	306.972	238.729		303.142			387
429.756	549.44	289.956		299.642			283.94
336.112	431.189	271.433		322.807			274.014
247.44	419.857	255.404		227.83			305.66
590.572	318.158	290.435		396.85			285.46
335.888	462.978	240.889		354.754			259.968
383.769	453.415	252.035		320.039			272.742
359.625	257.205	316.585		450.992			278.827
345.242	460.774	359.414		394.042			320.929
359.669	255.343	349.029		305.086			239.229
310.767	516.715	259.589		311.39			402.63
358.761	310.202	314.295		271.129			289.204
330.614	577.94	354.756		271.279			313.744
551.29	535.192	311.751		369.89			374.838
459.354	651.123	230.121		526.322			326.184
203.81	654.132	255.292		342.163			300.45
313.548	360.471	266.332		355.067			292.32
281.007	469.949	270.457		263.382			316.397
214.94	453.9	322.037		297.257			434.139
240.533	548.399	192.712		244.247			399.577
295.397	233.551	319.109		379.175			310.079
	595.69	225.053		387.328			323.467
	537.02	229.555		215.508
	600.728	257.508		374.971
	448.15	279.151
	230.759	292.238
	424.583	237.77
	446.152	258.241
	547.702	295.018
	350.283	354.129
	350.837	265.007
	650.704	285.938
	550.562	182.679
	420.238	234.879
	527.415	250.865
	397.843	416.471
	498.421	375.008
	386.234	240.355
	477.813	289.541
	736.984	372.547
	372.567	378.309
	495.653	274.178
	284.689	304.692
	606.193	507.143
	482.062	304.413
	597.456	244.437
	579.571	268.067
	702.408	383.716
	225.477	446.447
	499.431	446.683
	557.796	218.919
	355.102	332.408
	557.019	297.645
	658.218	351.497
	463.602	275.073
	543.611	275.026
	402.6	371.555
	262.834	265.278
		254.304
		300.653
		270.031
		374.707
		269.998
		260.167
		306.515
		324.334
		343.317
		278.325
		225.436
		310.422
		389.644
		311.141
		375.207
		384.571
		467.464
		395.262
		322.834
		264.581
		305.212
		244.68
		306.417
		289.467
		353.617
		364.413
		302.852
		263.821
		292.087
		315.971
		249.969
		233.221
		239.421
		297.24
		227.372
		284.583
		198.808
		256.682
		197.395
		267.616
		235.299
		347.962
		245.746
		286.305
		300.43
		199.943
		198.886
		238.713
		264.162
		271.724
		269.701
		267.691
		457.579
		269.088
		253.696
		238.526
		302.632
		326.456
		213.75
		384.011
		368.613
		253.494
		271.162
		321.829
		328.304
		326.048
		341.454
		232.619
		297.682
		228.621
		329.244
		331.158
		304.663
		276.249
		286.026
		356.409
		199.772
		334.015
		221.093
		278.107
		196.035
		246.977
		247.772
		358.298
		236.679
		274.835
		269.639
		254.174
		312.199
		257.038
		275.392
		302.291
		317.134
		281.342
		237.672
		405.206
		328.999
		305.66
		352.475
		287.682
		261.845
		237.258
		316.16
		476.119
		337.132
		301.946
		397.646
		436.6
		258.97
		244.482
		303.126
		191.869
		182.054
		291.314
		256.116
		502.919
		382.077
		210.746
		239.109
		230.628
		231.231
		213.291
		284.03
		382.926
		386.286
		240.296
		357.524
		239.901
		273.222
		259.48
		284.507
		299.082
254.387	376.441	184.058	249.638	266.593	587.143	183.386	286.335
459.579	329.14	281.813	254.472	262.048	538.031	263.258	318.821
313.237	445.699	250.657	214.13	284.213	501.661	203.329	280.565
227.824	422.731	215.943	333.361	254.324	323.109	292.842	395.862
270.823	531.098	323.018	277.31	234.882	582.513	235.312	265.418
218.392	360.576	254.781	301.155	179.541	417.382	224.497	264.698
276.737	309.281	313.493	266.08	198.777	583.703	291.41	239.564
341.539	488.087	232.552	305.032	296.145	740.527	228.391	278.972
284.764	388.773	269.536	323.64	214.494	520.896	246.169	261.991
222.891	619.636	208.424	269.678	233.968	537.954	236.227	242.214
275.403	522.497	266.704	179.446	283.277	356.119	492.911	287.159
220.705	485.974	234.655	183.104	214.064	553.893	202.039	230.269
361.458	325.233	228.958	233.139	255.839	424.258	352.297	509.69
326.176	613.094	375.074	188.17	242.269	664.376	266.782	232.894
247.11	501.027	237.994	275.719	234.619	593.941	228.31	313.129
328.462	566.524	286.825	271.475	215.981	493.541	235.807	238.163
555.887	427.935	181.809	214.879	221.396	393.181	230.396	242.252
291.738	441.158	288.905	230.251	243.353	362.533	230.607	285.62
254.423	439.204	211.871	170.213	296.439	553.593	276.74	256.347
327.527	599.599	218.14	248.499	223.434	635.292	270.309	343.29
240.994	499.574	547.288	273.638	251.26	614.495	223.449	216.894
246.679	267.341	288.501	214.856	333.99	712.173	296.034	272.254
246.444	457.204	203.953	264.228	308.527	454.704	200.338	441.675
292.508	260.888	333.127	229.116	273.518	595.702	217.602	250.972
241.975	415.872	179.384	239.281	304.327	415.896	237.828	237.675
248.869	306.782	285.252	299.261	257.896	458.163	285.144	267.71
267.956	299.92	219.348	219.181	248.803	379.998	278.865	267.524
215.918	374.363	263.476	288.694	306.287	558.595	267.108	221.298
250.574	335.874	205.957	294.639	248.487	491.222	214.382	306.54
213.773	492.13	196.338	303.479	417.458	337.988	245.818	229.468
246.313	406.882	214.075	225.566	233.469	491.066	255.296	201.755
424.741	443.871	231.517	347.701	313.114	636.49	263.229	197.259
285.574	597.022	160.16	269.801	211.124	490.281	203.373	299.317
259.403	429.728	232.365	394.562	308.779	491.273	275.851	405.058
242.845	502.07	242.717	330.037	267.279	541.222	253.214	291.592
242.178	459.932	210.136	198.218	259.156	500.835	236.189	286.353
261.928	364.514	237.522	210.947	249.946	371.848	214.835	419.912
299.955	297.546	231.889	261.704	286.122	476.343	260.905	484.475
222.005	183.21	248.376	244.965	303.689	329.246	248.193	272.701
233.566	414.735	164.822	304.268	354.484	597.683	232.624	302.129
264.265	404.074	190.032	245.027	367.252	464.55	246.42	303.154
275.882	317.41	152.516	246.516	277.07	321.021	204.879	227.738
279.579	524.583	332.921	305.807	324.886	548.226	243.203	216.902
333.066	422.644	383.171	292.758	305.355	396.083	398.901	276.581
248.667	459.872	204.344	231.642	246.887	260.601	196.57	234.913
251.048	361.554	248.86	256.934	233.453	240.678	212.901	252.577
177.514	476.118	245.255	240.318	307.972	381.267	248.916	252.762
311.21	531.802	211.527	252.426	247.887	610.244	229.977	265.745
233.922	276.996	200.24	249.821	239.482	432.742	254.908	254.386
236.188	297.03	293.908	228.981	363.895	399.612	261.208	256.309
254.594	460.449	250.981	284.301	442.167	377.876	239.172	264.666
253.489	427.925	237.5	251.455	359.073	697.645	254.023	285.37
305.262	363.999	285.958	314.915	244.373	528.83	226.819	251.951
302.031	400.008	271.274	302.125	262.363	587.827	191.14	270.366
274.333	404.555	233.847	240.304	242.209	622.238	231.816	275.148
211.895	507.221	187.71	246.589	263.928	418.014	228.863	291.95
215.598	455.638	266.477	196.729	334.948	512.275	213.644	299.329
327.563	532.896	383.336	231.118	328.702	656.244	357.711	287.532
294.377	545.784	223.395	162.412	256.138	499.618	436.389	256.49
223.869	505.53	260.936	346.404	281.584	589.191	251.624	238.648
220.42	507.979	239.933	150.608	309.224	634.901	199.58	383.115
292.108	353.594	300.944		424.556	511.369	225.437	311.3
228.938	681.496	234.697		361.848	506.483	219.869	314.66
290.836	643.486	269.095		237.36	603.111	248.917	328.414
342.674	498.56	247.61		270.231	505.164	224.072	274.961
192.749	374.358	216.916		227.775	556.451	197.997	272.154
263.583	426.557	264.382		217.04	522.979	241.188	259.588
288.237	391.808	242.78		290.149	418.687	247.929	235.416
272.353	215.503	214.753		166.321	309.795	217.948	336.114
340.85	415.551	279.901		291.019	546.595	191.296	325.192
268.61	448.546	255.031		305.419	526.882	203.712	261.784
262.285	356.945	252.784		402.083	656.012	218.621	247.563
224.179	360.571	186.579		270.917	520.054	220.77	313.433
228.685	424.36	239.376		311.002	467.343	198.304	264.736
261.927	624.893	250.493		316.275	421.541	231.166	293.748
226.027	297.805	206.501		352.241	493.135	236.469	321.527
224.544	461.926	247.445		176.789	462.553	223.275	360.29
259.102	432.095	294.878		253.576	515.2	224.965	329.422
332.835	250.048	346.664		258.42	354.566	391.482	370.112
214.912	505.329	207.938		293.047	532.967	222.505	295.218
322.809	501.733	200.899		243.978	325.446	221.972
250.418	413.871	587.667		269.586	505.171	208.767
254.719	430.344	294.228		211.085	611.036	218.855
287.71	584.47	238.058		233.396	464.963	282.607
292.732	422.724	252.997		249.652	575.925	248.022
322.828	486.074	191.103		256.943	433.423	189.883
279.096	492.029	266.662		358.335	399.778	225.454
345.42	288.248	315.563		291.896	320.325	254.768
332.383	537.935	393.465		287.541	508.826	243.708
195.22	292.778	312.302		313.583	505.084	232.564
235.152	338.992	258.855		200.573	291.57	249.645
191.116	298.638	289.864		291.553	414.279	229.807
456.091	474.871	225.724		307.543	360.131	220.762
340.254	332.728	312.583		240.936	494.616	237.528
289.414	501.885	446.975		333.438	550.155	179.913
395.727	411.703	238.395		237.674	461.967	191.329
323.093	527.448	228.797		280.207	476.529	250.976
249.059	613.47	216.604		593.232	432.386	231.238
281.832	528.859	247.845		249.089	370.424	235.737
427.382	411.992	268.812		385.404	414.494	234.525
190.631	198.675	208.017		283.112	456.069	280.417
211.994	218.941	211.074		277.946	626.778	205.878
337.121	819.198	214.659		297.902	243.98	292.728
271.012	367.524	279.631		301.793	486.416	181.52
201.469	446.255	280.65		256.841	483.04	309.772
221.595	217.592	327.66		309.125	532.292	249.672
272.609		262.254		235.652	397.29	233.694
410.549		277.112		324.881	260.014	221.197
308.898		250.442		272.538	518.302	324.139
304.392		213.336		322.508	265.305	239.353
279.71		237.605		243.973	383.385	244.872
267.567		283.359		199.068	503.449	222.453
353.858				256.305	566.712	304.496
306.043				293.003	508.385	167.529
316.084				248.626	449.619	207.435
252.669				351.344	683.971	250.892
226.411				333.247	371.292	211.339
255.047				218.009	543.001	212.025
226.852				228.658	291.232	221.392
274.218				417.533	362.87	221.224
202.745				334.606	355.898	221.944
350.882				271.196	575.795	201.983
319.102				325.868	244.709	218.105
291.903				311.355	425.426	192.087
225.411				283.624	541.374	228.766
303.183				251.739	303.943	222.173
246.474				233.681	268.026	279.657
244.306				371.112	195.686	239.199
340.735				371.515	574.252	260.097
302.067				269.956	407.167	250.236
488.608				259.973	448.516	210.613
241.833				320.255	259.964	262.675
221.99				312.682	295.804	250.745
198.902				243.364	680.854	302.905
284.523				231.668	326.109	224.521
242.833				213.061	582.954	194.85
277.701				290.258	492.587	209.546
291.381				252.288	337.693	221.878
285.57				258.48	502.472	228.512
235.829				454.944	517.349	264.47
296.993				245.324	705.453
284.39				280.85	484.667
328.584				237.932	663.948
254.48				311.438	659.77
183.957				397.103	692.975
261.929				285.431	391.436
				218.362	469.882
				385.526	392.08
				361.785	397.469
				272.405	539.07
				316.07	546.451
				210.83	524.89
				196.128	583.393
				270.327	725.774
				357.794	662.461
				277.236	442.326
				306.392	276.014
				393.64	851.509
				228.193	627.147
				240.795	437.449
				228.172	534.71
				333.515	584.023
				286.83	506.947
				290.289	583.071
				427.731	594.404
				257.616	609.402
				208.394	512.011
				294.294	795.605
				346.481	527.842
				292.615	757.194
				304.911	575.688
				244.516	441.452
				495.351	582.197
				320.186	694.202
				394.078	466.158
				192.194	741.886
				277.367	339.961
				273.597	522.548
				276.445	457.954
				392.711	293.736
				289.019	501.378
				214.864	288.027
				316.435	576.899
				283.072	673.291
				273.898	598.344
				311.258	577.054
				271.474	236.035
				269.243	474.87
				1366.94	496.746
				235.532	345.239
				241.176	290.078
				290.76	544.343
				238.288	314.734
				261.797	723.806
				317.319	470.998
				375.373	669.495
				337.604	214.261
				207.434	365.741
				390.542	413.59
				201.659	202.19
				289.997	508.886
				278.96	363.551
				268.567	221.089
				282.405	399.902
				282.685	679.896
					554.858
					488.002
					219.411
					210.812
					520.735
					526.564
					194.919
					620.604
					484.638
					345.683
					362.38
					615.939
					231.884
					575.307
					453.211
					427.586
					438.819
					338.604
					679.924
					428.532
					335.839
					506.142
					334.705
					459.561
					493.746
					386.919
					582.148
					444.733
					567.407
					625.145
					485.836
					534.685
					314.369
					735.675
					506.239
					299.766
					312.631
					502.757
					305.221
					463.91
					309.233
					520.041
					380.023
					361.815
					345.9
					315.106
					546.464
					245.621
					580.715
					535.758
					408.039
					520.459
					267.453
					361.981
					212.175
					537.847
					456.226
					519.178
					337.06
					549.936
					463.234
					332.91
					371.783
					443.512
					254.216
					399.052
					291.041
					563.839
					481.662
					591.364
					668.57
					396.599
					526.383
					556.636
					386.881
					501.77
					522.384
					461.846
					197.747
					221.051
					435.584
					520.583
					299.82
					508.904
					328.39
306.509	865.174	257.488	304.869	349.175	366.917	663.179	298.628
343.87	476.689	288.412	235.146	448.631	712.729	188.189	355.305
351.723	908.086	229.756	235.049	262.977	679.892	217.803	367.626
706.507	599.872	331.704	401.747	340.362	954.406	297.632	467.118
220.409	461.465	283.748	464.703	403.691	244.257	347.675	388.244
371.28	962.043	397.301	447.909	349.784	375.278	276.337	407.394
524.678	263.702	515.528	240.262	459.198	607.928	366.957	453.109
365.155	562.579	299.223	342.473	360.874	835.189	242.8	219.991
371.809	645.084	275.5	358.33	373.318	697.209	322.62	450.512
227.294	624.613	324.41	250.041	302.565	340.173	208.104	331.236
267.142	773.999	236.146	391.447	319.398	485.002	328.627	399.251
239.426	909.926	334.712	383.483	484.034	624.52	252.697	299.272
316.307	546.036	298.346	313.983	275.85	633.014	249.234	247.201
394.225	579.155	316.112	350.188	309.929	685.584	491.49	318.238
275.958	380.647	230.305	297.382	394.303	673.413	311.873	222.274
236.096	523.909	356.437	539.222	277.356	853.728	309.935	341.658
259.195	765.357	229.685	607.312	456.807	502.926	273.255	260.667
325.527	472.928	240.64	401.15	385.08	546.42	356.63	275.949
278.507	507.279	344.816	357.339	418.148	504.003	282.969	274.817
236.116	531.377	325.831	357.964	352.22	886.111	324.013	327.548
360.752	333.199	361.06	390.029	361.442	712.347	302.445	475.203
271.475	464.983	280.764	223.941	327.696	476.623	350.804	454.028
305.656	733.645	325.987	201.482	380.416	438.732	310.886	333.455
262.496	459.175	250.511	389.69	632.831	830.744	252.339	357.981
495.862	309.669	345.154	377.912	434.917	355.227	389.753	421.252
287.006	339.746	231.88	448.022	327.488	732.891	322.639	514.143
352.623	506.864	243.156	342.304	401.624	803.252	329.915	386.338
289.173	470.509	326.243	385.308	259.642	858.683	346.532	284.097
299.151	262.991	284.431	296.222	417.621	403.91	316.455	371.999
272.471	468.939	392.762	344.902	335.182	248.887	450.21	515.825
366.501	281.815	354.74	311.334	280.875	405.363	311.462	561.901
308.486	587.112	314.926	298.623	434.255	926.887	330.222	280.739
339.986	414.032	236.4	589.427	622.761	629.909	367.332	287.701
370.741	440.178	383.814	346.632	273.2	546.682	293.764	383.061
325.454	671.213	288.685	246.419	283.473	414.954	280.863	314.627
342.048	453.514	300.436	287.44	314.364	255.848	269.792	376.563
289.621	663.521	361.956	456.916	339.985	416.813	220.834	363.546
326.755	376.356	245.577	442.117	338.509	551.858	351.498	252.146
262.537	564.283	368.556	473.497	1675.66	953.762	291.971	289.36
306.256	520.578	383.504	430.671	559.898	878.123	315.456	297.415
272.838	527.435	268.218	329.405	323.024	854.98	261.113	516.478
281.123	340.231	363.023	464.358	423.642	322.626	297.881	301.521
308.321	502.492	508.673	359.317	363.154	729.854	346.879	257.663
284.193	663.121	266.732	417.495	308.828	646.032	317.338	441.93
387.563	568.237	437.747	544.4	421.22	783.967	367.924	218.199
331.787	482.027	347.077	349.122	455.65	596.47	409.142	307.154
370.963	672.047	347.604	529.207	384.463	275.583	305.358	264.259
377.014	428.943	444.246	449.581	430.182	796.474	267.509	321.033
244.898	818.208	479.63	355.753	270.897	673.006	296.268	465.107
324.108	702.13	269.381	359.764	437.408	816.959	568.172	321.152
308.846	688.245	346.708	464.926	392.489	596.252	405.919	349.758
291.089	246.907	297.943	392.798	335.159	754.097	328.212	366.718
333.657	999.993	624.298	368.68	235.378	697.452	306.722	332.226
249.931	719.521	364.751	385.789	369.638	886.267	252.692	233.235
277.066	529.49	322.265	355.62	692.392	619.502	409.518	262.456
264.136	360.148	296.939	413.931	270.405	707.969	270.597	341.548
310.816	551.321	290.237	381.456	221.921	358.736	335.419	275.18
287.56	788.358	304.376	437.129	269.263	902.909	316.852	456.048
328.011	572.995	247.045	447.864	180.705	732.846	327.129	442.084
285.403	458.91	653.909	511.015	304.598	561.098	336.684	397.195
312.179	817.841	497.094	335.236	270.518	423.315	190.819	363.568
280.506	731.868	316.856	442.34	380.984	559.06	330.205	446.983
272.531	282.982	362.27	379.693	304.843	393.789	543.751
373.88	585.689	287.802	319.972	250.301	911.742	349.07
290.739	567.035	297.106	315.825	355.747	596.376	420.708
233.89	772.661	242.77	628.191	292.669	539.23	309.094
236.887	657.34	310.175	355.9	409.796	641.084	304.631
332.343	723.937	414.728	335.922	310.246	534.918	391.465
479.664	848.115	444.3	341.554	300.622	939.135	442.21
170.24	531.584	578.203	487.635	466.153	676.326	458.361
373.07	502.603	306.431	334.486	245.911	757.234	436.117
265.007	605.718	226.345	396.023	301.185	1106.01	480.577
284.654	446.595	344.486	324.493	448.886	739.628	392.189
344.404	782.542	292.671	267.144	380.229	939.107	376.173
355.735	427.683	236.032	374.634	359.327	905.724	253.88
273.049	683.876	321.566	605.551	392.71	852.848	309.235
368.919	382.433	326.265	434.229	311.202	835.238	271.909
400.957	1060.46	381.933	211.312	315.864	848.309	344.742
365.825	686.852	249.616	358.83	257.099	1147.26	342.057
244.558	328.887	326.264	416.498	376.442	678.975	319.754
290.53	550.797	261.615	405.387	462.562	701.505	243.017
339.983	635.079	245.815	382.97	383.88	869.363	444.209
267.335	493.173	375.689	300.408	515.836	1122.55	238.119
393.326	864.784	392.438	673.69	265.194	745.267	291.878
342.796	673.909	297.821	596.698	497.325	402.308	218.573
367.052	773.972	257.393	313.323	316.745	804.881	310.13
365.24	243.016	448.48	464.311	639.409	916.811	524.843
233.782	439.653	285.044	277.024	379.865	466.29	268.189
633.277	551.054	314.764	376.415	517.607	809.288	280.072
257.396	923.417	242.31	368.216	277.982	506.096	233.606
403.804	878.5	328.99	379.464	292.522	817.66	274.861
471.426	819.256	275.707	995.834	528.318	576.947	229.564
349.977	584.063	237.789	467.348	320.369	618.694	255.246
378.003	622.938	330.947	468.159	326.295	811.839	442.241
359.387	874.705	301.86	338.362	261.91	526.859	270.29
430.009	661.527	255.15	634.627	397.684	436.651	307.603
348.893	445.798	339.65	463.121	323.57	576.58	219.782
495.738	227.428	310.435	337.86	452.004	810.045	233.143
293.009	708.525	316.431	307.464	341.184	503.745	415.654
289.426	613.4	238.425	318.049	296.36	674.571	456.682
264.608	702.898	326.309	470.48	378.296	519.638	313.191
406.961	1327.52	321.644	481.274	398.514	447.216	289.392
333.188	911.13	348.72	346.398	331.213	567.511	338.719
269.472	903.9	345.151	455.129	357.867	761.122	287.737
292.438	234.64	185.711	353.875	323.117	809.599	363.773
261.775	643.394	301.425	336.747	321.636	520.651	378.996
248.802	584.543	399.352	692.92	348.96	890.669	250.371
263.272	745.554	200.18	396.427	309.361	493.17	312.629
200.295	677.17	332.36	270.171	281.405	546.595	373.307
360.082	501.008	229.312	415.333	370.566	712.933	260.572
438.075	827.206	376.85	380.587	340.947	634.109	285.756
669.381	693.829	276.532	602.104	304.866	795.159	278.271
472.699	736.744	261.113	651.31	358.936	536.525	389.542
281.996	899.39	229.506	427.335	336.965	796.193	447.846
280.765	574.481	218.726	243.338	278.161	642.628	238.167
329.368	718.535	301.159	513.914	268.823	860.056	223.957
195.05	772.209	393.354	399.619	376.805	652.687	326.041
207.137	1015.71	382.244	502.042	336.512	894.939	455.38
246.705	676.518	351.338	460.185	336.164	735.258	347.479
430.061	595.203	258.575	432.821	380.131	639.152	319.054
347.656	676.506	303.243	491.914	274.41	412.988	483.814
243.243	777.815	208.178	224.761	372.228	545.14	249.936
322.513	538.226	373.749	349.384	254.621	698.985	287.78
356.211	874.331	387.715	444.51	410.225	889.062	360.677
401.373	509.333	282.403	322.606	604.092	389.678	353.961
350.213	995.599	890.346	518.305	349.869	586.72	287.483
367.503	544.137	246.944	431.789	311.508	370.916	353.828
224.486	306.821	260.316	306.892	353.311	493.307	331.258
292.637	831.364	559.976	427.021	397.118	616.718	392.586
350.633	605.085	232.934	427.249	397.845	780.301	245.334
528.501	685.585	284.736	366.754	270.095	678.276	245.497
432.128	676.731	449.292	455.695	325.666	741.762	425.156
313.076	837.469	411.737	703.153	361.83	825.752	319.479
370.541	854.861	391.728	471.739	284.921	589.913	324.737
327.205	227.761	296.157	354.971	213.906	377.887	482.941
555.94	742.204	220.056	820.755	355.391	380.704	328.546
209.966	230.212	288.146	688.998	313.456	925.146	329.091
324.499	951.116	282.838	452.901	288.582	381.973	323.851
277.067	909.254	325.501	284.613	293.084	764.695	278.266
293.835	658.618	328.219	428.134	256.198	861.609	412.071
287.268	659.984	306.276	353.104	294.058	514.744	296.123
342.126	696.207	404.229	357.555	302.185	852.914	379.914
310.286	323.873	377.883	243.85	315.859	705.718	429.607
327.93	799.477	337.986	395.345	308.561	247.621	337.407
220.75	691.262	350.008	417.208	353.495	286.009	279.028
336.402	604.945	414.439	349.694	327.298	437.291	316.023
285.658	690.843	344.844	480.996	397.851	720.216	317.742
328.426	808.271	364.757	492.945	352.146	406.37	344.223
324.174	750.123	310.937	389.996	278.398	612.381	383.631
319.019	708.511	308.994	434.49	280.742	617.379
338.668	795.841	367.918	421.449	461.237	492.526
197.813	744.031	346.86	508.425	320.224	781.678
294.87	1129.52	375.625	242.838	361.349	564.882
150.724	480.473	296.415	395.543	330.159	614.742
351.768	409.299	319.031	215.714	383.081	701.538
430.36	697.812	341.236	251.905	341.061	680.88
561.778	521.954	392.548	305.188	554.186	972.977
230.052	893.536	358.295	424.474	313.222	601.366
330.799	501.701	350.473	1043.3	336.337	863.546
330.753	542.658	354.419	245.824	435.149	832.25
402.849	1054.86	288.633	356.046	307.686	620.17
240.899	668.173	479.134	359.013	302.228	500.282
391.735	907.443	342.201	351.104	378.997	795.755
426.987	997.897	299.439	311.485	258.116	582.504
379.286	700.63	405.209	268.815	525.971	679.17
220.628	371.862	337.249	421.898	304.109	357.373
305.859	657.482	369.434	280.426	378.115	750.753
193.111	609.068	328.629	384.564	344.214	865.236
405.261	485.331	307.938	207.802	290.095	735.621
348.616	305.118	298.344	526.978	289.072	697.841
255.667	326.362	419.058	233.9	290.139	1009.87
320.454	544.503	241.126	368.283	252.269	746.463
354.308	712.338	312.247	418.187	281.892	601.641
303.739	582.509	294.869	374.026	366.947	745.922
308.343	765.919	251.307	591.842	393.317	289.902
414.247	440.874	278.327	597.92	301.841	364.237
295.053	430.594	336.347	716.147	443.092	1041.93
342.867	685.94	211.338	406.474	384.812	762.296
239.042	560.058	269.509	492.513	414.453	737.154
217.653	380.086	358.326	341.935	303.458	248.944
230.931	330.481	265.954	645.218	580.218	647.827
406.334	624.229	236.154	380.552	274.935	316.742
290.038	872.09	317.426	410.308	251.879	903.517
422.64	837.111	335.392	327.441	296.69	640.269
272.271	685.859	378.003		432.925	574.601
223.573	518.937	281.237		293.541	907.931
335.653	688.199	518.19		228.855	483.985
398.463	815.824	782.92		341.813	754.705
298.56	825.241	314.894		625.374	624.241
496.562	611.321	303.936		248.077	552.828
277.581	332.41	259.954		239.711	692.116
265.419	550.294	308.208		399.566	862.19
272.81	799.638	321.674		255.806	1015.96
258.34	698.057	286.703		309.514	568.912
237.886	749.171	250.26		358.481	815.06
227.638	583.797	237.107		441.21	475.508
377.464	581.678	272.626		469.018	626.556
351.039	621.912	241.721		268.997	349.524
209.776	568.252	275.184		269.241	621.733
326.7	624.254	278.892		456.6	803.444
197.513	793.311	261.739		348.078	326.19
254.18	802.033	339.685		271.158	268.14
344.224	781.775	385.463		276.582	703.497
384.162	413.471	378.909		426.022	364.701
235.767	422.222	311.84		345.9	310.648
273.469	910.029	318.304		282.946	955.088
315.367	573.385	380.382		355.152	655.873
313.521	370.995	286.299		287.837	803.362
297.678	359.373	294.455		728.108	656.698
280.206	591.944	427.916		336.898	644.86
227.185	514.315	351.285		399.168	298.639
281.716	501.179	238.245		425.182	856.553
341.099	335.331	305.207		427.273	329.565
621.303	505.172	349.628		305.698	679.43
281.253	566.609	356.572		376.143	926.807
293.646	562.442	342.292		387.389	902.642
306.135	572.655	314.467		465.371	739.557
277.662	380.266	377.322		445.461	779.259
271.608	347.906	299.583		365.769	632.474
371.653	609.022	316.677		432.051	773.503
306.877	380.274	325.624		343.552	402.659
308.623	616.158	325.313		370.033	465.687
287.569	425.588	281.65		370.416	746.11
212.126	716.46	407.474		244.033	825.99
219.694	372.258	444.89		364.629	658.948
330.078	518.645	326.535		358.802	369.888
246.107	497.696	263.35		410.334	584.282
237.122	619.911	308.508		316.363	447.016
322.629	558.71	308.764		336.366	251.594
209.427	545.068	270.823		229.991	857.422
299.872	542.938	394.483		383.551	699.636
206.682	569.508	255.363		253.26	263.113
248.827	447.098	290.91		396.548	679.838
182.565	426.048	250.991		226.043	529.508
210.797	609.699	232.866		274.631	394.719
304.942	431.835	283.554		687.177	1021.94
271.333	409.096	300.204		334.706	818.614
284.684	402.299	354.395		420.672	497.738
265.902	366.755	374.094		402.136	824.057
235.321	461.564	390.074		305.938	949.753
272.084	325.269	303.039		308.594	435.898
297.13	404.541			273.491	757.601
281.263	249.561			280.306	894.334
220.551	320.41			332.37	715.311
266.342	519.082			279.793	781.131
263.899	463.172			316.309	528.571
266.574	513.471			371.984	802.137
232.57	581.369			391.108	539.596
295.781	523.467			396.494	1038.66
249.714	872.633			255.64	391.661
239.12	797.621			285.552	912.827
269.844	712.058			253.331	663.314
337.976	435.495			414.734	719.17
225.106	696.309			375.385	685.478
261.132	812.696			309.82	521.341
208.899	828.851			342.648	330.572
263.721	766.301			270.311	628.083
297.446	725.741			253.448	852.061
325.768	759.289			352.942	618.156
252.587	610.769			317.278	704.637
368.477	513.392			404.346	765.453
348.089	698.137			297.322	606.308
293.043	522.191			421.834	707.905
296.479	759.655			285.151	622.447
341.87	367.441			337.825	391.569
241.443	861.7			266.286	435.734
290.006	544.927			351.919	770.82
290.074	222.545			370.252	584.729
249.634	706.229			405.762	526.552
366.073	482.328			477.487	488.963
481.319	847.332			310.6	438.239
302.973	726.405			385.016	743.72
287.306	723.491			294.625	669.895
269.38	742.994			553.811	881.062
230.074	662.021			339.012	741.974
397.026				393.8	733.392
350.723				308.13	790.305
323.832				198.777	628.395
339.178				450.366
418.752				391.187
461.516				358.186
298.354				393.889
370.504				274.933
223.285				388.227
328.1				400.724
384.488				279.635
315.295				289.57
305.412				440.937
254.01				316.574
303.567				315.331
288.735				901.98
334.822				543.332
310.232				348.128
277.08				407.482
351.457				333.726
363.961				266.089
339.916				312.712
290.01				443.7
264.703				508.845
295.817				252.401
207.92				284.091
329.25				372.937
303.818				284.066
326.055				570.625
290.373				369.536
223.773				260.241
229.781				374.477
381.026				584.19
454.322
325.666
302.128
238.216
467.501
256.641
283.08
272.88
316.475
391.899
327.534
328.633
367.785
270.778
364.507
359.928
345.829
201.235
305.624
345.72
201.989
245.562
315.788
545.306
283.683
333.543
282.513
316.759
394.37
212.243
317.872
318.768
202.324
347.001
349.616
274.327
249.338
582.997
291.298
319.18
