# Supplementary material for: Loss of CTLH component MAEA impairs DNA repair and replication and leads to developmental delay
Source: EMBO Mol Med. 2025 Dec 19;18(2):492–513. doi: 10.1038/s44321-025-00352-x (PMC12905269; doi:10.1038/s44321-025-00352-x)
Supplement: Supplementary file 13 — Source data Fig. 3 [file 44321_2025_352_MOESM13_ESM.zip › EMM-2025-21907-V2_SourceDataFig3/3D/3D_meanBrdUintensity.xlsx]

## Sheet: Sheet1
WT siLuc DMSO	WT siLuc CPT 1h	MAEA KO siLuc DMSO	MAEA KO siLuc CPT 1h		BrdU intensity per cell
227.662	279.696	221.368	356.017
286.304	276.781	182.946	332.935
186.627	249.039	193.209	253.831
222.223	359.857	222.338	261.677
250.121	359.734	201.296	254.746
218.808	465.841	215.806	218.929
253.28	427.897	235.38	388.632
205.317	482.684	569.701	343.936
159.065	232.098	315.509	428.429
232.522	281.543	280.512	436.472
205.778	305.58	191.811	223.488
176.044	203.95	283.639	363.567
187.599	366.505	276.873	264.746
244.787	523.398	208.974	215.482
210.45	447.391	193.818	440.775
219.773	341.128	221.258	559.536
224.862	340.164	404.285	300.811
703.056	212.155	221.128	335.885
248.478	462.697	154.191	351.473
253.684	408.173	193.017	285.893
274.896	487.163	228.363	270.942
230.281	334.499	437.836	306.499
200.229	346.946	204.219	277.022
197.455	380.089	209.311	503.925
177.385	353.73	231.299	356.224
219.149	317.858	317.426	217.721
199.235	240.1	229.674	368.865
216.335	237.156	247.973	386.369
210.66	356.811	276.991	500.009
209.694	509.696	354.167	314.932
237.688	540.119	202.764	309.711
205.151	207.368	231.144	274.472
512.998	243.475	281.155	220.12
195.368	471.495	232.662	255.98
233.952	246.737	231.554	362.229
235.554	336.045	202.549	317.478
218.63	393.832	240.574	285.795
271.942	395.105	199.293	409.05
232.115	374.386	252.336	324.852
167.418	427.642	222.797	411.081
259.374	246.1	222.38	468.097
201.277	256.404	206.856	444.872
239.192	294.034	471.419	352.37
180.798	256.195	184.701	427.307
178.071	300.507	218.768	405.519
195.822	300.601	193.762	484.135
232.878	421.113	248.304	341.877
262.171	251.034	255.234	345.478
183.868	268.673	400.445	529.312
235.73	673.975	226.983	212.588
220.557	439.477	190.17	401.742
228.877	235.251	246.256	591.587
204.04	228.163	234.536	379.586
162.643	366.112	214.994	407.078
259.052	279.315	302.152	432.349
208.782	309.99	321.81	311.191
197.046	292.48	333.637	359.338
237.213	283.222	254.537	484.36
243.345	323.2	211.427	256.755
184.625	192.026	211.958	362.015
200.622	228.398	266.436	519.403
216.592	316.432	218.296	481.454
233.291	478.075	199.449	436.33
215.054	510.69	201.84	239.79
212.403	356.547	267.041	469.978
359.315	477.911	222.742	294.137
199.623	434.183	271.052	242.802
189.198	240.714	260.894	290.991
205.909	274.217	242.858	311.111
237.638	416.439	255.684	319.64
430.227	467.641	225.289	270.203
218.303	212.53	332.845	320.798
269.703	309.271	203.414	276.576
240.954	403.357	244.935	236.974
180.569	298.3	255.39	326.776
221.61	228.938	195.427	326.099
239.658	381.808	220.52	318.69
262.216	231.293	249.398	290.082
200.269	268.857	209.855	270.015
233.605	209.386	421.464	392.024
207.848	241.864	244.996	278.617
205.644	538.417	273.984	329.426
195.411	494.557	230.427	277.732
216.036	413.638	206.635	365.844
206.645	373.382	211.9	319.706
268.985	396.657	241.022	335.666
171.887	436.546	245.463	384.926
338.275	358.525	225.769	315.267
199.639	396.266	253.626	260.082
206.191	346.505	222.095	315.5
235.445	378.462	218.671	381.678
213.09	341.508	254.191	483.992
207.542	332.409	200.277	411.932
216.15	366.528	344.187	429.801
178.637	222.812	229.839	320.821
242.898	373.562	219.709	461.062
331.377	507.45	428.691	553.427
247.459	252.259	391.881	357.595
627.499	519.517	455.845	378.1
217.323	576.021	389.909	390.912
202.266	269.709	205.906	279.628
212.798	448.916	213.481	341.142
246.981	395.232	236.154	353.899
238.188	370.936	353.913	373.464
187.862	376.578	240.983	370.15
225.208	603.591	205.378	236.901
194.215	540.481	282.657	241.534
212.925	248.143	268.069	293.283
195.956	543.519	227.157	345.037
188.59	263.784	232.546	377.207
191.362	451.849	201.194	454.018
217.888	365.528	264.582	504.55
172.058	305.526	241.154	281.246
239.484	455.384	275.297	271.403
215.289	517.219	246.81	214.459
161.119	535.58	192.526	393.283
228.637	554.14	215.317	351.981
172.939	396.44	216.985	379.939
222.19	296.873	246.2	436.836
203.887	259.998	253.962	429.584
203.365	227.413	224.339	432.684
201.259	536.165	259.305	423.369
186.376	354.065	181.325	423.034
205.608	318.997	184.906	463.156
188.776	277.858	240.652	440.599
166.886	208.419	209.089	524.248
150.495	435.88	200.509	434.257
216.948	287.291	265.683	413.426
204.711	244.459	321.142	426.127
159.143	257.854	255.16	536.737
210.834	309.409	279.404	376.106
187.229	462.179	249.845	320.681
196.45	321.748	158.497	341.237
223.702	324.651	281.166	430.329
272.716	486.023	268.195	276.433
249.444	332.038	247.279	464.819
199.889	312.577	195.076	493.588
262.684	321.539	280.166	264.064
192.958	374.846	250.438	362.678
202.278	288.309	325.993	251.809
229.734	306.532	284.677	527.5
233.921	378.136	280.843	398.145
235.23	378.211	203.24	474.914
213.809	537.691	288.634	330.036
194.042	233.941	273.512	419.875
216.011	276.764	204.501	246.959
204.795	454.953	260.031	524.666
213.226	405.127	311.603	440.256
245.717	365.288	336.865	267.956
234.811	350.772	240.077	227.42
229.952	513.211	525.663	285.17
214.259	306.098	262.349	343.175
207.276	585.341	686.38	656.678
175.524	293.215	227.449	295.624
194.518	469.023	424.214	434.412
223.691	488.824	241.106	274.707
183.386	361.779	248.507	386.559
197.349	232.682	224.79	368.875
209.361	233.522	245.578
252.697	564.216	257.845
185.568	422.033	211.783
228.995	491.935	215.754
252.328		210.104
253.315		262.566
202.005		186.133
274.827		184.495
186.803		777.307
208.011		261.051
204.945		227.63
142.927		238.298
157.129		259.754
222.281		368.374
203.427		460.022
181.228		243.669
239.27		246.313
234.849		333.406
179.075		187.153
192.146		288.845
238.049		261.299
196.268		304.154
173.434		259.62
223.619		196.621
238.744		205.471
173.137		245.659
277.397		277.675
179.921		220.353
279.512		249.518
252.759		239.46
212.208		320.736
164.628		279.97
209.892		254.741
199.047		236.941
190.31		235.836
208.935		257.448
200.496		242.601
206.258		254.99
286.306		223.785
235.661		206.892
168.492		194.863
205.838		211.497
278.965		251.145
216.386		173.342
191.592		153.56
		226.698
		211.129
		245.524
		306.955
		230.635
		192.699
		172.952
		226.018
		197.45
217.514	562.698	218.045	398.223
172.386	273.322	334.727	265.93
165.56	518.837	142.894	387.186
316.344	417.859	162.595	316.467
241.548	503.177	261.36	375.246
203.452	515.648	333.348	590.929
180.003	431.603	186.35	370.533
202.621	758.553	200.46	331.627
218.979	552.942	272.479	329.938
226.871	350.71	206.235	335.767
280.621	641.502	236.448	439.019
218.294	516.37	223.142	456.712
164.991	326.548	226.289	505.612
299.411	409.109	189.442	329.186
213.585	463.289	299.128	519.174
242.84	544.463	199.66	489.478
168.72	391.258	200.725	588.706
181.603	266.335	240.113	275.26
208.986	317.327	193.506	299.23
198.472	459.938	240.575	504.147
237.93	293.161	201.839	442.716
200.059	562.635	213.726	395.234
208.151	332.775	236.351	347.915
274.731	342.407	294.885	287.984
170.345	365.154	438.365	393.335
344.167	645.497	150.088	422.272
210.75	324.035	176.153	395.935
194.474	396.917	192.717	237.03
285.658	562.748	318.373	262.682
171.814	615.929	273.158	648.488
400.88	313.888	228.76	274.371
178.694	298.478	321.737	374.219
302.611	508.833	284.163	575.902
253.976	202.231	239.943	325.069
281.44	358.319	178.155	401.346
319.279	312.266	243.563	557.202
377.913	591.346	212.187	286.025
255.791	263.918	281.347	433.657
277.092	386.187	217.202	531.922
196.519	412.144	314.335	400.259
194.742	360.003	251.328	411.091
196.018	309.67	183.688	422.999
238.588	484.678	315.538	390.919
203.497	582.575	230.464	466.699
224.671	457.664	246.586	426.974
157.886		250.101	346.436
152.898		300.1	506.755
185.457		271.572	594.429
180.914		259.237	296.614
190.709		193.176	234.836
216.741		165.681	424.107
197.682		267.433	340.199
151.549		211.503	307.026
200.3		206.572	324.437
173.8		191.529	330.33
223.933		255.356	463.754
195.531		230.345	254.466
199.684		232.596	336.189
158.267		160.411	477.705
238.288		327.726	322.274
250.789		221.398	280.466
195.078		255.249	483.231
175.122		273.169	454.035
275.838		233.74	358.603
211.868		254.25	332.755
220.832		268.021	268.495
177.49		179.841	428.85
166.442		218.584	523.996
217.988		211.145	540.033
192.36		364.04	382.193
211.446		231.541	356.166
217.348		219.533	472.65
162.317		200.052	247.083
252.292		292.501	719.585
212.47		574.94	404.098
236.696		239.648	457.781
302.215		214.73	508.038
246.998		221.881	383.019
245.415		247.916	520.159
231.19		210.247	441.107
219.619		242.051	539.877
330.388		236.08	331.608
271.554		313.444	509.126
207.382		247.975	362.642
180.638		305.476	221.081
188.648		254.552	593.365
256.603		290.646	296.503
203.582		215.928	429.264
212.469		229.073	626.088
183.676		261.923	810.954
201.437		220.343	583.593
202.159		209.15	484.837
171.319		213.221	535.33
151.462		245.98	496.233
209.647		247.317	460.873
202.213		260.555	432.495
199.059		243.742	500.884
206.702		214.071	644.781
257.942		228.405	613.948
265.48		259.073	556.332
221.033		242.519	453.777
216.322		203.891	446.989
192.517		341.856	370.574
273.658		225.549	537.04
179.259		244.486	386.449
218.877		238.628	205.454
201.595		338.081	395.086
227.931		322.289	430.215
181.074		277.902	455.391
202.942		178.349	445.347
158.787		290.761	234.009
		256.316	451.069
		239.249	441.824
		309.409	385.199
		310.818	350.189
		236.131	507.273
		191.116	463.549
		473.543	552.939
		278.808	451.755
		282.253	546.42
		329.672
		217.247
		271.482
		294.539
		302.029
		252.197
		236.857
		289.119
		207.256
		198.725
		221.31
		270.371
		236.744
		271.967
		240.915
		230.346
		334.769
		280.497
		331.367
		254.21
		257.256
		250.661
		325.798
		251.841
		315.53
		219.902
		237.456
		255.049
		195.654
		304.099
		279.239
		284.518
		298.608
		200.802
		229.656
		218.717
		551.474
		222.667
		309.2
		200.606
		235.37
		221.205
		393.532
		295.333
		204.843
		246.213
		276.107
		277.428
		375.593
		260.36
		311.196
		213.601
		264.948
		304.876
		202.026
		219.198
		219.67
		167.173
		301.679
		143.211
		223.423
		211.948
		326.331
		257.495
		253.593
		173.408
		198.545
		222.887
		229.131
		274.365
		265.888
		294.042
		221.028
		201.811
		258.43
		293.209
		228.228
		295.956
		202.113
		207.629
		264.272
		167.083
		173.202
		216.773
		274.867
		215.497
		548.295
		377.679
		218.872
		299.11
		240.534
		402.813
		212.979
		483.866
		157.343
		191.552
		209.929
		188.871
		216.419
		212.451
		194.208
		216.032
		205.614
		275.189
		292.853
		289.671
		263.241
		302.638
		201.113
		201.677
193.638	302.041	230.737	252.667
401.257	344.055	243.01	367.295
210.564	222.149	348.448	484.395
223.266	335.607	236.304	356.159
293.129	424.537	247.597	446.566
254.232	351.14	197.152	565.184
200.254	235.413	258.52	547.97
213.47	254.718	181.195	495.48
206.348	510.969	283.56	610.824
273.272	491.444	227.821	562.758
247.163	194.029	312.413	732.621
295.391	448.971	273.195	407.869
271.458	264.573	280.684	662.071
280.469	519.058	254.619	213.068
225.902	488.312	201.194	303.102
241.197	353.072	263.038	285.057
198.456	483.811	184.952	230.143
212.018	561.042	193.004	460.596
226.627	348.791	367.819	732.324
235.125	303.1	209.869	577.654
153.523	518.648	203.459	291.588
225.799	330.616	257.863	352.585
202.469	429.754	246.393	519.468
481.25	238.968	195.786	258.15
292.072	470.203	178.844	420.561
218.572	503.156	274.794	283.546
238.627	186.145	254.865	371.237
320.238	233.858	236.073	745.474
346.956	435.263	171.915	212.596
217.068	172.969	241.412	364.645
236.456	427.288	875.775	324.879
208.528	559.835	216.658	655.21
227.763	484.521	229.896	280.641
231.247	498.45	317.044	482.778
214.722	505.624	283.744	392.519
183.1	480.616	154.559	638.399
240.724	268.61	259.992	277.435
236.992	301.126	301.466	316.09
262.554	375.065	253.106	268.653
225.833	380.656	194.127	230.094
206.434	303.588	199.706	563.722
241.265	288.606	258.636	501.6
232.795	455.079	229.601	263.392
273.731	255.854	197.268	509.716
224.202	333.273	171.126	597.722
260.916	521.676	558.465	306.604
210.601	213.021	268.406	271.596
222.408	350.987	180.871	451.635
256.372	320.857	205.207	213.283
314.81	371.801	174.512	509.522
266.724	273.638	187.114	653.748
236.303	424.525	174.006	508.145
285.11	275.394	339.152	802.085
246.041	223.134	234.478	353.2
307.958	291.212	273.486	483.175
251.841	235.507	173.049	353.309
275.224	666.648	260.361	575.191
262.465	474.433	214.726	336.583
324.262	437.316	273.998	582.101
250.329	345.329	183.98	278.147
230.035	425.361	227.16	299.814
237.323	352.83	334.167	413.251
252.395	401.131	265.172	267.85
214.727	310.84	252.071	495.315
214.207	351.584	296.383	325.263
259.276	440.601	285.214	431.689
172.769	325.368	212.823	273.096
253.003	401.695	225.792	689.206
232.416	260.873	225.497	615.441
163.645	260.293	280.203	495.736
309.482	321.014	285.491	263.65
225.584	303.579	229.395	536.871
217.698	371.809	249.598	222.142
260.677	333.081	258.098	243.479
225.914	443.896	181.576	522.779
278.009	385.445	238.545	486.738
192.966	304.381	340.848	467.206
253.278	293.837	203.978	236.08
433.139	372.95	309.195	520.592
274.983	340.312	253.101	590.89
251.323	283.18	273.964	691.918
253.604	483.668	219.069	528.046
207.957	342.474	478.987	341.494
221.638	408.419	249.631	562.323
180.256	576.424	209.305	404.098
166.66	462.989	320.773	516.77
228.736	342.97	218.745	303.813
271.951	457.346	1407.35	560.615
476.224	360.163	231.83	230.474
266.016	291.25	240.622	508.591
256.677	250.406	298.284	491.735
206.445	308.267	304.158	697.293
170.776	368.1	250.788	407.247
195.601	232.668	172.47	270.14
170.281	497.836	272.273	232.044
206.71	561.692	147.739	339.989
283.066	305.267	200.236	588.9
215.87	298.459	300.396	518.937
275.237	532.205	268.5	418.89
306.555	285.985	254.092	517.976
263.944	450.33	200.32	326.597
192.355	367.541	226.976	521.891
206.014	361.881	208.227	398.896
221.931	410.72	210.067	291.984
171.317	652.9	227.928	349.789
257.694	498.934	289.798	464.044
206.06	222.652	350.783	240.884
241.57	332.034	256.652	563.497
262.228	392.329	246.06	268.254
249.077	684.54	235.846	461.42
160.12	306.036	269.539	286.083
269.852	302.641	263.779	215.236
224.863	545.184	244.722	319.303
262.411	641.075	211.9	385.236
214.063	426.41	236.353	230.639
190.851	580.307	297.551	365.915
192.709	509.941	235.856	547.297
238.673	437.96	253.166	1038.73
337.725	192.744	314.994	326.757
369.425	332.256	352.236	473.317
209.927	657.86	279.311	272.44
222.792	292.59	651.818	718.97
254.809	448.912	281.548	465.184
330.489	554.602	199.039	275.55
191.177	618.425	169.617	462.175
247.582	314.805	229.088	653.603
231.748	371.282	170.926	734.426
165.572	525.48	236.423	253.698
223.294	500.932	230.26	536.685
289.439	407.555	367.575	644.986
240.211	232.108	211.45	534.023
184.714	498.427	283.053	378.817
231.48	312.381	267.823	415.699
219.773	573.031	258.174	301.939
191.321	394.857	200.674	715.495
230.677	434.713		600.66
258.179	264.3		634.191
254.157	356.199		897.59
186.707	502.612		262.001
204.925	363.094		264.678
181.003	493.219		223.106
214.591	339.876		270.597
270.451	689.721		568.162
227.293	327.713		877.034
186.442	491.787		667.727
207.257	440.806		695.719
189.038	209.533		257.604
213.338	402.653		626.703
202.838	645.601		541.983
178.225	319.1		268.175
236.139	339.646		346.537
295.395	489.255		453.335
210.634	277.136		310.72
217.433	318.259		375.705
207.582	392.087		179.273
232.679	417.503		526.422
219.155	336.649		496.673
210.268	417.489		476.361
191.555	542.103		557.175
183.606	205.57		441.18
263.224	410.2		230.417
343.101	490.206		399.876
281.579	570.479		295.842
205.42	620.513		442.524
245.982	226.727		522.723
187.46	467.013		200.916
168.79	286.463		293.402
273.415	651.978		297.596
238.248	665.716		201.665
212.511	295.794		321.074
253.437	762.517		732.85
247.964	401.04		530.469
216.749	323.588		566.979
233.323	347.476		439.376
214.533	221.978		285.231
209.721	218.494		501.278
235.802	280.11		342.167
228.5	333.596		477.187
210.008	428.923		869.915
208.333	229.805		231.689
208.352	238.85		569.536
241.539	359.867		485.768
251.396	356.249		467.874
247.505	220.4		533.526
241.393	311.997		404.329
231.155	391.615		401.099
211.812	542.002		404.701
210.429	458.17		307.452
238.23	732.747		363.829
390.493	175.458		674.915
252.182	255.716		440.723
183.433	453.682		624.665
170.502	406.886		625.967
245.113	583.811		460.217
216.452	594.748		279.502
206.216	391.021		378.873
257.875	381.888		301.139
196.801	424.968		485.824
216.956	262.863		677.438
241.458	478.574		234.597
197.308	494.097		477.918
208.237	305.039		516.449
230.958	216.268		651.369
256.899	346.785		390.914
316.075	297.031		221.829
297.479	254.124		650.922
190.501	203.778		264.75
171.965	399.866		487.942
202.048	350.436		602.892
217.614	283.286		408.998
266.716	584.421		271.976
226.447	210.937		356.007
171.502	587.419		444.326
257.433	676.017		628.757
227.062	568.197		684.632
251.418	437.518		804.876
178.274	591.557		479.502
169.877	293.816		476.446
274.417	347.963		454.096
236.231	619.412		843.591
280.604	249.21		477.701
228.663	590.01		306.662
292.024	458.606		459.699
271.208	258.342		453.825
233.347	351.001		353.764
228.808	754.49		427.998
288.678	616.155		628.058
307.997	416.893		295.263
294.006	678.371		315.425
302.915	528.381		504.168
232.515	417.587		396.049
236.761	482.52		403.227
233.293			263.393
269.749			374.699
221.22			237.018
237.128			328.852
207.397			200.061
212.828			508.842
158.854			390.933
207.648			674.837
264.469			346.352
194.966			326.544
222.499			750.195
238.096			808.468
255.968			511.645
237.019			425.175
232.007
264.055
254.967
217.143
232.344
176.751
267.01
243.166
227.067
310.523
205.508
253.346
227.773
234.646
214.88
234.726
164.619
222.725
208.084
218.356
214.425
256.201
206.848
253.27
230.819
205.208
293.458
178.44
257.828
273.761
204.773
253.655
207.888
305.999
244.94
194.074
286.123
211.376
204.693
217.494
218.515
198.829
321.703
212.787
195.963
236.763
179.883
194.056
209.051
321.781
180.22
248.284
203.827
176.175
206.307
244.904
171.84
313.635
194.664
213.306
254.48
201.628
183.387
283.797
204.258
183.286
207.572
260.403
161.138
181.557
204.475
145.466
207.641
224.38
217.06
204.156
203.783
291.037
229.817
260.514
250.083
302.384
263.058
253.166
262.133
244.135
245.661
269.406
233.857
193.206
242.476
199.134
206.693
236.235
227.644
172.84
184.486
259.938
188.493
216.91
248.566
187.724
243.948
225.972
157.633
224.156
191.77
188.168
246.092
285.197
185.768
245.699
223.107
189.73
175.979
269.997
229.847
201.516
220.811
232.771
237.05
185.07
225.256
189.263
301.699
212.177
245.883
298.791
225.616
240.26
193.692
263.406
213.055
220.241
243.431
218.405
176.672
263.13
192.056
191.828
222.088
210.119
188.233
248.86
266.567
202.677
254.923
265.413
273.75
269.737
234.566
191.575
265.963
220.495
251.803
222.118
207.589
156.844
270.783
234.987
242.734
241.922
236.684
241.237
253.718
192.871
