# Supplementary material for: Loss of CTLH component MAEA impairs DNA repair and replication and leads to developmental delay
Source: EMBO Mol Med. 2025 Dec 19;18(2):492–513. doi: 10.1038/s44321-025-00352-x (PMC12905269; doi:10.1038/s44321-025-00352-x)
Supplement: Supplementary file 13 — Source data Fig. 3 [file 44321_2025_352_MOESM13_ESM.zip › EMM-2025-21907-V2_SourceDataFig3/3A/3A_TLR.xlsx]

## Sheet: Sheet1
siLuc	siCtIP	siMAEA.1	siMAEA.2	siMAEA.3	siMAEA.4	siRMND5A.1	siRMND5A.2	siRMND5A.3
100	9.75			26.13	15.24			47.23		Normalised GFP (%)
100	13.29			28.62	24.44			48.03
100	11.57			17.23	23.6			44.67
100	13.95	58.76	49.16			50.29	12.42
100	14.02	64.83	51.65			53.62	6.37
100	13.47	62.77	48.98			54.95	8.79
