# Supplementary material for: Loss of CTLH component MAEA impairs DNA repair and replication and leads to developmental delay
Source: EMBO Mol Med. 2025 Dec 19;18(2):492–513. doi: 10.1038/s44321-025-00352-x (PMC12905269; doi:10.1038/s44321-025-00352-x)
Supplement: Supplementary file 13 — Source data Fig. 3 [file 44321_2025_352_MOESM13_ESM.zip › EMM-2025-21907-V2_SourceDataFig3/3G/3G_RAD51focipercell.xlsx]

## Sheet: Sheet1
U2OS-Cas9 WT DMSO	U2OS-Cas9 WT 100 nM CPT 1h	U2OS-Cas9 MAEA KO DMSO	U2OS-Cas9 MAEA KO 100 nM CPT 1h		RAD51 foci per cell
2	13	5	1
5	17	3	1
1	24	7	25
3	21	2	11
10	11	5	11
9	1	0	27
7	6	3	2
4	36	3	0
12	31	6	2
23	15	4	0
15	14	4	4
27	95	2	6
15	19	11	3
1	19	4	1
8	10	4	4
12	6	5	10
27	18	1	2
20	56	0	3
14	9	2	8
6	18	4	5
23	22	8	6
4	19	14	7
11	22	9	2
10	16	1	4
2	24	13	2
18	27	7	12
3	3	14	5
23	21	1	5
14	41	4	0
6	37	2	3
13	5	15	2
1	2	8	10
10	44	7	19
9	22	6	42
0	2	1	10
2	3	8	3
10	0	15	3
3	38	6	2
16	25	1	9
21	26	1	19
8	5	1	12
1	14	11	4
3	6	5	3
1	2	4	3
4	1	3	3
19	17	1	1
7	34	1	2
2	20	3	1
20	1	1	0
11	0	4	0
6	36	1	2
11	4	1	7
21	6	8	20
4	2	3	2
4	9	0	20
10	18	9	3
2	4	6	9
12	13	4	3
7	2	3	3
10	27	4	0
9	19	16	14
2	46	5	15
2	50	2	26
3	34	10	1
10	18	2	2
5	9	1	1
1	16	2	8
10	18	4	15
2	0	1	1
10	5	1	6
18	13	7	0
16	25	12	5
4	2	3	3
4	9	4	6
4	10	2	2
2	7	3	5
24	3	2	7
2	31	1	17
3	22	11	1
3	9	0	13
6	30	3	16
2	30	13	1
12	11	11	11
11	21	4	5
3	8	13	1
1	5	1	12
7	14	4	9
27	4	1	15
6	5	0	9
9	37	5	4
2	14	17	1
0	6	16	2
1	45	15	4
1	27	15	3
21	5	7	1
28	21	19	4
2	18	6	0
1	19	1	10
4	44	4	5
5	3	1	1
5	2	12	8
21	30	0	5
2	13	3	12
1	31	2	8
19	40	2	7
8	26	4	6
9	6	3	0
2	39	1	4
4	23	8	2
0	42	5	2
0	4	2	3
4	4	7	11
2	19	20	3
13	7	2	1
25	10	10	5
9	13	18	12
0	10	6	6
7	4	3	1
17	17	17	1
0	23	1	2
1	20	2	4
16	8	1	1
15	16	4	1
1	20	4	2
10	6	7	4
14	12	1	3
20	17	3	7
7	14	11	4
8	11	4	6
6	24	7	9
3	4	15	30
13	14	5	2
9	13	1	22
15	8	1	17
6	6	13	15
8	27	4	14
11	7	4	16
2	17	5	2
3	5	7	1
3	13	3	16
12	8	2	14
7	29	2	14
1	32	10	2
17	12	5	0
5	14	1	4
10	3	7	4
7	34	10	6
5	4	15	4
2	6	1	2
3	32	2	8
5	32	15	2
2	44	1	1
2	3	5	5
18	2	5	5
8	7	0	2
8	6	8	1
7	12	3	2
20	14	6	9
1	6	3	11
2	23	1	11
0	22	12	7
18	25	6	4
7	27	4	16
13	29	0	4
10	29	4	2
9	30	1	2
18	21	2	6
5	19	2	19
9	11	2	9
6	1	6	5
9	20	1	13
4	2	10	4
16	28	3	12
7	23	0	3
0	16	6	4
20	16	1	3
8	21	3	6
5	7	1	0
1	27	10	12
3	1	8	12
9	26	8	5
9	9	7	19
2	5	14	6
6	13	7	4
12	2	1	12
1	4	15	1
9	13	16	3
1	4	5	8
4	5	2	0
1	14	7	8
20	0	8	21
0	52	2	3
14	17	4	2
12	40	0	5
5	15	2	0
11	2	3	15
6	8	3	7
15	32	1	9
6	27	6	3
3	4	11	6
14	4	7	8
3	5	2	1
12	5	3	0
6	15	12	2
6	33	2	1
9	9	21	1
17	0	1	2
6	19	2	1
1	1	16	5
6	6	9	4
6	6	2	7
2	10	4	12
21	18	13	6
17	7	4	3
1	7	10	1
10	4	5	1
6	10	5	1
2	28	0	1
3	7	1	1
15	21	2	7
3	2	16	0
6	2	3	11
2	13	8	11
7	18	8	4
3	20	3	0
9	1	0	2
5	3	2	2
10	9	0	0
10	24	6	4
3	24	2	3
1	34	1	0
1	13	1	8
9	48	1	1
0	2	4	10
5	4	9	4
0	4	5	11
4	12	2	9
19	20	13	13
12	7	4	2
11	1	1	4
5	21	1	8
9	6	9	7
19	17	7	5
12	13	0	0
8	27	6	9
5	28	1	10
4	16	1	2
13	10	7	21
3	35	2	16
14	0	8	4
0	3	1	3
17	4	17	1
14	12	1	1
8	36	13	32
2	2	2	15
3	44	2	3
2	53	5	1
7	53	10	3
3	2	7	16
2	16	1	10
3	14	13	30
11	4	5	20
9	6	6	6
9	10	5	4
13	10	7	1
16	27	8	7
3	28	11	2
7	11	10	21
5	2	8	17
3	19	0	2
5	13	13	17
5	23	3	23
13	1	2	3
3	18	10	4
1	8	26	2
1	13	12	4
2	5	1	4
3	5	9	4
7	22	1	1
9	4	0	5
2	2	10	2
2	21	3	1
5	2	5	3
5	1	16	13
5	26	5	2
2	70	2	12
4	76	1	2
3	15	1	0
15	17	1	2
23	1	1	4
10	23	2	14
1	7	6	1
6	32	2	10
10	8	5	5
15	19	6	1
12	7	11	13
12	15	4	3
5	24	13	6
15	20	0	18
8	12	1	12
9	30	12	6
17	18	10	18
8	27	8	2
15	12	2	10
2	39	8	29
15	10	1	7
20	5	1	3
10	38	14	4
1	10	2	5
1	25	3	16
7	42	14	8
7	36	6	13
6	4	1	3
17	1	4	4
11	9	3	12
2	32	2	14
11	12	0	3
6	27	7	3
4	21	0	3
9	5	2	3
5	4	1	1
7	2	12	5
2	29	5	1
18	3	15	3
3	9	1	1
2	28	3	2
4	26	2	13
5	23	14	3
11	3	11	4
20	3	7	2
16	4	2	2
2	0	17	11
3	8	1	12
16	0	0	2
11	19	7	1
5	1	6	4
1	14	0	3
14	12	0	6
13	1	0	7
15	7	2	3
2	17	1	10
11	5	11	6
24	10	1	6
11	15	0	5
19	5	1	4
7	16	2	5
7	1	4	4
9	7	5	11
6	4	13	29
0	2	5	3
5	2	5	0
2	4	6	3
0	24	11	2
9	3	11	10
0	17	11	2
8	13	7	22
6	8	2	3
16	14	4	6
11	14	1	18
10	4	4	7
1	12	3	8
3	22	1	25
16	6	2	6
13	5	3	8
18	30	3	1
22	18	2	7
26	8	2	3
5	23	0	3
0	13	2	13
1	5	2	15
20	18	0	1
7	7	13	0
4	5	17	5
14	5	3	8
1	5	3	7
12	12	1	15
17	27	1	1
1	2	1	2
2	2	4	6
2	18	1	8
0	6	3	1
0	2	12	5
3	2	7	2
6	7	12	0
8	6	5	6
5	6	5	3
1	9	2	13
3	3	2	12
6	9	4	18
11	0	13	7
12	5	2	8
2	13	0	2
12	12	2	0
15	27	7	15
13	3	9	1
2	48	1	14
3	24	2	6
9	18	15	1
5	11	20	20
27	1	14	12
17	2	3	7
6	5	16	11
2	8	5	16
8	13	4	8
2	8	1	3
2	12	5	1
4	11	11	4
6	2	1	2
11	4	0	2
19	5	1	2
12	24	2	1
6	20	10	1
12	32	13	6
9	15	10	2
26	17	4	8
8	25	11	3
15	11	20	4
4	5	9	2
4	21	3	7
1	23	0	10
11	4	7	2
2	5	1	11
4	4	2	7
9	32	0	6
6	9	7	25
5	35	2	1
9	2	1	6
13	18	5	2
2	18	0	26
13	10	5	2
3	28	14	2
8	5	18	13
2	8	0	2
7	6	0	3
3	2	4	32
4	17	13	4
15	19	2	11
11	29	6	2
14	55	11	21
13	49	3	16
2	4	1	8
9	19	3	3
4	11	9	28
0	6	2	23
4	3	1	7
20	3	0	5
11	30	8	13
19	1	14	4
8	22	26	3
27	22	7	2
9	21	7	11
12	19	6	14
15	15	5	4
0	38	13	2
2	5	8	4
0	1	2	7
4	28	1	1
3	32	1	5
15	9	2	1
0	21	14	7
5	25	3	2
4	13	6	3
17	12	1	1
3	29	2	11
3	36	1	4
23	19	5	12
29	10	6	7
2	3	4	1
8	14	1	9
20	23	1	3
5	28	0	1
19	1	19	19
20	21	8	0
5	7	25	10
15	40	0	11
15	3	2	15
8	4	8	6
1	5	5	3
14	24	5	6
2	24	3	6
9	23	1	4
4	5	2	3
5	5	9	1
0	20	7	4
0	3	3	14
22	3	12	3
4	18	1	3
1	29	1	3
9	9	9	9
10	17	0	4
3	50	4	9
12	15	6	3
5	28	2	1
10	5	3	2
8	6	5	4
3	5	2	2
18	32	3	7
18	12	24	7
18	19	2	18
25	46	1	13
2	14	4	0
4	24	4	3
14	2	10	1
13	1	1	9
3	3	9	2
19	2	4	3
11	16	12	7
14	4	2	8
17	33	5	5
8	36	12	4
17	35	2	8
8	5	6	11
4	9	8	1
10	23	2	11
14	16	7	6
11	8	10	16
0	3	13	2
1	39	2	2
19	14	0	10
14	8	0	1
8	4	4	5
21	13	5	3
0	9	1	2
14	2	4	6
23	28	2	6
10	27	4	4
8	2	0	6
2	2	6	15
8	13	0	19
18	5	2	17
12	8	8	20
17	2	2	17
12	7	16	17
15	6	1	5
10	1	7	8
5	29	6	1
13	2	6	1
9	0	8	3
8	0	4	10
5	14	7	1
11	32	8	11
8	2	0	0
6	8	5	3
7	23	0	1
18	17	5	6
1	32	3	5
3	3	2	4
0	2	5	2
0	2	3	6
14	13	1	4
15	7	2	2
4	22	4	1
16	4	2	22
3	9	10	2
2	8	13	3
2	30	1	6
14	49	1	13
38	1	9	23
4	0	5	4
23	1	15	7
1	9	8	0
5	0	20	7
8	8	1	23
0	2	3	18
10	25	5	4
15	15	1	23
8	3	2	1
9	4	2	3
12	6	18	2
9	4	3	4
0	26	2	4
2	14	5	4
10	11	21	5
3	12	1	1
14	5	3	2
6	9	1	7
11	19	1	3
2	4	8	1
1	25	6	3
4	12	4	4
18	4	1	6
4	3	2	2
5	1	6	5
17	5	3	2
8	16	5	13
2	17	2	11
10	4	2	0
2	5	2	1
19	14	2	4
3	2	1	3
1	9	4	3
17	8	3	0
2	11	0	15
15	3	14	10
4	15	22	2
2	7	20	0
1	10	15	4
4	11	2	19
6	13	9	17
20	1	1	8
3	1	18	15
5	2	3	5
4	21	12	2
22	29	10	3
2	14	12	2
12	16	5	5
12	10	3	2
13	8	12	16
19	15	1	8
3	14	2	2
19	27	3	10
21	31	4	4
6	17	2	12
11	33	2	2
2	29	3	1
2	28	5	5
4	16	4	3
16	1	4	6
13	20	5	4
1	19	2	4
6	16	2	2
4	8	8	3
10	2	4	3
6	32	23	5
14	20	0	2
7	1	11	2
11	3	0	4
14	2	0	14
13	18	7	5
3	3	9	7
7	5	4	24
3	7	4	1
3	27	0	16
6	26	8	12
4	14	1	10
2	4	0	3
2	14	0	13
16	6	16	2
15	19	2	6
8	4	1	10
9	7	1	4
19	9	4	2
17	5	3	8
2	15	2	0
3	7	0	4
2	17	15	3
1	23	16	15
11	22	17	2
9	5	5	4
2	10	19	5
20	12	14	1
8	4	12	11
0	1	12	5
1	26	9	5
1	23	14	6
10	13	4	1
4	16	14	15
1	21	4	7
15	34	4	12
11	19	4	3
4	12	12	0
0	25	7	0
0	23	3	4
3	2	0	3
17	20	8	1
5	22	10	3
10	12	5	2
8	4	0	1
5	27	1	12
3	8	0	9
2	7	2	10
20	5	6	4
8	5	4	14
7	17	9	15
43	18	12	12
11	14	11	26
18	15	0	5
7	17	1	7
4	7	6	16
18	10	2	2
23	12	3	7
1	5	2	19
12	4	2	2
7	7	2	2
10	13	2	9
15	8	11	9
11	42	2	5
3	12	5	10
3	14	5	5
1	22	5	5
6	8	2	10
5	7	2	4
6	7	1	1
20	17	0	3
4	18	7	3
2	21	6	1
3	5	10	2
11	7	3	4
23	0	4	1
8	12	4	12
5	19	15	3
2	13	0	1
4	23	3	3
2	21	5	5
3	25	7	7
1	12	5	16
15	16	6	4
8	5	1	15
2	5	3	5
4	11	3	8
5	13	4	3
2	6	2	13
22	17	1	4
13	22	5	11
10	0	1	4
15	3	27	1
13	3	5	14
25	3	10	7
11	21	3	6
1	11	2	10
15	10	1	6
11	17	1	1
15	1	5	3
5	4	3	4
5	8	12	12
3	12	0	0
24	6	6	3
24	6	3	3
9	16	1	2
8	3	5	7
0	7	0	1
4	6	2	3
8	20	0	5
13	41	0	0
2	11	1	5
12	30	9	4
10	30	3	3
13	2	15	3
0	1	11	1
1	3	4	6
6	12	1	3
1	1	5	3
0	3	5	4
6	1	2	3
11	6	6	11
8	7	17	4
10	22	2	3
5	7	3	7
20	5	15	10
20	25	13	9
17	3	1	7
19	3	1	1
6	6	12	3
2	11	23	8
0	19	11	4
4	10	2	9
13	17	11	8
2	10	1	2
1	53	2	13
15	5	0	12
29	22	4	10
35	27	3	15
19	2	1	11
0	2	1	11
6	2	2	5
3	5	21	1
1	5	4	5
21	13	17	3
7	8	3	4
18	2	12	10
3	9	17	1
2	15	1	5
7	3	1	2
8	40	12	5
12	7	1	21
9	25	0	5
1	24	11	12
20	1	0	13
4	37	3	1
17	29	3	3
12	15	9	6
0	4	3	8
15	10	6	3
3	6	4	15
0	5	3	8
20	8	11	12
24	8	1	6
8	19	12	21
17	10	2	10
4	0	5	2
5	9	2	4
23	33	2	2
11	15	1	3
10	16	1	3
7	3	8	3
3	18	8	0
11	25	4	3
2	15	2	2
3	19	19	5
12	32	11	10
12	8	3	4
7	17	6	6
0	32	2	9
12	1	4	26
7	9	11	0
15	1	3	6
20	2	0	14
8	4	10	10
2	1	4	6
3	26	0	9
5	29	3	5
9	18	0	6
5	10	2	2
5	21	0	0
14	28	2	1
7	19	1	4
2	28	1	1
10	3	3	11
9	16	4	2
2	24	6	2
13	10	6	2
0	20	1	4
11	0	1	1
8	11	6	4
5	2	2	25
5	16	0	12
2	10	0	9
8	8	2	11
14	30	12	12
7	2	0	7
2	12	3	17
16	1	7	21
15	9	19	9
12	13	3	19
5	4	7	7
8	3	6	7
19	22	3	10
10	28	0	4
4	1	15	9
0	8	7	5
26	6	13	5
6	0	10	3
2	15	9	0
2	14	4	12
16	4	17	8
15	8	7	28
16	15	21	2
6	21	4	10
1	8	1	3
0	23	22
11	2	6
2	4	2
12	6	8
0	31	11
0	5	4
7	5	25
13	5	1
5	1	8
11	11	3
5	2	14
8	8	6
3	13	3
10	4	1
2	14	0
3	11	20
5	6	16
2	4	6
11	3	2
6	23	2
6	2	0
11	14	2
19	19	4
16	28	0
8	19	0
13	7	2
2	26	5
13	3	3
3	25	2
1	68	10
3	7	7
3	8	3
7	21	12
0	30	28
5	19	22
1	5	1
2	11	6
3	4	2
14	10	4
7	5	5
12	7	2
8	14	13
6	7	2
21	16	4
13	3	1
1	23	0
26	5	2
17	29	6
18	13	5
4	22	6
10	8	6
13	25	0
18	15	1
7	9	13
10	25	5
24	13	1
8	16	0
3	14	2
19	11	1
22	13	22
20	4	3
17	40	14
25	36	2
27	10	13
7	41	3
2	12	1
26	21	4
5	3	7
3	5	2
9	3	3
11	7	14
13	4	0
15	22	4
17	4	11
13	8	5
18	13	3
11	29	2
16	22	3
8	39	15
3	31	3
14	12	2
10	28	3
20	32	8
8	23	7
18	21	9
11	9	11
2	6	2
4	2	3
8	8	11
8	22	2
7	18	0
12	9	11
15	12	6
19	9	0
4	28	10
3	36	2
17	48	0
14	5	0
10	12	4
15	6	0
2	9	9
1	15	5
12	4	10
3	35	3
17	9	1
1	17	3
6	10	0
5	6	1
3	5	11
24	19	9
7	3	1
0	3	7
20	23	7
7	17	0
13	2	4
18	6	3
10	4	2
4	18	7
11	16	16
5	6	10
1	8	6
15	9	20
10	12	8
17	23	2
6	3	13
2	29	3
24	33	6
19	17	9
30	6	8
5	23	17
29	49	6
11	17	1
13	23	4
10	2	5
12	25	1
7	21	6
7	0	0
28	3	0
21	4	3
3	12	0
11	3	2
0	10	12
1	17	1
1	3	22
17	2	10
0	7	1
12	23	4
3	38	22
0	15	18
8	11	2
3	32	10
4	24	13
1	10	6
15	1	11
8	24	4
15	20	1
24	25	7
2	20	16
6	21	4
12	21	6
3	8	10
8	26	28
1	8	1
21	14	2
14	15	4
2	8	12
2	25	3
10	8	4
3	19	6
6	14	14
8	17	8
2	1	2
3	5	3
1	22	3
22	8	7
10	11	7
14	15	4
14	16	1
20	15	5
9		6
4		10
15		3
9		3
32		6
24		4
18		9
31		22
8		9
4		3
7		11
12		4
2		2
1		4
17		2
5		1
8		2
18		4
8		7
20		1
7		16
9		1
9		5
5		1
6		1
7		5
16		17
0		3
1		2
25		18
17		10
32		3
7		2
9		4
11		6
5		7
23		1
17		5
5		3
10		3
20		2
7		0
7		0
29		4
14		8
7		10
6		1
9		3
13		5
4		12
3		1
2		9
3		13
6		12
3		5
6		4
7		1
7		9
9		9
2		8
2		8
20		9
7		1
2		6
16		6
9		2
1		4
18		2
13		24
12		1
13		3
6		2
6		6
5		3
7		1
7		5
1		0
12		13
4		10
6		13
6		14
8		2
10		4
11		2
2		0
7		0
5		1
8		6
0		12
7		0
1		2
1		1
6		1
4		1
9		2
2		7
15		3
4		2
7		0
16		0
21		2
18		2
15		13
24		2
8		5
10		6
1		7
6		1
0		1
12		6
14		10
18		3
3		0
12		4
12		1
12		5
5		6
5		4
4		10
11		13
3		3
1		10
14		12
18		2
9		19
13		9
1		3
1		0
1		7
14		6
5		1
1		12
1		2
2		2
19		6
8		6
18		7
6		19
4		0
4		12
11		6
1		7
2		1
3		4
3		0
1		5
1		11
2		11
2		1
0		8
10		5
1		2
4		3
12		3
16		0
1		1
1		5
10		5
17		1
3		0
13		3
7		0
6		5
5		3
1		17
3		5
0		12
2		5
12		6
2		3
1		4
10		2
4		0
14		4
7		1
4		4
5		8
10		22
3		13
10		12
17		1
8		13
2		7
2		7
10		24
21		8
7		8
2		20
5		16
0		3
7		14
25		10
4		21
1		13
12		3
17		3
26		33
6		3
14		2
11		1
21		4
0		3
9		2
5		4
16		22
20		3
0		22
2		18
16		10
9		9
20		10
6		14
18		3
9		6
8		2
17		2
8		5
7		10
2		6
2		4
5		3
34		6
8		7
15		3
2		1
9		3
1		5
13		7
		6
		2
		6
		0
		8
		17
		1
		1
		7
		50
		3
		0
		2
		8
		1
		3
		6
		5
		4
		16
		7
		1
		9
		1
		11
		2
		4
		0
		4
		2
		6
		4
		20
		20
		5
		17
		9
		6
		2
		8
		1
		13
		10
		7
		4
		4
		1
		8
		3
		0
		4
		2
		1
		3
		13
		3
		16
		0
		3
		1
		4
		3
		0
		11
		9
		11
		7
		14
		19
		9
		3
		6
		2
		7
		3
		9
		14
		1
		1
		0
		3
		7
		0
		2
		5
		4
		1
		2
		1
		3
		6
		2
		14
		1
		16
		17
		6
		2
		2
		5
		0
		2
		2
		0
		2
		11
		2
		2
		6
		17
		3
		8
		10
		4
		4
		4
		1
		2
		0
		0
		1
		5
		7
		7
		1
		1
		7
		4
		11
		1
		3
		5
		1
		11
		1
		11
		4
		9
		3
		3
		21
		0
		1
		6
		3
		5
		7
		4
		1
		11
		11
		0
		1
		3
		0
		2
		3
		1
		4
		6
		2
		7
		7
		2
		7
		0
		0
		8
		8
		9
		16
		7
		6
		5
		6
		1
		16
		11
		2
		7
		10
		2
		1
		13
		10
		1
		3
		5
		1
		3
		11
		2
		7
		1
		15
		9
		6
		15
		9
		2
		18
		0
		2
		2
		14
		0
		1
		12
		4
		4
		16
		9
		12
		13
		6
		3
		5
		3
		14
		20
		13
		3
		6
		15
		2
		11
		9
		15
		4
		16
		9
		1
		3
		5
		0
		5
		2
		0
		1
		1
		15
		0
		0
		5
		3
		3
		6
		1
		4
		8
		1
		7
		2
		5
		0
		6
		6
		17
		10
		8
		1
		0
		3
		2
		0
		2
		1
		4
		1
		1
		8
		4
		10
		19
		3
		2
		4
		21
		0
		4
		2
		1
		4
		5
		2
		3
		2
		1
		2
		2
		0
		2
		1
		6
		3
		1
		5
		2
		13
		6
		4
		6
		2
		18
		10
		12
		21
		13
		16
		6
		0
		4
		2
		1
		17
		20
		11
		0
		4
		2
		10
		6
		1
		19
		9
		3
		4
		1
		0
		5
		2
		1
		5
		3
20	20	3	6
17	32	13	2
5	26	9	20
9	48	8	10
8	41	5	11
1	13	19	0
13	4	27	14
11	30	1	8
0	0	13	3
12	20	6	13
17	13	4	3
21	22	8	4
4	15	8	17
8	9	0	9
67	27	3	14
26	7	11	19
3	16	4	18
4	20	7	8
9	8	7	9
13	45	1	3
16	52	14	2
28	12	9	3
4	23	3	7
26	37	9	5
7	34	2	14
12	9	5	2
8	34	9	8
10	12	21	1
2	28	14	3
14	41	17	3
7	25	7	9
2	30	1	1
0	5	10	6
19	35	9	3
15	13	13	9
6	16	13	3
16	27	27	10
7	6	7	11
23	12	1	1
9	18	4	9
22	14	17	3
4	27	10	7
20	20	3	7
25	13	11	11
19	7	7	6
12	33	12	3
18	6	2	6
14	20	1	4
8	11	1	1
5	10	3	11
18	36	5	4
17	27	6	2
8	45	4	0
11	13	19	10
19	19	11	18
20	36	10	2
17	16	2	5
9	15	4	7
28	1	4	8
14	16	1	2
2	5	22	5
13	5	7	23
9	17	4	6
19	9	3	3
2	14	29	4
1	13	3	1
9	26	6	5
5	20	0	3
23	15	15	6
21	7	23	9
15	19	15	6
25	34	3	1
9	28	13	11
4	45	3	1
2	6	2	19
7	32	2	7
33	22	9	4
9	29	0	7
4	37	3	1
6	20	3	3
24	34	4	1
0	22	6	1
4	7	3	2
3	0	5	2
19	10	2	5
14	0	6	4
7	4	2	2
8	9	2	13
8	26	4	2
10	11	3	8
1	13	14	1
8	24	6	3
21	24	13	1
32	5	3	1
15	10	0	2
7	25	7	4
3	39	0	5
12	15	13	1
26	4	8	1
3	7	13	9
4	26	4	10
12	27	5	6
17	6	12	1
17	8	7	4
2	7	5	2
4	12	3	5
1	33	8	21
21	23	1	2
2	22	19	2
10	15	4	4
8	57	0	0
7	16	5	4
3	2	20	1
11	6	16	1
3	15	19	7
3	30	3	8
21	15	3	9
11	40	4	1
14	33	2	5
15	31	2	7
30	19	4	10
10	7	18	10
13	15	12	22
9	26	16	6
12	16	2	19
7	0	16	25
18	28	3	8
4	30	3	8
4	13	6	9
16	15	9	5
11	5	4	12
3	6	3	4
29	7	0	4
11	4	2	6
7	23	1	16
0	26	2	2
9	20	9	15
6	46	2	2
20	2	10	13
2	9	1	5
10	38	23	1
8	17	4	1
18	50	0	12
22	30	10	3
5	22	14	13
5	14	0	2
1	6	10	6
9	5	17	0
13	9	6	6
22	26	15	0
5	3	0	7
6	38	13	2
17	20	2	8
21	13	7	1
27	30	1	3
7	23	4	8
14	7	9	12
0	13	5	32
25	30	17	3
15	29	6	18
15	16	10	25
0	12	8	20
1	22	4	3
16	28	6	19
7	5	0	2
25	22	7	12
3	26	3	27
3	26	5	16
9	10	4	5
3	9	10	14
1	7	6	11
19	15	4	4
8	10	4	2
28	23	1	11
23	3	1	1
32	28	10	5
24	21	3	6
23	7	9	3
10	4	3	14
17	37	5	4
3	35	12	16
13	13	9	6
1	37	13	13
25	47	1	3
3	6	15	9
9	14	5	7
12	10	15	10
26	4	11	4
4	20	1	1
11	24	0	27
6	33	6	5
2	27	7	19
12	0	4	5
7	3	5	10
17	4	7	4
16	0	5	17
10	0	3	16
2	9	0	1
2	42	8	15
19	6	5	5
37	18	5	26
3	13	6	9
6	17	5	31
5	32	5	19
10	14	11	17
14	11	2	2
3	24	9	13
2	4	8	17
10	12	5	11
10	47	1	1
8	7	3	33
31	11	0	2
15	6	2	8
13	19	31	7
15	27	8	1
4	2	17	0
4	10	6	28
1	3	15	6
14	17	1	27
6	1	3	3
14	39	11	17
4	22	6	15
15	3	3	3
16	42	1	10
18	17	7	3
13	16	9	5
10	43	2	0
8	17	6	9
10	15	4	4
30	31	3	9
20	17	0	3
13	37	1	30
12	10	6	6
9	16	3	9
2	18	0	14
4	15	4	2
15	42	9	14
8	16	5	2
11	46	7	26
3	19	1	12
14	19	0	3
3	25	7	7
25	17	4	8
1	27	12	18
18	39	25	26
29	10	5	23
20	17	13	17
19	21	13	19
13	9	17	1
19	4	2	3
16	25	9	3
4	4	10	1
9	6	5	14
9	12	9	14
14	26	15	8
11	17	7	1
6	13	6	9
18	17	11	8
6	21	2	19
5	30	5	5
7	36	8	7
19	38	13	5
13	11	4	7
14	42	12	7
3	39	15	10
4	2	5	0
16	16	7	18
2	1	2	6
8	26	0	19
7	16	0	4
11	39	2	23
23	32	0	2
17	19	16	5
18	37	4	6
28	41	1	13
3	4	13	6
5	5	6	16
26	71	3	10
15	7	15	8
11	20	10	1
3	38	4	3
3	31	8	38
20	29	5	12
4	28	7	7
31	17	9	3
3	38	1	9
19	44	14	0
2	27	6	1
21	37	1	11
22	30	4	13
24	37	1	11
9	43	0	5
7	35	9	1
13	26	4	6
24	34	8	7
8	0	12	2
13	21	1	5
18	28	6	1
17	17	0	8
17	8	7	1
11	25	7	10
21	14	5	1
20	35	1	2
18	10	5	7
22	2	8	6
16	14	3	3
4	21	3	2
12	17	6	2
9	16	5	1
9	10	6	20
10	14	11	11
6	27	10	6
10	39	4	24
17	15	5	11
8	40	2	18
24	19	3	14
3	49	7	3
9	13	3	25
7	14	3	23
17	7	2	11
6	10	1	6
13	23	16	10
1	25	3	11
11	27	6	0
3	13	4	30
2	25	2	9
2	26	4	27
0	25	2	12
2	25	1	4
15	3	2	6
1	26	4	11
13	33	12	1
0	8	9	10
11	3	6	7
3	10	4	2
14	22	13	1
9	21	1	3
15	49	2	5
8	9	6	3
12	28	7	1
19	32	12	5
9	44	2	8
17	6	7	7
7	35	5	12
9	32	1	8
4	17	1	17
10	17	6	10
21	8	4	6
1	29	0	6
17	25	6	0
8	33	6	14
17	29	1	3
1	18	2	9
5	29	5	5
12	35	2	4
29	4	2	2
11	8	5	12
12	20	7	14
15	34	1	18
9	8	1	3
14	6	1	7
6	3	4	6
21	5	6	36
5	21	1	9
22	12	3	37
8	22	5	3
16	29	1	10
4	15	1	0
10	27	0	6
15	16	2	12
8	24	5	3
4	36	4	8
17	39	2	4
17	10	1	7
6	28	2	4
12	56	16	22
9	33	1	0
19	33	0	12
9	44	5	36
7	52	8	3
4	37	3	8
22	22	4	6
26	7	1	9
12	45	3	5
1	25	4	7
21	34	2	10
1	30	4	1
8	47	9	7
6	38	14	22
11	38	2	2
5	28	2	7
2	2	5	16
4	29	1	9
7	8	4	5
7	16	12	3
11	7	7	7
3	1	5	20
1	46	4	7
10	22	10	0
5	36	9	9
15	35	1	1
8	28	1	2
8	15	7	4
3	16	4	2
12	24	8	11
1	27	15	18
7	27	5	31
11	32	5	1
8	11	6	5
[truncated: 4,938 more rows]
