# Supplementary material for: Loss of CTLH component MAEA impairs DNA repair and replication and leads to developmental delay
Source: EMBO Mol Med. 2025 Dec 19;18(2):492–513. doi: 10.1038/s44321-025-00352-x (PMC12905269; doi:10.1038/s44321-025-00352-x)
Supplement: Supplementary file 14 — Source data Fig. 4 [file 44321_2025_352_MOESM14_ESM.zip]

Archive with 30 entries (22 files):
- EMM-2025-21907-V2_SourceDataFig4/
- EMM-2025-21907-V2_SourceDataFig4/.DS_Store
- __MACOSX/EMM-2025-21907-V2_SourceDataFig4/._.DS_Store
- EMM-2025-21907-V2_SourceDataFig4/4E/
- EMM-2025-21907-V2_SourceDataFig4/4B/
- EMM-2025-21907-V2_SourceDataFig4/4C/
- EMM-2025-21907-V2_SourceDataFig4/4D/
- EMM-2025-21907-V2_SourceDataFig4/4A/
- EMM-2025-21907-V2_SourceDataFig4/4F/
- EMM-2025-21907-V2_SourceDataFig4/4G/
- EMM-2025-21907-V2_SourceDataFig4/4E/4E_highboth.xlsx
- __MACOSX/EMM-2025-21907-V2_SourceDataFig4/4E/._4E_highboth.xlsx
- EMM-2025-21907-V2_SourceDataFig4/4E/4E_alldata.xlsx
- __MACOSX/EMM-2025-21907-V2_SourceDataFig4/4E/._4E_alldata.xlsx
- EMM-2025-21907-V2_SourceDataFig4/4B/4B_Aph.xlsx
- __MACOSX/EMM-2025-21907-V2_SourceDataFig4/4B/._4B_Aph.xlsx
- EMM-2025-21907-V2_SourceDataFig4/4C/4C_ATRi.xlsx
- __MACOSX/EMM-2025-21907-V2_SourceDataFig4/4C/._4C_ATRi.xlsx
- EMM-2025-21907-V2_SourceDataFig4/4D/4D.xlsx
- __MACOSX/EMM-2025-21907-V2_SourceDataFig4/4D/._4D.xlsx
- EMM-2025-21907-V2_SourceDataFig4/4D/4D_percentagehighboth.xlsx
- __MACOSX/EMM-2025-21907-V2_SourceDataFig4/4D/._4D_percentagehighboth.xlsx
- EMM-2025-21907-V2_SourceDataFig4/4A/4A_HU.xlsx
- __MACOSX/EMM-2025-21907-V2_SourceDataFig4/4A/._4A_HU.xlsx
- EMM-2025-21907-V2_SourceDataFig4/4F/4F_highboth.xlsx
- __MACOSX/EMM-2025-21907-V2_SourceDataFig4/4F/._4F_highboth.xlsx
- EMM-2025-21907-V2_SourceDataFig4/4F/4F.xlsx
- __MACOSX/EMM-2025-21907-V2_SourceDataFig4/4F/._4F.xlsx
- EMM-2025-21907-V2_SourceDataFig4/4G/4G.xlsx
- __MACOSX/EMM-2025-21907-V2_SourceDataFig4/4G/._4G.xlsx
