# Supplementary material for: Loss of CTLH component MAEA impairs DNA repair and replication and leads to developmental delay
Source: EMBO Mol Med. 2025 Dec 19;18(2):492–513. doi: 10.1038/s44321-025-00352-x (PMC12905269; doi:10.1038/s44321-025-00352-x)
Supplement: Supplementary file 14 — Source data Fig. 4 [file 44321_2025_352_MOESM14_ESM.zip › EMM-2025-21907-V2_SourceDataFig4/4E/4E_highboth.xlsx]

## Sheet: Sheet1
ATRi:	WT	MAEA KO
Untreated	0.07	0.09		% high gH2AX high RPA
30m	0.1	0.11
1h	0.15	0.47
2h	0.14	0.5
4h	0.23	0.9
18h	1.44	6.86
