# Supplementary material for: Loss of CTLH component MAEA impairs DNA repair and replication and leads to developmental delay
Source: EMBO Mol Med. 2025 Dec 19;18(2):492–513. doi: 10.1038/s44321-025-00352-x (PMC12905269; doi:10.1038/s44321-025-00352-x)
Supplement: Supplementary file 14 — Source data Fig. 4 [file 44321_2025_352_MOESM14_ESM.zip › EMM-2025-21907-V2_SourceDataFig4/4E/4E_alldata.xlsx]

## Sheet: Sheet1
gh2ax	rpa	DAPI	cells	treatment
399	400	754	KO	18hr
461	314	755	KO	18hr
323	365	756	KO	18hr
423	287	759	KO	18hr
363	357	755	KO	18hr
372	538	788	KO	18hr
481	522	800	KO	18hr
566	626	780	KO	18hr
387	336	756	KO	18hr
476	550	786	KO	18hr
460	500	800	KO	18hr
466	461	793	KO	18hr
422	537	795	KO	18hr
541	622	764	KO	18hr
638	654	789	KO	18hr
461	533	803	KO	18hr
363	334	760	KO	18hr
357	350	758	KO	18hr
94	168	493	KO	18hr
419	521	770	KO	18hr
419	476	754	KO	18hr
422	367	746	KO	18hr
468	578	799	KO	18hr
431	476	796	KO	18hr
218	250	479	KO	18hr
492	553	801	KO	18hr
473	493	805	KO	18hr
427	419	758	KO	18hr
451	404	756	KO	18hr
379	352	753	KO	18hr
416	322	776	KO	18hr
449	606	778	KO	18hr
426	473	809	KO	18hr
384	414	755	KO	18hr
186	160	611	KO	18hr
355	241	372	KO	18hr
451	451	745	KO	18hr
498	567	776	KO	18hr
109	161	462	KO	18hr
427	423	759	KO	18hr
443	524	759	KO	18hr
563	598	798	KO	18hr
467	567	778	KO	18hr
372	393	758	KO	18hr
435	359	756	KO	18hr
430	404	753	KO	18hr
325	376	761	KO	18hr
389	405	758	KO	18hr
440	437	752	KO	18hr
466	533	794	KO	18hr
145	167	455	KO	18hr
424	546	763	KO	18hr
388	536	780	KO	18hr
424	394	752	KO	18hr
392	511	783	KO	18hr
710	673	774	KO	18hr
400	423	752	KO	18hr
334	452	761	KO	18hr
482	547	767	KO	18hr
470	532	796	KO	18hr
419	539	780	KO	18hr
393	505	794	KO	18hr
375	346	751	KO	18hr
165	128	620	KO	18hr
440	289	758	KO	18hr
490	525	800	KO	18hr
419	523	804	KO	18hr
378	287	756	KO	18hr
478	296	801	KO	18hr
332	352	760	KO	18hr
346	408	751	KO	18hr
263	198	585	KO	18hr
343	329	759	KO	18hr
399	371	749	KO	18hr
427	426	745	KO	18hr
426	466	754	KO	18hr
494	622	866	KO	18hr
20	193	452	KO	18hr
84	260	495	KO	18hr
444	404	758	KO	18hr
387	485	798	KO	18hr
594	577	782	KO	18hr
447	522	802	KO	18hr
695	524	767	KO	18hr
344	381	748	KO	18hr
343	442	808	KO	18hr
521	556	794	KO	18hr
417	356	756	KO	18hr
491	596	773	KO	18hr
140	433	525	KO	18hr
144	212	581	KO	18hr
518	375	768	KO	18hr
345	429	770	KO	18hr
543	585	795	KO	18hr
386	458	800	KO	18hr
477	534	797	KO	18hr
370	536	766	KO	18hr
389	545	778	KO	18hr
445	466	776	KO	18hr
546	578	777	KO	18hr
385	389	753	KO	18hr
440	427	747	KO	18hr
708	619	767	KO	18hr
550	585	795	KO	18hr
455	484	768	KO	18hr
494	514	764	KO	18hr
505	425	752	KO	18hr
470	480	759	KO	18hr
196	246	604	KO	18hr
667	666	757	KO	18hr
427	393	754	KO	18hr
119	145	514	KO	18hr
544	565	752	KO	18hr
513	596	781	KO	18hr
428	490	801	KO	18hr
235	232	585	KO	18hr
440	225	756	KO	18hr
520	579	800	KO	18hr
499	586	795	KO	18hr
497	425	754	KO	18hr
436	514	771	KO	18hr
493	533	799	KO	18hr
453	557	800	KO	18hr
443	496	808	KO	18hr
454	549	781	KO	18hr
417	437	746	KO	18hr
516	621	774	KO	18hr
488	561	802	KO	18hr
388	469	807	KO	18hr
457	535	797	KO	18hr
415	376	754	KO	18hr
578	585	796	KO	18hr
430	468	802	KO	18hr
564	549	802	KO	18hr
424	378	756	KO	18hr
535	534	807	KO	18hr
437	516	806	KO	18hr
445	498	755	KO	18hr
583	572	777	KO	18hr
453	467	806	KO	18hr
464	554	808	KO	18hr
454	525	769	KO	18hr
170	202	498	KO	18hr
302	285	769	KO	18hr
479	414	761	KO	18hr
431	452	798	KO	18hr
425	550	796	KO	18hr
756	667	772	KO	18hr
387	542	786	KO	18hr
469	499	803	KO	18hr
492	416	757	KO	18hr
408	510	786	KO	18hr
463	407	751	KO	18hr
475	533	759	KO	18hr
611	627	791	KO	18hr
472	484	799	KO	18hr
107	147	636	KO	18hr
522	377	747	KO	18hr
375	438	801	KO	18hr
558	594	797	KO	18hr
464	533	781	KO	18hr
466	533	802	KO	18hr
435	566	805	KO	18hr
654	659	789	KO	18hr
489	569	802	KO	18hr
492	525	753	KO	18hr
414	505	774	KO	18hr
448	499	805	KO	18hr
462	516	769	KO	18hr
490	424	754	KO	18hr
370	382	759	KO	18hr
606	536	801	KO	18hr
430	552	802	KO	18hr
478	445	752	KO	18hr
421	511	805	KO	18hr
432	474	764	KO	18hr
590	548	779	KO	18hr
468	376	757	KO	18hr
944	645	335	KO	18hr
218	290	705	KO	18hr
446	381	755	KO	18hr
404	553	753	KO	18hr
261	282	509	KO	18hr
336	229	402	KO	18hr
478	556	800	KO	18hr
423	429	677	KO	18hr
480	607	766	KO	18hr
579	603	796	KO	18hr
322	170	756	KO	18hr
416	383	754	KO	18hr
477	370	747	KO	18hr
464	569	759	KO	18hr
437	499	800	KO	18hr
406	463	807	KO	18hr
473	427	761	KO	18hr
632	639	795	KO	18hr
371	511	785	KO	18hr
514	400	758	KO	18hr
424	406	750	KO	18hr
469	566	801	KO	18hr
447	475	751	KO	18hr
443	381	757	KO	18hr
552	599	793	KO	18hr
346	495	804	KO	18hr
570	618	784	KO	18hr
535	620	843	KO	18hr
342	320	754	KO	18hr
516	589	789	KO	18hr
460	545	799	KO	18hr
458	413	748	KO	18hr
433	495	788	KO	18hr
429	386	750	KO	18hr
430	548	804	KO	18hr
482	578	762	KO	18hr
610	643	835	KO	18hr
423	448	744	KO	18hr
490	547	796	KO	18hr
437	349	753	KO	18hr
352	471	807	KO	18hr
440	397	750	KO	18hr
469	536	801	KO	18hr
520	552	785	KO	18hr
444	411	747	KO	18hr
418	364	750	KO	18hr
374	444	810	KO	18hr
584	598	782	KO	18hr
469	550	788	KO	18hr
326	298	700	KO	18hr
435	431	753	KO	18hr
532	469	756	KO	18hr
370	387	754	KO	18hr
325	405	728	KO	18hr
435	474	783	KO	18hr
447	265	753	KO	18hr
492	417	753	KO	18hr
423	563	802	KO	18hr
366	522	798	KO	18hr
372	450	805	KO	18hr
559	330	722	KO	18hr
446	382	751	KO	18hr
473	548	796	KO	18hr
558	596	798	KO	18hr
548	429	754	KO	18hr
380	357	755	KO	18hr
535	578	781	KO	18hr
518	536	780	KO	18hr
412	523	765	KO	18hr
731	561	758	KO	18hr
240	181	588	KO	18hr
539	600	795	KO	18hr
305	282	725	KO	18hr
384	381	732	KO	18hr
579	598	770	KO	18hr
695	545	772	KO	18hr
455	494	762	KO	18hr
452	535	792	KO	18hr
521	531	770	KO	18hr
340	371	737	KO	18hr
525	502	801	KO	18hr
533	570	766	KO	18hr
388	497	797	KO	18hr
144	181	713	KO	18hr
388	529	786	KO	18hr
351	482	778	KO	18hr
463	493	808	KO	18hr
603	605	799	KO	18hr
336	473	762	KO	18hr
691	578	802	KO	18hr
325	472	793	KO	18hr
383	494	786	KO	18hr
330	342	759	KO	18hr
328	394	730	KO	18hr
442	353	757	KO	18hr
356	504	793	KO	18hr
515	399	753	KO	18hr
429	517	793	KO	18hr
362	504	785	KO	18hr
435	535	797	KO	18hr
347	553	773	KO	18hr
283	456	783	KO	18hr
456	542	766	KO	18hr
409	383	751	KO	18hr
539	578	775	KO	18hr
507	462	800	KO	18hr
199	311	760	KO	18hr
472	503	750	KO	18hr
472	438	759	KO	18hr
438	353	751	KO	18hr
506	433	750	KO	18hr
357	390	754	KO	18hr
369	331	756	KO	18hr
205	181	673	KO	18hr
507	525	800	KO	18hr
550	593	769	KO	18hr
324	342	750	KO	18hr
449	373	751	KO	18hr
447	431	759	KO	18hr
464	553	796	KO	18hr
447	545	763	KO	18hr
477	488	797	KO	18hr
486	560	779	KO	18hr
466	411	750	KO	18hr
639	656	783	KO	18hr
427	447	751	KO	18hr
466	561	804	KO	18hr
672	692	771	KO	18hr
447	501	800	KO	18hr
948	653	416	KO	18hr
337	354	751	KO	18hr
467	581	800	KO	18hr
433	426	797	KO	18hr
785	613	757	KO	18hr
110	226	557	KO	18hr
460	409	752	KO	18hr
200	303	676	KO	18hr
416	389	750	KO	18hr
471	507	807	KO	18hr
357	394	785	KO	18hr
631	494	748	KO	18hr
436	447	751	KO	18hr
387	454	807	KO	18hr
440	539	800	KO	18hr
479	578	793	KO	18hr
433	474	805	KO	18hr
517	480	750	KO	18hr
303	340	742	KO	18hr
487	428	805	KO	18hr
504	604	796	KO	18hr
585	619	782	KO	18hr
575	662	798	KO	18hr
494	414	753	KO	18hr
499	376	758	KO	18hr
235	225	683	KO	18hr
565	495	802	KO	18hr
366	526	780	KO	18hr
467	439	751	KO	18hr
470	393	754	KO	18hr
208	172	663	KO	18hr
470	538	760	KO	18hr
437	382	754	KO	18hr
532	577	789	KO	18hr
436	383	753	KO	18hr
407	444	800	KO	18hr
299	403	826	KO	18hr
428	440	754	KO	18hr
390	474	805	KO	18hr
359	511	754	KO	18hr
523	460	758	KO	18hr
492	533	805	KO	18hr
584	618	805	KO	18hr
331	352	721	KO	18hr
461	391	748	KO	18hr
582	627	786	KO	18hr
446	450	753	KO	18hr
451	444	745	KO	18hr
248	530	798	KO	18hr
507	514	773	KO	18hr
264	169	525	KO	18hr
316	455	772	KO	18hr
524	606	800	KO	18hr
371	325	562	KO	18hr
723	574	778	KO	18hr
447	363	755	KO	18hr
359	368	756	KO	18hr
408	481	803	KO	18hr
377	488	759	KO	18hr
441	555	762	KO	18hr
412	467	750	KO	18hr
435	486	799	KO	18hr
474	516	800	KO	18hr
455	288	754	KO	18hr
721	610	786	KO	18hr
394	511	761	KO	18hr
384	426	760	KO	18hr
429	538	754	KO	18hr
450	526	802	KO	18hr
553	607	798	KO	18hr
479	465	806	KO	18hr
690	580	783	KO	18hr
420	390	747	KO	18hr
434	500	799	KO	18hr
564	589	791	KO	18hr
431	500	758	KO	18hr
505	410	754	KO	18hr
491	414	785	KO	18hr
114	184	436	KO	18hr
357	384	751	KO	18hr
572	634	794	KO	18hr
64	181	453	KO	18hr
413	549	771	KO	18hr
168	54	417	KO	18hr
388	389	750	KO	18hr
386	478	798	KO	18hr
449	567	795	KO	18hr
308	354	753	KO	18hr
468	361	750	KO	18hr
725	665	788	KO	18hr
351	311	753	KO	18hr
542	445	754	KO	18hr
432	523	782	KO	18hr
357	430	754	KO	18hr
324	383	760	KO	18hr
606	632	803	KO	18hr
599	636	789	KO	18hr
462	471	803	KO	18hr
348	414	752	KO	18hr
288	407	774	KO	18hr
111	216	724	KO	18hr
376	487	793	KO	18hr
486	549	796	KO	18hr
394	387	758	KO	18hr
731	597	783	KO	18hr
380	487	803	KO	18hr
443	417	752	KO	18hr
647	629	803	KO	18hr
559	594	800	KO	18hr
423	521	800	KO	18hr
401	414	745	KO	18hr
472	317	750	KO	18hr
402	329	759	KO	18hr
434	467	800	KO	18hr
509	385	749	KO	18hr
459	525	801	KO	18hr
446	518	797	KO	18hr
482	407	749	KO	18hr
473	583	784	KO	18hr
596	656	799	KO	18hr
428	490	802	KO	18hr
523	500	799	KO	18hr
447	524	805	KO	18hr
404	543	799	KO	18hr
448	561	790	KO	18hr
400	454	804	KO	18hr
225	215	650	KO	18hr
431	545	798	KO	18hr
414	467	803	KO	18hr
459	524	792	KO	18hr
446	527	763	KO	18hr
438	537	781	KO	18hr
352	412	753	KO	18hr
474	402	752	KO	18hr
456	361	750	KO	18hr
552	587	777	KO	18hr
109	201	410	KO	18hr
608	594	763	KO	18hr
560	593	808	KO	18hr
352	384	753	KO	18hr
342	380	750	KO	18hr
495	526	767	KO	18hr
454	427	755	KO	18hr
569	568	803	KO	18hr
513	501	800	KO	18hr
430	460	749	KO	18hr
55	62	444	KO	18hr
415	481	803	KO	18hr
497	567	783	KO	18hr
473	503	798	KO	18hr
404	400	739	KO	18hr
529	453	804	KO	18hr
451	387	757	KO	18hr
184	163	397	KO	18hr
388	391	748	KO	18hr
524	606	800	KO	18hr
426	350	755	KO	18hr
495	577	803	KO	18hr
460	582	803	KO	18hr
511	348	748	KO	18hr
602	621	792	KO	18hr
373	411	757	KO	18hr
337	373	751	KO	18hr
466	544	791	KO	18hr
454	386	757	KO	18hr
530	587	785	KO	18hr
448	560	769	KO	18hr
544	577	778	KO	18hr
432	335	749	KO	18hr
425	420	749	KO	18hr
79	153	453	KO	18hr
415	485	808	KO	18hr
412	532	795	KO	18hr
405	394	748	KO	18hr
346	328	762	KO	18hr
417	486	806	KO	18hr
394	482	804	KO	18hr
457	406	805	KO	18hr
406	493	802	KO	18hr
424	506	773	KO	18hr
484	581	801	KO	18hr
419	505	800	KO	18hr
389	526	797	KO	18hr
354	499	788	KO	18hr
446	384	751	KO	18hr
430	475	801	KO	18hr
191	227	553	KO	18hr
507	457	750	KO	18hr
460	523	806	KO	18hr
602	656	798	KO	18hr
444	476	801	KO	18hr
261	302	706	KO	18hr
450	458	750	KO	18hr
139	153	420	KO	18hr
509	577	788	KO	18hr
405	388	750	KO	18hr
474	542	769	KO	18hr
508	569	789	KO	18hr
627	575	799	KO	18hr
390	477	787	KO	18hr
507	453	744	KO	18hr
479	418	753	KO	18hr
361	476	808	KO	18hr
441	582	807	KO	18hr
287	223	716	KO	18hr
384	468	765	KO	18hr
460	391	755	KO	18hr
429	480	671	KO	18hr
463	436	752	KO	18hr
443	551	782	KO	18hr
464	486	807	KO	18hr
560	554	803	KO	18hr
423	359	756	KO	18hr
471	479	802	KO	18hr
417	522	777	KO	18hr
395	520	781	KO	18hr
421	447	752	KO	18hr
437	548	776	KO	18hr
456	391	753	KO	18hr
430	442	751	KO	18hr
417	562	798	KO	18hr
482	471	800	KO	18hr
414	500	797	KO	18hr
434	545	809	KO	18hr
136	235	545	KO	18hr
460	404	750	KO	18hr
502	434	757	KO	18hr
467	587	793	KO	18hr
507	523	808	KO	18hr
131	134	583	KO	18hr
440	412	755	KO	18hr
149	164	518	KO	18hr
348	461	767	KO	18hr
424	477	809	KO	18hr
501	543	765	KO	18hr
496	554	799	KO	18hr
386	376	763	KO	18hr
398	441	808	KO	18hr
439	496	806	KO	18hr
434	485	803	KO	18hr
421	527	803	KO	18hr
428	414	747	KO	18hr
739	649	771	KO	18hr
479	395	756	KO	18hr
455	408	751	KO	18hr
260	314	600	KO	18hr
442	358	764	KO	18hr
495	552	798	KO	18hr
421	512	780	KO	18hr
426	504	801	KO	18hr
362	370	750	KO	18hr
504	384	748	KO	18hr
717	605	761	KO	18hr
410	547	792	KO	18hr
459	513	804	KO	18hr
596	610	774	KO	18hr
430	500	781	KO	18hr
434	479	796	KO	18hr
623	591	832	KO	18hr
408	279	752	KO	18hr
349	473	809	KO	18hr
459	530	752	KO	18hr
470	570	789	KO	18hr
454	435	755	KO	18hr
371	362	756	KO	18hr
439	455	744	KO	18hr
447	531	803	KO	18hr
117	160	312	KO	18hr
325	387	756	KO	18hr
426	519	756	KO	18hr
346	482	774	KO	18hr
246	315	762	KO	18hr
96	135	472	KO	18hr
171	293	758	KO	18hr
174	223	445	KO	18hr
267	193	757	KO	18hr
314	335	752	KO	18hr
30	288	756	KO	18hr
420	254	753	KO	18hr
405	540	774	KO	18hr
410	518	722	KO	18hr
225	363	752	KO	18hr
434	363	745	KO	18hr
368	521	767	KO	18hr
444	472	749	KO	18hr
320	357	757	KO	18hr
381	506	801	KO	18hr
386	530	801	KO	18hr
443	525	797	KO	18hr
416	536	794	KO	18hr
420	545	760	KO	18hr
421	514	793	KO	18hr
533	573	796	KO	18hr
364	294	760	KO	18hr
465	345	755	KO	18hr
192	370	756	KO	18hr
437	553	782	KO	18hr
455	431	738	KO	18hr
460	573	793	KO	18hr
144	181	421	KO	18hr
111	176	455	KO	18hr
409	486	761	KO	18hr
407	430	758	KO	18hr
437	339	751	KO	18hr
338	529	802	KO	18hr
429	556	765	KO	18hr
69	96	466	KO	18hr
543	515	800	KO	18hr
669	625	787	KO	18hr
554	410	751	KO	18hr
516	597	782	KO	18hr
456	405	746	KO	18hr
481	553	784	KO	18hr
417	548	767	KO	18hr
460	542	807	KO	18hr
354	521	783	KO	18hr
464	595	792	KO	18hr
594	603	786	KO	18hr
482	396	745	KO	18hr
519	391	741	KO	18hr
501	548	801	KO	18hr
730	713	763	KO	18hr
432	543	792	KO	18hr
471	583	780	KO	18hr
456	490	751	KO	18hr
374	407	759	KO	18hr
459	554	796	KO	18hr
522	615	784	KO	18hr
317	338	752	KO	18hr
467	426	765	KO	18hr
429	510	800	KO	18hr
428	431	755	KO	18hr
508	565	770	KO	18hr
262	341	756	KO	18hr
443	359	762	KO	18hr
456	505	800	KO	18hr
424	442	753	KO	18hr
600	601	777	KO	18hr
468	507	763	KO	18hr
629	621	769	KO	18hr
430	404	753	KO	18hr
418	503	800	KO	18hr
438	528	769	KO	18hr
508	565	804	KO	18hr
485	539	773	KO	18hr
425	367	754	KO	18hr
481	496	761	KO	18hr
368	391	755	KO	18hr
367	371	755	KO	18hr
440	533	762	KO	18hr
424	470	804	KO	18hr
439	520	804	KO	18hr
421	492	806	KO	18hr
700	605	783	KO	18hr
436	555	763	KO	18hr
391	348	756	KO	18hr
477	564	795	KO	18hr
491	432	801	KO	18hr
284	368	744	KO	18hr
493	555	773	KO	18hr
405	507	801	KO	18hr
444	558	785	KO	18hr
491	444	750	KO	18hr
491	543	793	KO	18hr
262	384	769	KO	18hr
38	215	496	KO	18hr
573	608	783	KO	18hr
453	548	794	KO	18hr
554	621	787	KO	18hr
525	489	803	KO	18hr
739	644	792	KO	18hr
416	508	765	KO	18hr
313	335	755	KO	18hr
446	524	770	KO	18hr
418	564	764	KO	18hr
543	604	775	KO	18hr
446	573	798	KO	18hr
512	520	805	KO	18hr
419	440	761	KO	18hr
410	470	801	KO	18hr
142	239	648	KO	18hr
404	408	739	KO	18hr
706	542	774	KO	18hr
461	533	804	KO	18hr
464	386	756	KO	18hr
77	326	733	KO	18hr
467	442	746	KO	18hr
296	424	766	KO	18hr
405	424	757	KO	18hr
510	546	835	KO	18hr
470	507	800	KO	18hr
523	558	794	KO	18hr
355	287	755	KO	18hr
606	656	804	KO	18hr
402	492	808	KO	18hr
418	545	805	KO	18hr
432	534	796	KO	18hr
538	495	741	KO	18hr
416	363	758	KO	18hr
354	434	749	KO	18hr
490	498	809	KO	18hr
465	552	786	KO	18hr
427	486	753	KO	18hr
472	529	803	KO	18hr
396	406	755	KO	18hr
342	480	785	KO	18hr
565	491	787	KO	18hr
377	407	755	KO	18hr
423	568	768	KO	18hr
427	472	801	KO	18hr
636	635	799	KO	18hr
482	575	794	KO	18hr
339	280	756	KO	18hr
446	476	761	KO	18hr
370	287	756	KO	18hr
286	526	772	KO	18hr
494	570	781	KO	18hr
423	528	771	KO	18hr
731	641	783	KO	18hr
471	370	754	KO	18hr
529	385	747	KO	18hr
611	617	788	KO	18hr
450	534	787	KO	18hr
278	409	733	KO	18hr
371	305	743	KO	18hr
489	555	802	KO	18hr
388	372	752	KO	18hr
420	407	753	KO	18hr
722	680	781	KO	18hr
500	540	789	KO	18hr
416	413	749	KO	18hr
363	496	760	KO	18hr
539	594	803	KO	18hr
190	153	351	KO	18hr
387	380	749	KO	18hr
471	586	795	KO	18hr
482	399	755	KO	18hr
405	328	758	KO	18hr
420	556	776	KO	18hr
455	545	794	KO	18hr
506	557	793	KO	18hr
415	499	759	KO	18hr
195	369	772	KO	18hr
426	439	748	KO	18hr
516	400	757	KO	18hr
461	380	758	KO	18hr
484	573	801	KO	18hr
412	583	789	KO	18hr
571	635	797	KO	18hr
495	557	804	KO	18hr
508	603	766	KO	18hr
443	457	749	KO	18hr
407	532	805	KO	18hr
469	503	758	KO	18hr
148	194	603	KO	18hr
481	487	798	KO	18hr
553	577	791	KO	18hr
538	542	800	KO	18hr
419	371	752	KO	18hr
445	529	807	KO	18hr
452	417	748	KO	18hr
568	569	801	KO	18hr
674	639	792	KO	18hr
494	486	749	KO	18hr
482	497	798	KO	18hr
542	592	801	KO	18hr
490	588	786	KO	18hr
112	137	485	KO	18hr
474	411	754	KO	18hr
458	545	798	KO	18hr
457	544	775	KO	18hr
524	572	793	KO	18hr
408	389	746	KO	18hr
382	350	753	KO	18hr
503	557	794	KO	18hr
460	433	748	KO	18hr
568	535	780	KO	18hr
506	413	757	KO	18hr
374	338	760	KO	18hr
473	465	751	KO	18hr
490	424	762	KO	18hr
422	380	792	KO	18hr
277	222	510	KO	18hr
453	529	791	KO	18hr
436	433	771	KO	18hr
400	451	748	KO	18hr
411	381	744	KO	18hr
443	566	792	KO	18hr
465	477	771	KO	18hr
405	555	800	KO	18hr
295	259	756	KO	18hr
420	511	768	KO	18hr
397	321	750	KO	18hr
409	367	760	KO	18hr
371	355	758	KO	18hr
454	413	758	KO	18hr
88	234	495	KO	18hr
526	442	762	KO	18hr
405	353	759	KO	18hr
383	539	795	KO	18hr
442	394	748	KO	18hr
430	443	753	KO	18hr
489	439	774	KO	18hr
438	507	763	KO	18hr
392	498	774	KO	18hr
437	516	774	KO	18hr
150	194	452	KO	18hr
431	514	772	KO	18hr
422	563	785	KO	18hr
453	535	755	KO	18hr
439	572	786	KO	18hr
508	456	752	KO	18hr
448	379	749	KO	18hr
451	543	764	KO	18hr
436	544	780	KO	18hr
450	374	756	KO	18hr
409	466	763	KO	18hr
393	516	773	KO	18hr
406	306	750	KO	18hr
445	545	792	KO	18hr
481	510	749	KO	18hr
501	536	797	KO	18hr
492	400	747	KO	18hr
545	574	786	KO	18hr
462	556	798	KO	18hr
487	456	784	KO	18hr
500	545	785	KO	18hr
454	459	751	KO	18hr
541	643	823	KO	18hr
618	564	801	KO	18hr
216	205	522	KO	18hr
469	552	776	KO	18hr
413	548	778	KO	18hr
496	565	799	KO	18hr
383	371	747	KO	18hr
484	405	751	KO	18hr
435	472	760	KO	18hr
607	605	787	KO	18hr
500	449	738	KO	18hr
493	553	790	KO	18hr
447	553	768	KO	18hr
495	491	747	KO	18hr
384	489	756	KO	18hr
519	532	791	KO	18hr
380	347	757	KO	18hr
406	466	758	KO	18hr
152	95	479	KO	18hr
700	682	796	KO	18hr
483	515	756	KO	18hr
462	351	747	KO	18hr
191	145	422	KO	18hr
449	520	766	KO	18hr
439	521	792	KO	18hr
471	565	771	KO	18hr
454	560	795	KO	18hr
435	489	763	KO	18hr
718	640	792	KO	18hr
452	516	804	KO	18hr
418	376	753	KO	18hr
670	665	788	KO	18hr
445	490	806	KO	18hr
510	529	778	KO	18hr
431	405	753	KO	18hr
479	388	754	KO	18hr
437	537	787	KO	18hr
439	543	793	KO	18hr
549	613	802	KO	18hr
452	413	754	KO	18hr
433	401	750	KO	18hr
328	529	829	KO	18hr
402	282	751	KO	18hr
429	373	760	KO	18hr
365	434	758	KO	18hr
536	587	800	KO	18hr
480	476	802	KO	18hr
407	352	754	KO	18hr
489	460	751	KO	18hr
474	573	784	KO	18hr
401	361	750	KO	18hr
472	546	803	KO	18hr
444	522	805	KO	18hr
392	530	789	KO	18hr
414	553	788	KO	18hr
486	526	771	KO	18hr
563	613	791	KO	18hr
488	556	778	KO	18hr
406	418	756	KO	18hr
343	286	752	KO	18hr
584	633	799	KO	18hr
411	440	806	KO	18hr
454	542	774	KO	18hr
439	372	750	KO	18hr
438	360	759	KO	18hr
744	602	789	KO	18hr
455	498	798	KO	18hr
367	509	769	KO	18hr
459	540	764	KO	18hr
439	479	807	KO	18hr
461	546	792	KO	18hr
428	370	746	KO	18hr
381	460	801	KO	18hr
413	263	750	KO	18hr
555	581	796	KO	18hr
513	472	752	KO	18hr
456	434	751	KO	18hr
424	376	753	KO	18hr
440	521	805	KO	18hr
458	568	780	KO	18hr
379	495	799	KO	18hr
489	392	751	KO	18hr
424	468	802	KO	18hr
519	569	806	KO	18hr
469	522	802	KO	18hr
393	387	775	KO	18hr
448	479	804	KO	18hr
435	487	804	KO	18hr
456	366	749	KO	18hr
434	445	752	KO	18hr
465	405	753	KO	18hr
412	391	755	KO	18hr
187	238	713	KO	18hr
366	445	800	KO	18hr
446	467	743	KO	18hr
449	595	775	KO	18hr
487	410	744	KO	18hr
488	441	750	KO	18hr
563	419	744	KO	18hr
440	548	791	KO	18hr
394	342	745	KO	18hr
220	206	703	KO	18hr
461	377	753	KO	18hr
447	384	753	KO	18hr
82	154	328	KO	18hr
239	386	756	KO	18hr
429	517	786	KO	18hr
375	380	750	KO	18hr
405	432	744	KO	18hr
454	434	747	KO	18hr
470	488	808	KO	18hr
392	525	776	KO	18hr
277	296	715	KO	18hr
390	365	756	KO	18hr
95	152	469	KO	18hr
501	607	788	KO	18hr
373	496	762	KO	18hr
486	364	753	KO	18hr
182	217	541	KO	18hr
487	514	748	KO	18hr
421	404	754	KO	18hr
433	305	752	KO	18hr
510	581	779	KO	18hr
374	532	801	KO	18hr
432	460	805	KO	18hr
444	434	757	KO	18hr
424	505	751	KO	18hr
450	543	796	KO	18hr
192	192	542	KO	18hr
410	357	754	KO	18hr
397	348	758	KO	18hr
495	594	785	KO	18hr
482	564	768	KO	18hr
496	508	764	KO	18hr
385	350	757	KO	18hr
430	500	770	KO	18hr
577	584	798	KO	18hr
442	430	749	KO	18hr
401	568	798	KO	18hr
559	608	790	KO	18hr
407	477	746	KO	18hr
610	613	779	KO	18hr
490	552	781	KO	18hr
434	507	793	KO	18hr
113	185	506	KO	18hr
354	516	779	KO	18hr
396	438	751	KO	18hr
361	444	654	KO	18hr
456	420	752	KO	18hr
463	400	758	KO	18hr
388	350	748	KO	18hr
387	149	743	KO	18hr
479	413	747	KO	18hr
434	552	800	KO	18hr
310	350	748	KO	18hr
643	622	765	KO	18hr
485	563	801	KO	18hr
169	174	460	KO	18hr
321	409	714	KO	18hr
457	416	744	KO	18hr
400	494	800	KO	18hr
479	557	787	KO	18hr
401	428	806	KO	18hr
464	412	752	KO	18hr
391	360	748	KO	18hr
376	504	762	KO	18hr
521	402	754	KO	18hr
407	549	783	KO	18hr
422	477	756	KO	18hr
469	392	753	KO	18hr
114	189	402	KO	18hr
313	131	610	KO	18hr
507	494	806	KO	18hr
486	456	751	KO	18hr
326	494	763	KO	18hr
383	475	798	KO	18hr
360	395	804	KO	18hr
494	364	753	KO	18hr
184	200	448	KO	18hr
435	497	799	KO	18hr
383	490	766	KO	18hr
439	527	792	KO	18hr
482	330	753	KO	18hr
187	166	668	KO	18hr
299	392	762	KO	18hr
185	199	674	KO	18hr
502	562	774	KO	18hr
410	499	799	KO	18hr
381	387	754	KO	18hr
494	430	756	KO	18hr
551	472	749	KO	18hr
375	397	752	KO	18hr
391	498	800	KO	18hr
452	413	806	KO	18hr
400	535	779	KO	18hr
456	437	748	KO	18hr
533	411	755	KO	18hr
444	445	797	KO	18hr
406	352	743	KO	18hr
460	513	797	KO	18hr
218	443	796	KO	18hr
336	332	744	KO	18hr
439	563	802	KO	18hr
492	407	750	KO	18hr
110	196	429	KO	18hr
369	523	758	KO	18hr
509	535	756	KO	18hr
292	282	740	KO	18hr
511	449	747	KO	18hr
391	359	761	KO	18hr
444	494	797	KO	18hr
341	283	793	KO	18hr
425	469	756	KO	18hr
421	508	807	KO	18hr
468	421	754	KO	18hr
398	478	805	KO	18hr
426	539	798	KO	18hr
367	438	806	KO	18hr
152	196	414	KO	18hr
382	336	755	KO	18hr
518	574	792	KO	18hr
391	504	767	KO	18hr
479	546	800	KO	18hr
587	473	800	KO	18hr
415	541	788	KO	18hr
464	553	777	KO	18hr
392	467	763	KO	18hr
325	423	808	KO	18hr
526	556	773	KO	18hr
386	478	798	KO	18hr
472	467	755	KO	18hr
382	413	753	KO	18hr
442	398	757	KO	18hr
506	396	755	KO	18hr
508	576	800	KO	18hr
412	512	806	KO	18hr
418	532	786	KO	18hr
481	467	758	KO	18hr
341	339	761	KO	18hr
489	572	779	KO	18hr
505	460	762	KO	18hr
446	428	748	KO	18hr
450	502	806	KO	18hr
442	453	804	KO	18hr
151	128	490	KO	18hr
480	461	752	KO	18hr
346	376	753	KO	18hr
712	586	784	KO	18hr
346	429	804	KO	18hr
377	437	747	KO	18hr
438	485	791	KO	18hr
483	547	761	KO	18hr
427	504	802	KO	18hr
374	268	752	KO	18hr
441	305	757	KO	18hr
537	589	784	KO	18hr
498	606	774	KO	18hr
440	537	795	KO	18hr
492	575	797	KO	18hr
403	467	803	KO	18hr
455	442	753	KO	18hr
518	579	845	KO	18hr
436	480	805	KO	18hr
402	460	804	KO	18hr
483	403	759	KO	18hr
370	480	754	KO	18hr
626	599	789	KO	18hr
537	426	756	KO	18hr
423	415	755	KO	18hr
478	497	761	KO	18hr
411	397	736	KO	18hr
698	553	768	KO	18hr
422	357	805	KO	18hr
389	539	769	KO	18hr
475	433	754	KO	18hr
427	525	766	KO	18hr
546	601	767	KO	18hr
437	404	752	KO	18hr
536	610	796	KO	18hr
415	392	753	KO	18hr
402	515	780	KO	18hr
730	677	777	KO	18hr
637	646	789	KO	18hr
470	562	777	KO	18hr
498	478	760	KO	18hr
734	602	765	KO	18hr
401	335	758	KO	18hr
438	516	801	KO	18hr
533	556	803	KO	18hr
504	398	745	KO	18hr
525	471	797	KO	18hr
490	537	797	KO	18hr
388	370	752	KO	18hr
289	427	754	KO	18hr
378	385	753	KO	18hr
583	624	792	KO	18hr
644	648	776	KO	18hr
291	400	760	KO	18hr
118	306	463	KO	18hr
448	471	806	KO	18hr
478	544	798	KO	18hr
503	575	776	KO	18hr
447	522	762	KO	18hr
384	457	808	KO	18hr
455	437	752	KO	18hr
543	595	777	KO	18hr
414	482	796	KO	18hr
437	427	758	KO	18hr
331	453	766	KO	18hr
532	443	745	KO	18hr
443	466	799	KO	18hr
451	316	755	KO	18hr
638	630	792	KO	18hr
574	516	800	KO	18hr
507	569	791	KO	18hr
425	464	759	KO	18hr
402	392	761	KO	18hr
487	583	767	KO	18hr
454	399	745	KO	18hr
433	371	752	KO	18hr
435	433	754	KO	18hr
485	604	777	KO	18hr
485	431	801	KO	18hr
427	525	791	KO	18hr
412	554	775	KO	18hr
462	519	800	KO	18hr
374	441	802	KO	18hr
554	586	798	KO	18hr
531	378	742	KO	18hr
559	564	804	KO	18hr
360	299	756	KO	18hr
364	360	748	KO	18hr
355	379	751	KO	18hr
399	384	752	KO	18hr
449	431	753	KO	18hr
427	525	755	KO	18hr
489	546	803	KO	18hr
423	489	804	KO	18hr
430	501	801	KO	18hr
389	533	802	KO	18hr
367	446	802	KO	18hr
426	374	749	KO	18hr
599	615	774	KO	18hr
627	622	789	KO	18hr
436	459	801	KO	18hr
334	386	750	KO	18hr
357	329	752	KO	18hr
441	534	779	KO	18hr
624	640	799	KO	18hr
385	496	771	KO	18hr
475	549	767	KO	18hr
345	368	757	KO	18hr
479	327	750	KO	18hr
466	533	792	KO	18hr
515	555	801	KO	18hr
348	328	753	KO	18hr
382	307	763	KO	18hr
366	358	757	KO	18hr
396	341	757	KO	18hr
462	571	763	KO	18hr
206	117	459	KO	18hr
497	577	788	KO	18hr
370	349	761	KO	18hr
394	420	751	KO	18hr
449	536	801	KO	18hr
375	414	751	KO	18hr
522	517	801	KO	18hr
173	226	464	KO	18hr
365	460	796	KO	18hr
561	451	807	KO	18hr
428	516	805	KO	18hr
410	416	752	KO	18hr
352	336	756	KO	18hr
430	482	804	KO	18hr
362	499	802	KO	18hr
416	494	800	KO	18hr
430	437	755	KO	18hr
650	630	772	KO	18hr
566	612	791	KO	18hr
444	574	787	KO	18hr
425	525	779	KO	18hr
416	515	797	KO	18hr
508	571	790	KO	18hr
483	526	776	KO	18hr
478	469	757	KO	18hr
401	354	753	KO	18hr
415	492	779	KO	18hr
411	538	770	KO	18hr
421	528	762	KO	18hr
441	556	798	KO	18hr
373	443	807	KO	18hr
586	628	784	KO	18hr
173	196	514	KO	18hr
609	642	786	KO	18hr
457	557	785	KO	18hr
315	362	752	KO	18hr
401	462	807	KO	18hr
405	400	755	KO	18hr
306	346	753	KO	18hr
426	570	761	KO	18hr
469	399	745	KO	18hr
368	460	797	KO	18hr
421	539	820	KO	18hr
479	550	803	KO	18hr
411	531	756	KO	18hr
662	672	785	KO	18hr
434	418	754	KO	18hr
518	573	771	KO	18hr
425	545	801	KO	18hr
454	423	751	KO	18hr
201	280	503	KO	18hr
293	259	404	KO	18hr
475	506	804	KO	18hr
502	592	791	KO	18hr
377	364	752	KO	18hr
448	555	780	KO	18hr
428	512	766	KO	18hr
455	543	779	KO	18hr
487	431	752	KO	18hr
255	219	777	KO	18hr
513	569	756	KO	18hr
392	498	771	KO	18hr
596	481	755	KO	18hr
446	428	744	KO	18hr
385	466	801	KO	18hr
491	529	780	KO	18hr
398	378	758	KO	18hr
485	535	801	KO	18hr
393	480	803	KO	18hr
358	389	805	KO	18hr
441	524	769	KO	18hr
504	579	798	KO	18hr
89	180	424	KO	18hr
341	378	746	KO	18hr
518	640	799	KO	18hr
403	520	775	KO	18hr
585	610	787	KO	18hr
438	527	795	KO	18hr
370	472	804	KO	18hr
387	493	799	KO	18hr
299	326	753	KO	18hr
115	289	594	KO	18hr
420	480	775	KO	18hr
389	334	758	KO	18hr
463	403	747	KO	18hr
332	378	755	KO	18hr
326	319	756	KO	18hr
436	541	796	KO	18hr
424	541	794	KO	18hr
399	374	753	KO	18hr
408	479	802	KO	18hr
429	412	749	KO	18hr
462	547	780	KO	18hr
457	510	801	KO	18hr
352	341	749	KO	18hr
431	539	800	KO	18hr
423	518	805	KO	18hr
436	501	797	KO	18hr
62	157	504	KO	18hr
352	409	807	KO	18hr
197	213	524	KO	18hr
331	402	754	KO	18hr
357	462	719	KO	18hr
499	589	772	KO	18hr
509	558	777	KO	18hr
429	441	779	KO	18hr
441	400	746	KO	18hr
340	516	760	KO	18hr
69	134	651	KO	18hr
468	381	754	KO	18hr
532	447	804	KO	18hr
420	365	759	KO	18hr
440	371	755	KO	18hr
463	396	755	KO	18hr
408	373	746	KO	18hr
757	631	776	KO	18hr
143	189	448	KO	18hr
739	590	773	KO	18hr
423	495	800	KO	18hr
389	479	794	KO	18hr
88	239	494	KO	18hr
423	505	761	KO	18hr
462	523	763	KO	18hr
446	534	761	KO	18hr
369	373	756	KO	18hr
456	480	760	KO	18hr
443	477	802	KO	18hr
353	308	759	KO	18hr
289	444	781	KO	18hr
500	338	754	KO	18hr
582	459	759	KO	18hr
276	170	605	KO	18hr
508	448	744	KO	18hr
416	365	758	KO	18hr
490	571	776	KO	18hr
731	638	764	KO	18hr
269	351	679	KO	18hr
384	494	781	KO	18hr
437	590	789	KO	18hr
506	406	753	KO	18hr
601	619	775	KO	18hr
418	526	776	KO	18hr
351	370	759	KO	18hr
459	378	750	KO	18hr
438	412	750	KO	18hr
488	362	749	KO	18hr
412	325	757	KO	18hr
470	507	801	KO	18hr
434	539	777	KO	18hr
223	251	728	KO	18hr
244	208	702	KO	18hr
470	535	794	KO	18hr
485	426	748	KO	18hr
130	134	579	KO	18hr
74	199	444	KO	18hr
60	91	407	KO	18hr
142	114	502	KO	18hr
399	425	756	KO	18hr
377	493	774	KO	18hr
311	278	626	KO	18hr
125	189	504	KO	18hr
101	192	547	KO	18hr
383	389	753	KO	18hr
710	675	762	KO	18hr
452	520	799	KO	18hr
436	564	778	KO	18hr
116	361	636	KO	18hr
409	461	804	KO	18hr
416	372	746	KO	18hr
368	373	755	KO	18hr
418	527	806	KO	18hr
482	556	798	KO	18hr
425	412	752	KO	18hr
453	529	803	KO	18hr
415	388	750	KO	18hr
389	410	754	KO	18hr
387	388	753	KO	18hr
333	489	784	KO	18hr
482	572	795	KO	18hr
499	437	746	KO	18hr
569	600	794	KO	18hr
513	403	751	KO	18hr
402	533	775	KO	18hr
448	397	754	KO	18hr
437	466	761	KO	18hr
296	284	733	KO	18hr
504	592	858	KO	18hr
449	506	801	KO	18hr
416	351	759	KO	18hr
476	458	749	KO	18hr
369	344	756	KO	18hr
529	447	757	KO	18hr
440	419	748	KO	18hr
110	151	509	KO	18hr
130	143	481	KO	18hr
462	450	806	KO	18hr
469	548	777	KO	18hr
439	492	764	KO	18hr
407	446	753	KO	18hr
327	439	830	KO	18hr
378	406	802	KO	18hr
480	408	756	KO	18hr
434	408	749	KO	18hr
544	586	800	KO	18hr
502	446	755	KO	18hr
488	407	756	KO	18hr
454	578	818	KO	18hr
493	529	755	KO	18hr
460	546	789	KO	18hr
470	575	785	KO	18hr
606	608	789	KO	18hr
432	419	755	KO	18hr
486	517	799	KO	18hr
474	438	803	KO	18hr
493	559	781	KO	18hr
457	453	751	KO	18hr
447	322	755	KO	18hr
461	500	775	KO	18hr
694	655	772	KO	18hr
459	436	753	KO	18hr
131	207	483	KO	18hr
80	231	497	KO	18hr
533	382	780	KO	18hr
230	196	576	KO	18hr
496	415	759	KO	18hr
553	569	803	KO	18hr
393	360	754	KO	18hr
432	410	760	KO	18hr
436	393	753	KO	18hr
199	133	414	KO	18hr
460	486	776	KO	18hr
447	490	767	KO	18hr
528	587	778	KO	18hr
423	322	749	KO	18hr
452	464	756	KO	18hr
427	425	805	KO	18hr
345	440	750	KO	18hr
454	462	800	KO	18hr
444	438	804	KO	18hr
336	293	754	KO	18hr
539	478	757	KO	18hr
424	470	807	KO	18hr
427	399	750	KO	18hr
553	589	798	KO	18hr
466	420	748	KO	18hr
445	500	794	KO	18hr
526	389	755	KO	18hr
618	620	796	KO	18hr
120	160	421	KO	18hr
482	494	764	KO	18hr
661	669	787	KO	18hr
341	406	756	KO	18hr
460	541	783	KO	18hr
415	466	806	KO	18hr
529	527	762	KO	18hr
516	501	755	KO	18hr
580	622	774	KO	18hr
398	547	794	KO	18hr
472	566	777	KO	18hr
164	221	503	KO	18hr
332	405	754	KO	18hr
486	419	752	KO	18hr
572	508	798	KO	18hr
438	504	799	KO	18hr
444	415	748	KO	18hr
434	543	769	KO	18hr
439	411	751	KO	18hr
346	204	440	KO	18hr
176	437	542	KO	18hr
428	530	802	KO	18hr
383	343	756	KO	18hr
409	464	806	KO	18hr
549	436	761	KO	18hr
401	336	753	KO	18hr
678	657	780	KO	18hr
400	466	801	KO	18hr
253	340	688	KO	18hr
368	421	755	KO	18hr
472	573	782	KO	18hr
435	482	799	KO	18hr
487	569	775	KO	18hr
470	517	800	KO	18hr
368	555	771	KO	18hr
447	531	779	KO	18hr
481	444	749	KO	18hr
452	509	753	KO	18hr
441	377	759	KO	18hr
615	670	801	KO	18hr
353	458	753	KO	18hr
355	383	751	KO	18hr
425	554	772	KO	18hr
256	311	670	KO	18hr
404	511	777	KO	18hr
484	401	750	KO	18hr
503	559	779	KO	18hr
459	581	790	KO	18hr
362	474	778	KO	18hr
506	474	798	KO	18hr
423	552	782	KO	18hr
454	386	757	KO	18hr
468	565	771	KO	18hr
464	467	749	KO	18hr
503	420	744	KO	18hr
387	414	756	KO	18hr
325	385	752	KO	18hr
172	175	510	KO	18hr
440	544	783	KO	18hr
390	568	762	KO	18hr
338	393	754	KO	18hr
484	468	752	KO	18hr
409	547	785	KO	18hr
421	515	756	KO	18hr
450	506	749	KO	18hr
303	431	765	KO	18hr
296	393	757	KO	18hr
732	648	777	KO	18hr
322	470	754	KO	18hr
398	558	776	KO	18hr
451	510	797	KO	18hr
739	628	782	KO	18hr
423	355	750	KO	18hr
466	498	752	KO	18hr
386	540	792	KO	18hr
407	433	808	KO	18hr
391	349	757	KO	18hr
648	646	791	KO	18hr
404	412	757	KO	18hr
400	453	806	KO	18hr
463	415	758	KO	18hr
493	578	788	KO	18hr
521	566	815	KO	18hr
487	468	753	KO	18hr
486	523	799	KO	18hr
118	179	522	KO	18hr
471	414	754	KO	18hr
481	381	746	KO	18hr
560	568	795	KO	18hr
481	487	795	KO	18hr
539	589	796	KO	18hr
375	317	758	KO	18hr
474	458	798	KO	18hr
371	479	803	KO	18hr
394	385	762	KO	18hr
413	380	757	KO	18hr
501	417	747	KO	18hr
53	190	548	KO	18hr
407	522	770	KO	18hr
569	615	792	KO	18hr
502	463	749	KO	18hr
593	601	781	KO	18hr
502	387	749	KO	18hr
431	466	799	KO	18hr
457	497	805	KO	18hr
461	438	749	KO	18hr
402	359	750	KO	18hr
432	584	794	KO	18hr
375	401	748	KO	18hr
368	262	447	KO	18hr
327	299	755	KO	18hr
421	527	773	KO	18hr
567	614	795	KO	18hr
371	518	750	KO	18hr
171	171	665	KO	18hr
432	395	746	KO	18hr
451	505	762	KO	18hr
458	490	795	KO	18hr
445	532	757	KO	18hr
388	357	753	KO	18hr
659	651	773	KO	18hr
42	105	507	KO	18hr
479	582	782	KO	18hr
432	511	802	KO	18hr
569	599	784	KO	18hr
689	535	774	KO	18hr
386	444	803	KO	18hr
487	423	755	KO	18hr
199	573	879	KO	18hr
458	516	774	KO	18hr
499	556	802	KO	18hr
467	524	812	KO	18hr
376	370	757	KO	18hr
411	496	757	KO	18hr
358	395	756	KO	18hr
409	410	753	KO	18hr
598	637	802	KO	18hr
334	379	752	KO	18hr
409	537	766	KO	18hr
488	588	782	KO	18hr
490	563	799	KO	18hr
238	312	577	KO	18hr
102	274	446	KO	18hr
533	605	792	KO	18hr
484	568	787	KO	18hr
501	573	793	KO	18hr
404	354	752	KO	18hr
446	482	779	KO	18hr
603	599	801	KO	18hr
390	510	781	KO	18hr
479	577	790	KO	18hr
459	556	795	KO	18hr
705	575	782	KO	18hr
428	400	749	KO	18hr
457	445	753	KO	18hr
424	450	800	KO	18hr
463	543	772	KO	18hr
415	554	765	KO	18hr
392	498	806	KO	18hr
480	450	798	KO	18hr
409	531	767	KO	18hr
453	511	845	KO	18hr
506	596	783	KO	18hr
439	327	745	KO	18hr
457	510	799	KO	18hr
542	476	803	KO	18hr
417	503	766	KO	18hr
535	600	767	KO	18hr
602	555	795	KO	18hr
470	441	753	KO	18hr
263	339	524	KO	18hr
566	585	802	KO	18hr
473	540	776	KO	18hr
479	591	792	KO	18hr
427	461	796	KO	18hr
459	473	753	KO	18hr
512	353	804	KO	18hr
459	577	770	KO	18hr
474	523	802	KO	18hr
489	402	745	KO	18hr
386	474	804	KO	18hr
389	364	752	KO	18hr
572	510	801	KO	18hr
479	436	738	KO	18hr
431	507	761	KO	18hr
406	398	744	KO	18hr
565	614	783	KO	18hr
466	531	787	KO	18hr
451	544	759	KO	18hr
544	615	780	KO	18hr
354	540	765	KO	18hr
448	514	802	KO	18hr
462	512	801	KO	18hr
502	589	777	KO	18hr
264	319	590	KO	18hr
398	508	774	KO	18hr
687	595	774	KO	18hr
384	394	744	KO	18hr
569	621	763	KO	18hr
450	415	746	KO	18hr
457	494	802	KO	18hr
586	561	796	KO	18hr
559	590	769	KO	18hr
432	532	791	KO	18hr
348	478	788	KO	18hr
531	485	794	KO	18hr
447	534	775	KO	18hr
545	561	809	KO	18hr
254	303	746	KO	18hr
494	557	774	KO	18hr
489	515	795	KO	18hr
576	607	791	KO	18hr
306	227	754	KO	18hr
422	485	755	KO	18hr
243	216	718	KO	18hr
373	509	791	KO	18hr
232	284	509	KO	18hr
477	445	798	KO	18hr
428	537	799	KO	18hr
409	464	758	KO	18hr
464	536	760	KO	18hr
475	529	800	KO	18hr
473	491	747	KO	18hr
481	422	800	KO	18hr
623	652	793	KO	18hr
365	384	752	KO	18hr
403	425	753	KO	18hr
610	604	797	KO	18hr
484	554	791	KO	18hr
491	594	793	KO	18hr
432	578	793	KO	18hr
522	439	752	KO	18hr
405	438	749	KO	18hr
404	336	757	KO	18hr
382	318	755	KO	18hr
590	627	800	KO	18hr
405	510	807	KO	18hr
526	572	798	KO	18hr
408	481	796	KO	18hr
341	497	761	KO	18hr
452	521	789	KO	18hr
424	389	748	KO	18hr
438	336	755	KO	18hr
61	333	751	KO	18hr
444	514	796	KO	18hr
420	546	772	KO	18hr
129	200	567	KO	18hr
445	345	757	KO	18hr
513	577	783	KO	18hr
124	179	422	KO	18hr
398	446	809	KO	18hr
420	351	751	KO	18hr
448	513	754	KO	18hr
428	348	751	KO	18hr
410	380	755	KO	18hr
468	492	745	KO	18hr
458	500	805	KO	18hr
488	398	748	KO	18hr
495	533	799	KO	18hr
214	210	660	KO	18hr
516	573	801	KO	18hr
523	453	775	KO	18hr
488	326	753	KO	18hr
432	491	799	KO	18hr
441	520	797	KO	18hr
605	619	805	KO	18hr
645	680	797	KO	18hr
632	646	791	KO	18hr
467	483	799	KO	18hr
402	479	799	KO	18hr
472	500	797	KO	18hr
348	319	753	KO	18hr
490	581	778	KO	18hr
449	521	757	KO	18hr
487	289	761	KO	18hr
454	496	768	KO	18hr
516	551	807	KO	18hr
477	523	761	KO	18hr
433	418	753	KO	18hr
481	402	744	KO	18hr
469	533	803	KO	18hr
413	379	746	KO	18hr
440	515	767	KO	18hr
411	492	802	KO	18hr
569	595	786	KO	18hr
428	530	789	KO	18hr
498	453	746	KO	18hr
425	517	765	KO	18hr
383	387	760	KO	18hr
451	566	811	KO	18hr
470	590	786	KO	18hr
444	482	794	KO	18hr
429	524	763	KO	18hr
752	649	775	KO	18hr
456	508	753	KO	18hr
389	542	758	KO	18hr
399	553	775	KO	18hr
182	204	494	KO	18hr
309	468	748	KO	18hr
367	352	753	KO	18hr
415	336	749	KO	18hr
209	314	750	KO	18hr
102	135	458	KO	18hr
500	523	751	KO	18hr
320	374	741	KO	18hr
396	503	770	KO	18hr
453	555	794	KO	18hr
420	505	770	KO	18hr
385	388	747	KO	18hr
427	529	773	KO	18hr
962	665	302	KO	18hr
607	507	692	KO	18hr
417	370	750	KO	18hr
522	536	794	KO	18hr
416	573	771	KO	18hr
448	529	796	KO	18hr
563	394	751	KO	18hr
472	351	748	KO	18hr
586	646	775	KO	18hr
398	549	793	KO	18hr
490	600	768	KO	18hr
452	573	774	KO	18hr
411	502	783	KO	18hr
505	613	783	KO	18hr
133	238	686	KO	18hr
394	383	746	KO	18hr
492	538	801	KO	18hr
389	447	752	KO	18hr
423	402	755	KO	18hr
436	360	754	KO	18hr
434	481	785	KO	18hr
435	549	771	KO	18hr
477	517	831	KO	18hr
322	409	753	KO	18hr
380	371	755	KO	18hr
463	443	807	KO	18hr
527	618	780	KO	18hr
397	515	780	KO	18hr
372	450	803	KO	18hr
540	572	795	KO	18hr
445	503	798	KO	18hr
473	428	745	KO	18hr
329	356	756	KO	18hr
315	403	756	KO	18hr
438	530	765	KO	18hr
285	74	588	KO	18hr
500	571	782	KO	18hr
355	445	764	KO	18hr
716	604	782	KO	18hr
453	452	803	KO	18hr
572	614	753	KO	18hr
462	554	779	KO	18hr
439	495	764	KO	18hr
533	606	789	KO	18hr
448	527	805	KO	18hr
435	533	784	KO	18hr
605	608	762	KO	18hr
477	542	800	KO	18hr
217	190	459	KO	18hr
545	560	787	KO	18hr
425	570	798	KO	18hr
387	333	756	KO	18hr
179	320	690	KO	18hr
432	477	761	KO	18hr
318	251	750	KO	18hr
377	384	754	KO	18hr
506	533	788	KO	18hr
718	609	763	KO	18hr
369	507	784	KO	18hr
353	340	754	KO	18hr
434	429	756	KO	18hr
446	556	764	KO	18hr
417	540	769	KO	18hr
424	435	810	KO	18hr
480	529	749	KO	18hr
452	534	803	KO	18hr
476	553	815	KO	18hr
463	484	802	KO	18hr
232	135	738	KO	18hr
396	511	740	KO	18hr
572	604	796	KO	18hr
503	393	750	KO	18hr
348	430	808	KO	18hr
386	481	784	KO	18hr
382	338	751	KO	18hr
436	535	789	KO	18hr
520	565	785	KO	18hr
173	319	738	KO	18hr
474	394	742	KO	18hr
536	394	749	KO	18hr
447	536	762	KO	18hr
441	366	758	KO	18hr
629	662	786	KO	18hr
413	334	756	KO	18hr
381	410	746	KO	18hr
421	416	759	KO	18hr
488	362	761	KO	18hr
579	573	776	KO	18hr
477	290	759	KO	18hr
443	469	797	KO	18hr
444	486	760	KO	18hr
397	384	758	KO	18hr
444	487	801	KO	18hr
588	460	756	KO	18hr
381	381	752	KO	18hr
468	522	803	KO	18hr
396	395	750	KO	18hr
400	461	755	KO	18hr
410	486	805	KO	18hr
420	439	744	KO	18hr
464	559	756	KO	18hr
459	494	749	KO	18hr
400	375	760	KO	18hr
465	494	778	KO	18hr
513	485	756	KO	18hr
417	436	748	KO	18hr
499	407	755	KO	18hr
459	495	763	KO	18hr
122	194	492	KO	18hr
442	434	755	KO	18hr
310	333	660	KO	18hr
150	211	439	KO	18hr
580	649	803	KO	18hr
477	601	774	KO	18hr
454	553	801	KO	18hr
404	364	756	KO	18hr
382	450	768	KO	18hr
379	465	785	KO	18hr
557	588	773	KO	18hr
359	459	784	KO	18hr
460	575	783	KO	18hr
423	469	751	KO	18hr
387	499	804	KO	18hr
453	537	761	KO	18hr
321	460	776	KO	18hr
414	530	752	KO	18hr
437	527	761	KO	18hr
420	463	753	KO	18hr
506	567	772	KO	18hr
421	503	786	KO	18hr
182	160	389	KO	18hr
392	504	789	KO	18hr
466	357	753	KO	18hr
347	355	753	KO	18hr
432	450	757	KO	18hr
342	359	751	KO	18hr
533	448	750	KO	18hr
399	352	750	KO	18hr
376	343	708	KO	18hr
461	383	755	KO	18hr
426	622	866	KO	18hr
472	380	755	KO	18hr
439	513	800	KO	18hr
355	354	748	KO	18hr
491	560	800	KO	18hr
410	453	805	KO	18hr
429	517	778	KO	18hr
426	493	804	KO	18hr
438	527	807	KO	18hr
481	448	753	KO	18hr
116	156	555	KO	18hr
447	401	752	KO	18hr
432	446	758	KO	18hr
434	506	802	KO	18hr
365	332	566	KO	18hr
366	504	763	KO	18hr
554	555	800	KO	18hr
435	297	752	KO	18hr
435	445	758	KO	18hr
469	533	804	KO	18hr
427	505	787	KO	18hr
504	512	754	KO	18hr
425	490	800	KO	18hr
437	416	753	KO	18hr
353	462	807	KO	18hr
434	442	799	KO	18hr
432	485	806	KO	18hr
466	529	784	KO	18hr
417	386	749	KO	18hr
586	580	796	KO	18hr
414	432	808	KO	18hr
568	450	773	KO	18hr
478	472	799	KO	18hr
475	561	770	KO	18hr
492	433	752	KO	18hr
614	608	793	KO	18hr
417	496	801	KO	18hr
531	442	743	KO	18hr
411	537	786	KO	18hr
384	491	793	KO	18hr
273	350	757	KO	18hr
345	375	758	KO	18hr
434	548	790	KO	18hr
405	526	792	KO	18hr
401	379	757	KO	18hr
438	475	803	KO	18hr
463	427	756	KO	18hr
443	423	747	KO	18hr
419	475	803	KO	18hr
406	335	753	KO	18hr
513	596	778	KO	18hr
461	512	772	KO	18hr
362	324	757	KO	18hr
773	637	771	KO	18hr
394	513	804	KO	18hr
455	525	768	KO	18hr
351	389	754	KO	18hr
510	559	808	KO	18hr
493	557	767	KO	18hr
429	479	804	KO	18hr
530	566	790	KO	18hr
394	365	756	KO	18hr
329	416	757	KO	18hr
524	582	801	KO	18hr
445	552	795	KO	18hr
412	426	754	KO	18hr
418	392	746	KO	18hr
442	378	752	KO	18hr
501	537	800	KO	18hr
436	390	755	KO	18hr
694	619	794	KO	18hr
411	531	790	KO	18hr
416	485	776	KO	18hr
482	442	753	KO	18hr
405	528	799	KO	18hr
459	373	756	KO	18hr
466	593	800	KO	18hr
452	490	805	KO	18hr
344	472	763	KO	18hr
535	531	812	KO	18hr
409	409	754	KO	18hr
476	381	756	KO	18hr
402	514	803	KO	18hr
433	557	787	KO	18hr
441	573	776	KO	18hr
443	390	810	KO	18hr
449	364	746	KO	18hr
323	358	756	KO	18hr
307	521	773	KO	18hr
405	495	806	KO	18hr
431	523	768	KO	18hr
432	534	762	KO	18hr
559	602	775	KO	18hr
427	483	767	KO	18hr
568	588	789	KO	18hr
643	620	797	KO	18hr
463	389	805	KO	18hr
491	438	745	KO	18hr
482	450	758	KO	18hr
347	390	755	KO	18hr
384	491	797	KO	18hr
417	468	807	KO	18hr
379	515	788	KO	18hr
382	392	774	KO	18hr
482	426	753	KO	18hr
380	445	806	KO	18hr
[truncated: 426,866+ more rows]
