# Supplementary material for: Loss of CTLH component MAEA impairs DNA repair and replication and leads to developmental delay
Source: EMBO Mol Med. 2025 Dec 19;18(2):492–513. doi: 10.1038/s44321-025-00352-x (PMC12905269; doi:10.1038/s44321-025-00352-x)
Supplement: Supplementary file 14 — Source data Fig. 4 [file 44321_2025_352_MOESM14_ESM.zip › EMM-2025-21907-V2_SourceDataFig4/4B/4B_Aph.xlsx]

## Sheet: Sheet1
Aphidicolin (uM)	U2OS Cas9 Clone 9			U2OS MAEA KO
0	100	100	100	100	100	100
0.125	71.89	53.59	86.81	52.17	18.6	40.44
0.25	27.51	25.82	43.4	10.67	8.14	7.72
0.375	21.01	22.88	39.57	11.07	5.23	1.47
0.5	27.22	25.49	22.13	2.37	2.91	2.21
