# Supplementary material for: Loss of CTLH component MAEA impairs DNA repair and replication and leads to developmental delay
Source: EMBO Mol Med. 2025 Dec 19;18(2):492–513. doi: 10.1038/s44321-025-00352-x (PMC12905269; doi:10.1038/s44321-025-00352-x)
Supplement: Supplementary file 14 — Source data Fig. 4 [file 44321_2025_352_MOESM14_ESM.zip › EMM-2025-21907-V2_SourceDataFig4/4C/4C_ATRi.xlsx]

## Sheet: Sheet1
ATRi (uM)	U2OS Cas9 Clone 9			U2OS MAEA KO
0	100	100	100	100	100	100
0.0625	101.965	112.356	96.4784	59.8764	60.2937	73.8292
0.125	80.5642	95.408	93.4598	37.6584	45.3627	62.5347
0.25	64.7861	76.5342	89.7543	9.99874	12.3486	23.895
0.5	19.7688	34.5862	16.7909	0.7645	0.986362	1.82734
