# Supplementary material for: Loss of CTLH component MAEA impairs DNA repair and replication and leads to developmental delay
Source: EMBO Mol Med. 2025 Dec 19;18(2):492–513. doi: 10.1038/s44321-025-00352-x (PMC12905269; doi:10.1038/s44321-025-00352-x)
Supplement: Supplementary file 14 — Source data Fig. 4 [file 44321_2025_352_MOESM14_ESM.zip › EMM-2025-21907-V2_SourceDataFig4/4D/4D.xlsx]

## Sheet: Sheet1
gh2ax	rpa	DAPI	cells	treatment
494	472	772	KO	0.5mM HU 2hr
286	223	595	KO	0.5mM HU 2hr
206	285	635	KO	0.5mM HU 2hr
470	439	804	KO	0.5mM HU 2hr
600	519	782	KO	0.5mM HU 2hr
551	494	782	KO	0.5mM HU 2hr
373	264	756	KO	0.5mM HU 2hr
407	429	755	KO	0.5mM HU 2hr
414	407	803	KO	0.5mM HU 2hr
540	522	769	KO	0.5mM HU 2hr
433	474	747	KO	0.5mM HU 2hr
403	355	751	KO	0.5mM HU 2hr
463	506	752	KO	0.5mM HU 2hr
34	313	507	KO	0.5mM HU 2hr
521	500	763	KO	0.5mM HU 2hr
413	452	804	KO	0.5mM HU 2hr
523	516	774	KO	0.5mM HU 2hr
419	467	750	KO	0.5mM HU 2hr
305	342	751	KO	0.5mM HU 2hr
450	448	747	KO	0.5mM HU 2hr
315	408	755	KO	0.5mM HU 2hr
342	407	750	KO	0.5mM HU 2hr
564	462	782	KO	0.5mM HU 2hr
530	461	766	KO	0.5mM HU 2hr
573	555	760	KO	0.5mM HU 2hr
574	538	775	KO	0.5mM HU 2hr
560	566	769	KO	0.5mM HU 2hr
457	468	791	KO	0.5mM HU 2hr
524	485	795	KO	0.5mM HU 2hr
448	440	753	KO	0.5mM HU 2hr
417	428	795	KO	0.5mM HU 2hr
409	462	804	KO	0.5mM HU 2hr
431	429	800	KO	0.5mM HU 2hr
185	118	457	KO	0.5mM HU 2hr
558	557	794	KO	0.5mM HU 2hr
400	305	754	KO	0.5mM HU 2hr
510	485	746	KO	0.5mM HU 2hr
322	437	804	KO	0.5mM HU 2hr
451	474	800	KO	0.5mM HU 2hr
356	423	752	KO	0.5mM HU 2hr
351	397	754	KO	0.5mM HU 2hr
453	415	747	KO	0.5mM HU 2hr
461	468	794	KO	0.5mM HU 2hr
439	533	794	KO	0.5mM HU 2hr
411	429	804	KO	0.5mM HU 2hr
548	480	782	KO	0.5mM HU 2hr
388	451	797	KO	0.5mM HU 2hr
183	203	579	KO	0.5mM HU 2hr
462	472	797	KO	0.5mM HU 2hr
407	458	799	KO	0.5mM HU 2hr
74	188	519	KO	0.5mM HU 2hr
552	511	762	KO	0.5mM HU 2hr
492	502	764	KO	0.5mM HU 2hr
575	538	775	KO	0.5mM HU 2hr
450	482	767	KO	0.5mM HU 2hr
434	438	752	KO	0.5mM HU 2hr
576	578	795	KO	0.5mM HU 2hr
566	525	778	KO	0.5mM HU 2hr
373	418	804	KO	0.5mM HU 2hr
261	268	532	KO	0.5mM HU 2hr
589	686	824	KO	0.5mM HU 2hr
466	406	750	KO	0.5mM HU 2hr
392	417	795	KO	0.5mM HU 2hr
564	568	863	KO	0.5mM HU 2hr
567	509	776	KO	0.5mM HU 2hr
558	558	783	KO	0.5mM HU 2hr
572	554	792	KO	0.5mM HU 2hr
582	510	775	KO	0.5mM HU 2hr
318	260	373	KO	0.5mM HU 2hr
546	517	759	KO	0.5mM HU 2hr
495	531	769	KO	0.5mM HU 2hr
485	542	766	KO	0.5mM HU 2hr
512	506	780	KO	0.5mM HU 2hr
362	246	347	KO	0.5mM HU 2hr
382	346	748	KO	0.5mM HU 2hr
421	393	800	KO	0.5mM HU 2hr
492	479	763	KO	0.5mM HU 2hr
463	475	770	KO	0.5mM HU 2hr
371	267	550	KO	0.5mM HU 2hr
609	637	767	KO	0.5mM HU 2hr
559	504	757	KO	0.5mM HU 2hr
413	397	754	KO	0.5mM HU 2hr
177	288	513	KO	0.5mM HU 2hr
273	350	753	KO	0.5mM HU 2hr
512	511	792	KO	0.5mM HU 2hr
419	433	798	KO	0.5mM HU 2hr
578	488	784	KO	0.5mM HU 2hr
566	531	780	KO	0.5mM HU 2hr
502	539	773	KO	0.5mM HU 2hr
522	526	835	KO	0.5mM HU 2hr
499	487	795	KO	0.5mM HU 2hr
552	515	765	KO	0.5mM HU 2hr
413	433	797	KO	0.5mM HU 2hr
367	420	799	KO	0.5mM HU 2hr
349	381	747	KO	0.5mM HU 2hr
566	662	769	KO	0.5mM HU 2hr
352	369	753	KO	0.5mM HU 2hr
486	525	765	KO	0.5mM HU 2hr
256	351	683	KO	0.5mM HU 2hr
527	480	751	KO	0.5mM HU 2hr
174	145	520	KO	0.5mM HU 2hr
364	362	802	KO	0.5mM HU 2hr
446	466	800	KO	0.5mM HU 2hr
391	417	747	KO	0.5mM HU 2hr
548	493	766	KO	0.5mM HU 2hr
528	492	753	KO	0.5mM HU 2hr
427	424	799	KO	0.5mM HU 2hr
351	408	801	KO	0.5mM HU 2hr
517	463	698	KO	0.5mM HU 2hr
367	396	746	KO	0.5mM HU 2hr
388	439	800	KO	0.5mM HU 2hr
609	651	751	KO	0.5mM HU 2hr
215	326	751	KO	0.5mM HU 2hr
280	324	753	KO	0.5mM HU 2hr
458	475	753	KO	0.5mM HU 2hr
575	517	755	KO	0.5mM HU 2hr
425	449	796	KO	0.5mM HU 2hr
431	354	751	KO	0.5mM HU 2hr
423	492	753	KO	0.5mM HU 2hr
317	308	774	KO	0.5mM HU 2hr
469	461	797	KO	0.5mM HU 2hr
521	486	786	KO	0.5mM HU 2hr
335	387	756	KO	0.5mM HU 2hr
407	332	754	KO	0.5mM HU 2hr
387	374	762	KO	0.5mM HU 2hr
498	492	795	KO	0.5mM HU 2hr
588	637	751	KO	0.5mM HU 2hr
279	402	755	KO	0.5mM HU 2hr
586	515	763	KO	0.5mM HU 2hr
537	466	792	KO	0.5mM HU 2hr
552	521	752	KO	0.5mM HU 2hr
296	339	749	KO	0.5mM HU 2hr
509	500	778	KO	0.5mM HU 2hr
549	463	755	KO	0.5mM HU 2hr
390	395	755	KO	0.5mM HU 2hr
461	512	756	KO	0.5mM HU 2hr
634	532	788	KO	0.5mM HU 2hr
423	434	759	KO	0.5mM HU 2hr
415	454	800	KO	0.5mM HU 2hr
438	352	759	KO	0.5mM HU 2hr
433	481	798	KO	0.5mM HU 2hr
500	506	788	KO	0.5mM HU 2hr
370	407	799	KO	0.5mM HU 2hr
319	353	755	KO	0.5mM HU 2hr
348	364	750	KO	0.5mM HU 2hr
199	174	431	KO	0.5mM HU 2hr
555	544	796	KO	0.5mM HU 2hr
189	134	478	KO	0.5mM HU 2hr
517	494	780	KO	0.5mM HU 2hr
364	393	753	KO	0.5mM HU 2hr
85	211	533	KO	0.5mM HU 2hr
573	497	755	KO	0.5mM HU 2hr
505	575	774	KO	0.5mM HU 2hr
525	509	765	KO	0.5mM HU 2hr
425	384	757	KO	0.5mM HU 2hr
435	417	757	KO	0.5mM HU 2hr
504	578	790	KO	0.5mM HU 2hr
379	351	756	KO	0.5mM HU 2hr
433	431	805	KO	0.5mM HU 2hr
536	507	796	KO	0.5mM HU 2hr
450	481	783	KO	0.5mM HU 2hr
591	605	760	KO	0.5mM HU 2hr
346	398	804	KO	0.5mM HU 2hr
414	494	802	KO	0.5mM HU 2hr
385	406	802	KO	0.5mM HU 2hr
367	444	803	KO	0.5mM HU 2hr
488	523	789	KO	0.5mM HU 2hr
366	353	745	KO	0.5mM HU 2hr
537	550	752	KO	0.5mM HU 2hr
368	391	752	KO	0.5mM HU 2hr
156	163	410	KO	0.5mM HU 2hr
111	134	497	KO	0.5mM HU 2hr
136	202	531	KO	0.5mM HU 2hr
409	485	806	KO	0.5mM HU 2hr
343	445	802	KO	0.5mM HU 2hr
280	265	755	KO	0.5mM HU 2hr
236	174	667	KO	0.5mM HU 2hr
340	431	753	KO	0.5mM HU 2hr
558	655	770	KO	0.5mM HU 2hr
435	428	773	KO	0.5mM HU 2hr
325	416	749	KO	0.5mM HU 2hr
262	218	759	KO	0.5mM HU 2hr
364	345	757	KO	0.5mM HU 2hr
360	359	805	KO	0.5mM HU 2hr
534	484	787	KO	0.5mM HU 2hr
507	501	785	KO	0.5mM HU 2hr
301	222	708	KO	0.5mM HU 2hr
558	552	772	KO	0.5mM HU 2hr
481	461	751	KO	0.5mM HU 2hr
149	273	689	KO	0.5mM HU 2hr
387	413	790	KO	0.5mM HU 2hr
341	407	714	KO	0.5mM HU 2hr
613	598	790	KO	0.5mM HU 2hr
136	142	471	KO	0.5mM HU 2hr
497	447	784	KO	0.5mM HU 2hr
529	556	759	KO	0.5mM HU 2hr
519	642	798	KO	0.5mM HU 2hr
253	166	342	KO	0.5mM HU 2hr
620	590	767	KO	0.5mM HU 2hr
404	391	753	KO	0.5mM HU 2hr
582	527	752	KO	0.5mM HU 2hr
414	420	797	KO	0.5mM HU 2hr
354	365	748	KO	0.5mM HU 2hr
318	368	747	KO	0.5mM HU 2hr
440	466	796	KO	0.5mM HU 2hr
354	388	799	KO	0.5mM HU 2hr
441	380	757	KO	0.5mM HU 2hr
597	641	776	KO	0.5mM HU 2hr
560	506	764	KO	0.5mM HU 2hr
390	411	804	KO	0.5mM HU 2hr
479	457	799	KO	0.5mM HU 2hr
419	465	796	KO	0.5mM HU 2hr
537	507	777	KO	0.5mM HU 2hr
512	529	762	KO	0.5mM HU 2hr
564	490	778	KO	0.5mM HU 2hr
516	521	795	KO	0.5mM HU 2hr
403	477	758	KO	0.5mM HU 2hr
598	567	752	KO	0.5mM HU 2hr
542	493	784	KO	0.5mM HU 2hr
534	458	795	KO	0.5mM HU 2hr
480	417	805	KO	0.5mM HU 2hr
556	586	767	KO	0.5mM HU 2hr
564	513	777	KO	0.5mM HU 2hr
401	448	799	KO	0.5mM HU 2hr
549	676	787	KO	0.5mM HU 2hr
457	459	799	KO	0.5mM HU 2hr
418	469	804	KO	0.5mM HU 2hr
443	408	756	KO	0.5mM HU 2hr
258	378	538	KO	0.5mM HU 2hr
549	538	768	KO	0.5mM HU 2hr
450	540	791	KO	0.5mM HU 2hr
325	336	755	KO	0.5mM HU 2hr
411	406	799	KO	0.5mM HU 2hr
385	371	750	KO	0.5mM HU 2hr
515	503	763	KO	0.5mM HU 2hr
544	478	791	KO	0.5mM HU 2hr
177	190	499	KO	0.5mM HU 2hr
365	386	747	KO	0.5mM HU 2hr
456	461	801	KO	0.5mM HU 2hr
576	544	781	KO	0.5mM HU 2hr
573	553	782	KO	0.5mM HU 2hr
343	407	749	KO	0.5mM HU 2hr
207	301	687	KO	0.5mM HU 2hr
400	478	801	KO	0.5mM HU 2hr
581	574	777	KO	0.5mM HU 2hr
682	694	787	KO	0.5mM HU 2hr
431	475	753	KO	0.5mM HU 2hr
510	479	753	KO	0.5mM HU 2hr
387	408	804	KO	0.5mM HU 2hr
398	446	748	KO	0.5mM HU 2hr
520	497	762	KO	0.5mM HU 2hr
567	481	764	KO	0.5mM HU 2hr
512	473	764	KO	0.5mM HU 2hr
537	536	788	KO	0.5mM HU 2hr
370	380	799	KO	0.5mM HU 2hr
593	588	755	KO	0.5mM HU 2hr
384	456	750	KO	0.5mM HU 2hr
483	497	827	KO	0.5mM HU 2hr
527	479	747	KO	0.5mM HU 2hr
525	515	804	KO	0.5mM HU 2hr
459	454	750	KO	0.5mM HU 2hr
545	530	785	KO	0.5mM HU 2hr
363	375	751	KO	0.5mM HU 2hr
477	521	780	KO	0.5mM HU 2hr
527	567	749	KO	0.5mM HU 2hr
377	494	767	KO	0.5mM HU 2hr
426	493	780	KO	0.5mM HU 2hr
269	369	803	KO	0.5mM HU 2hr
581	521	809	KO	0.5mM HU 2hr
38	152	760	KO	0.5mM HU 2hr
492	565	772	KO	0.5mM HU 2hr
129	273	753	KO	0.5mM HU 2hr
568	531	770	KO	0.5mM HU 2hr
227	194	497	KO	0.5mM HU 2hr
421	548	779	KO	0.5mM HU 2hr
221	346	750	KO	0.5mM HU 2hr
272	365	803	KO	0.5mM HU 2hr
513	463	751	KO	0.5mM HU 2hr
344	387	752	KO	0.5mM HU 2hr
554	512	754	KO	0.5mM HU 2hr
544	532	759	KO	0.5mM HU 2hr
359	396	759	KO	0.5mM HU 2hr
532	509	775	KO	0.5mM HU 2hr
255	257	757	KO	0.5mM HU 2hr
478	493	755	KO	0.5mM HU 2hr
477	465	795	KO	0.5mM HU 2hr
487	458	795	KO	0.5mM HU 2hr
407	374	754	KO	0.5mM HU 2hr
292	381	753	KO	0.5mM HU 2hr
322	313	759	KO	0.5mM HU 2hr
557	565	778	KO	0.5mM HU 2hr
565	555	808	KO	0.5mM HU 2hr
403	421	798	KO	0.5mM HU 2hr
530	495	785	KO	0.5mM HU 2hr
493	503	786	KO	0.5mM HU 2hr
538	527	763	KO	0.5mM HU 2hr
642	679	805	KO	0.5mM HU 2hr
524	504	782	KO	0.5mM HU 2hr
552	540	771	KO	0.5mM HU 2hr
486	481	780	KO	0.5mM HU 2hr
583	482	761	KO	0.5mM HU 2hr
491	501	780	KO	0.5mM HU 2hr
309	497	795	KO	0.5mM HU 2hr
566	554	783	KO	0.5mM HU 2hr
580	546	780	KO	0.5mM HU 2hr
451	478	795	KO	0.5mM HU 2hr
534	565	761	KO	0.5mM HU 2hr
396	364	751	KO	0.5mM HU 2hr
505	445	785	KO	0.5mM HU 2hr
503	464	787	KO	0.5mM HU 2hr
227	257	806	KO	0.5mM HU 2hr
544	474	798	KO	0.5mM HU 2hr
383	420	799	KO	0.5mM HU 2hr
407	389	750	KO	0.5mM HU 2hr
504	506	798	KO	0.5mM HU 2hr
549	518	795	KO	0.5mM HU 2hr
349	375	753	KO	0.5mM HU 2hr
242	365	751	KO	0.5mM HU 2hr
372	451	799	KO	0.5mM HU 2hr
443	452	790	KO	0.5mM HU 2hr
586	570	772	KO	0.5mM HU 2hr
567	609	754	KO	0.5mM HU 2hr
540	492	775	KO	0.5mM HU 2hr
500	533	764	KO	0.5mM HU 2hr
558	548	774	KO	0.5mM HU 2hr
287	348	582	KO	0.5mM HU 2hr
235	241	379	KO	0.5mM HU 2hr
554	500	778	KO	0.5mM HU 2hr
457	396	804	KO	0.5mM HU 2hr
550	532	753	KO	0.5mM HU 2hr
529	498	764	KO	0.5mM HU 2hr
470	495	750	KO	0.5mM HU 2hr
563	549	786	KO	0.5mM HU 2hr
335	387	753	KO	0.5mM HU 2hr
644	687	781	KO	0.5mM HU 2hr
574	540	751	KO	0.5mM HU 2hr
508	499	780	KO	0.5mM HU 2hr
525	529	767	KO	0.5mM HU 2hr
442	491	799	KO	0.5mM HU 2hr
516	526	763	KO	0.5mM HU 2hr
456	476	769	KO	0.5mM HU 2hr
370	387	752	KO	0.5mM HU 2hr
138	193	457	KO	0.5mM HU 2hr
589	668	788	KO	0.5mM HU 2hr
398	424	795	KO	0.5mM HU 2hr
518	460	793	KO	0.5mM HU 2hr
565	525	795	KO	0.5mM HU 2hr
514	571	763	KO	0.5mM HU 2hr
582	578	786	KO	0.5mM HU 2hr
429	397	805	KO	0.5mM HU 2hr
416	353	754	KO	0.5mM HU 2hr
476	478	781	KO	0.5mM HU 2hr
507	522	766	KO	0.5mM HU 2hr
428	399	796	KO	0.5mM HU 2hr
398	439	801	KO	0.5mM HU 2hr
248	187	529	KO	0.5mM HU 2hr
225	378	755	KO	0.5mM HU 2hr
476	421	761	KO	0.5mM HU 2hr
373	447	756	KO	0.5mM HU 2hr
438	374	804	KO	0.5mM HU 2hr
314	428	755	KO	0.5mM HU 2hr
519	520	800	KO	0.5mM HU 2hr
568	596	757	KO	0.5mM HU 2hr
507	545	776	KO	0.5mM HU 2hr
572	482	768	KO	0.5mM HU 2hr
196	405	535	KO	0.5mM HU 2hr
469	528	813	KO	0.5mM HU 2hr
307	417	757	KO	0.5mM HU 2hr
486	454	745	KO	0.5mM HU 2hr
455	468	754	KO	0.5mM HU 2hr
400	442	799	KO	0.5mM HU 2hr
394	384	748	KO	0.5mM HU 2hr
358	388	793	KO	0.5mM HU 2hr
495	531	781	KO	0.5mM HU 2hr
504	532	766	KO	0.5mM HU 2hr
497	472	792	KO	0.5mM HU 2hr
498	518	760	KO	0.5mM HU 2hr
268	294	757	KO	0.5mM HU 2hr
532	623	780	KO	0.5mM HU 2hr
514	529	795	KO	0.5mM HU 2hr
366	334	789	KO	0.5mM HU 2hr
394	504	691	KO	0.5mM HU 2hr
384	437	720	KO	0.5mM HU 2hr
503	442	755	KO	0.5mM HU 2hr
460	512	757	KO	0.5mM HU 2hr
378	431	809	KO	0.5mM HU 2hr
471	468	803	KO	0.5mM HU 2hr
361	394	754	KO	0.5mM HU 2hr
335	330	743	KO	0.5mM HU 2hr
505	650	776	KO	0.5mM HU 2hr
349	338	747	KO	0.5mM HU 2hr
492	544	755	KO	0.5mM HU 2hr
467	490	800	KO	0.5mM HU 2hr
374	390	759	KO	0.5mM HU 2hr
366	375	752	KO	0.5mM HU 2hr
417	412	801	KO	0.5mM HU 2hr
248	269	509	KO	0.5mM HU 2hr
541	523	765	KO	0.5mM HU 2hr
426	450	800	KO	0.5mM HU 2hr
297	342	744	KO	0.5mM HU 2hr
317	340	804	KO	0.5mM HU 2hr
355	358	749	KO	0.5mM HU 2hr
409	385	797	KO	0.5mM HU 2hr
521	452	783	KO	0.5mM HU 2hr
519	525	751	KO	0.5mM HU 2hr
180	227	741	KO	0.5mM HU 2hr
382	431	803	KO	0.5mM HU 2hr
571	509	782	KO	0.5mM HU 2hr
579	526	775	KO	0.5mM HU 2hr
475	426	770	KO	0.5mM HU 2hr
370	408	803	KO	0.5mM HU 2hr
235	387	751	KO	0.5mM HU 2hr
496	460	749	KO	0.5mM HU 2hr
383	439	804	KO	0.5mM HU 2hr
485	484	795	KO	0.5mM HU 2hr
304	387	748	KO	0.5mM HU 2hr
400	381	748	KO	0.5mM HU 2hr
335	335	787	KO	0.5mM HU 2hr
501	516	751	KO	0.5mM HU 2hr
456	582	764	KO	0.5mM HU 2hr
237	280	801	KO	0.5mM HU 2hr
215	395	798	KO	0.5mM HU 2hr
288	365	759	KO	0.5mM HU 2hr
428	370	793	KO	0.5mM HU 2hr
511	461	788	KO	0.5mM HU 2hr
516	508	755	KO	0.5mM HU 2hr
601	612	757	KO	0.5mM HU 2hr
284	426	802	KO	0.5mM HU 2hr
571	550	792	KO	0.5mM HU 2hr
213	352	755	KO	0.5mM HU 2hr
488	480	779	KO	0.5mM HU 2hr
406	409	800	KO	0.5mM HU 2hr
302	308	757	KO	0.5mM HU 2hr
529	536	752	KO	0.5mM HU 2hr
225	331	755	KO	0.5mM HU 2hr
423	441	787	KO	0.5mM HU 2hr
655	685	831	KO	0.5mM HU 2hr
556	548	759	KO	0.5mM HU 2hr
454	480	755	KO	0.5mM HU 2hr
367	451	801	KO	0.5mM HU 2hr
364	423	798	KO	0.5mM HU 2hr
488	462	800	KO	0.5mM HU 2hr
508	558	779	KO	0.5mM HU 2hr
167	167	424	KO	0.5mM HU 2hr
575	534	771	KO	0.5mM HU 2hr
496	500	802	KO	0.5mM HU 2hr
483	530	768	KO	0.5mM HU 2hr
668	695	781	KO	0.5mM HU 2hr
465	488	788	KO	0.5mM HU 2hr
566	572	770	KO	0.5mM HU 2hr
455	444	802	KO	0.5mM HU 2hr
384	385	797	KO	0.5mM HU 2hr
492	484	759	KO	0.5mM HU 2hr
481	483	795	KO	0.5mM HU 2hr
551	506	767	KO	0.5mM HU 2hr
501	463	755	KO	0.5mM HU 2hr
555	495	785	KO	0.5mM HU 2hr
630	622	756	KO	0.5mM HU 2hr
492	591	797	KO	0.5mM HU 2hr
543	512	796	KO	0.5mM HU 2hr
384	431	807	KO	0.5mM HU 2hr
94	168	412	KO	0.5mM HU 2hr
167	168	452	KO	0.5mM HU 2hr
363	323	742	KO	0.5mM HU 2hr
518	558	755	KO	0.5mM HU 2hr
286	412	754	KO	0.5mM HU 2hr
417	410	753	KO	0.5mM HU 2hr
190	60	525	KO	0.5mM HU 2hr
485	512	764	KO	0.5mM HU 2hr
322	303	733	KO	0.5mM HU 2hr
434	413	746	KO	0.5mM HU 2hr
380	388	750	KO	0.5mM HU 2hr
282	244	682	KO	0.5mM HU 2hr
350	437	803	KO	0.5mM HU 2hr
437	410	757	KO	0.5mM HU 2hr
273	367	748	KO	0.5mM HU 2hr
407	330	750	KO	0.5mM HU 2hr
540	552	776	KO	0.5mM HU 2hr
452	477	756	KO	0.5mM HU 2hr
539	599	775	KO	0.5mM HU 2hr
585	579	833	KO	0.5mM HU 2hr
390	428	802	KO	0.5mM HU 2hr
563	571	826	KO	0.5mM HU 2hr
359	398	751	KO	0.5mM HU 2hr
192	129	499	KO	0.5mM HU 2hr
268	384	753	KO	0.5mM HU 2hr
587	616	786	KO	0.5mM HU 2hr
573	473	750	KO	0.5mM HU 2hr
511	523	787	KO	0.5mM HU 2hr
582	505	776	KO	0.5mM HU 2hr
465	484	770	KO	0.5mM HU 2hr
393	431	750	KO	0.5mM HU 2hr
450	466	802	KO	0.5mM HU 2hr
282	244	345	KO	0.5mM HU 2hr
569	473	754	KO	0.5mM HU 2hr
93	215	498	KO	0.5mM HU 2hr
391	433	795	KO	0.5mM HU 2hr
493	456	759	KO	0.5mM HU 2hr
406	358	747	KO	0.5mM HU 2hr
173	362	537	KO	0.5mM HU 2hr
626	577	831	KO	0.5mM HU 2hr
531	519	766	KO	0.5mM HU 2hr
507	452	750	KO	0.5mM HU 2hr
199	159	735	KO	0.5mM HU 2hr
380	395	747	KO	0.5mM HU 2hr
388	445	797	KO	0.5mM HU 2hr
331	382	803	KO	0.5mM HU 2hr
467	503	792	KO	0.5mM HU 2hr
322	361	752	KO	0.5mM HU 2hr
485	521	760	KO	0.5mM HU 2hr
543	533	795	KO	0.5mM HU 2hr
260	147	605	KO	0.5mM HU 2hr
375	420	745	KO	0.5mM HU 2hr
579	522	770	KO	0.5mM HU 2hr
153	292	511	KO	0.5mM HU 2hr
435	456	796	KO	0.5mM HU 2hr
499	482	802	KO	0.5mM HU 2hr
605	556	762	KO	0.5mM HU 2hr
309	358	758	KO	0.5mM HU 2hr
327	343	756	KO	0.5mM HU 2hr
424	458	748	KO	0.5mM HU 2hr
270	262	761	KO	0.5mM HU 2hr
575	553	782	KO	0.5mM HU 2hr
442	413	798	KO	0.5mM HU 2hr
360	280	692	KO	0.5mM HU 2hr
585	595	768	KO	0.5mM HU 2hr
406	328	762	KO	0.5mM HU 2hr
469	480	795	KO	0.5mM HU 2hr
489	519	783	KO	0.5mM HU 2hr
199	138	488	KO	0.5mM HU 2hr
345	400	776	KO	0.5mM HU 2hr
468	456	802	KO	0.5mM HU 2hr
495	503	785	KO	0.5mM HU 2hr
303	200	727	KO	0.5mM HU 2hr
408	415	799	KO	0.5mM HU 2hr
415	431	805	KO	0.5mM HU 2hr
382	456	754	KO	0.5mM HU 2hr
474	513	771	KO	0.5mM HU 2hr
87	192	453	KO	0.5mM HU 2hr
580	556	758	KO	0.5mM HU 2hr
501	474	797	KO	0.5mM HU 2hr
362	422	794	KO	0.5mM HU 2hr
524	565	765	KO	0.5mM HU 2hr
295	356	757	KO	0.5mM HU 2hr
323	358	754	KO	0.5mM HU 2hr
445	468	841	KO	0.5mM HU 2hr
401	414	795	KO	0.5mM HU 2hr
335	380	752	KO	0.5mM HU 2hr
354	440	799	KO	0.5mM HU 2hr
462	459	777	KO	0.5mM HU 2hr
537	455	749	KO	0.5mM HU 2hr
276	204	668	KO	0.5mM HU 2hr
346	384	745	KO	0.5mM HU 2hr
586	547	757	KO	0.5mM HU 2hr
556	679	784	KO	0.5mM HU 2hr
383	399	803	KO	0.5mM HU 2hr
571	588	768	KO	0.5mM HU 2hr
462	495	768	KO	0.5mM HU 2hr
524	486	795	KO	0.5mM HU 2hr
502	516	799	KO	0.5mM HU 2hr
520	458	795	KO	0.5mM HU 2hr
465	542	792	KO	0.5mM HU 2hr
388	476	797	KO	0.5mM HU 2hr
306	358	744	KO	0.5mM HU 2hr
526	502	799	KO	0.5mM HU 2hr
383	402	805	KO	0.5mM HU 2hr
571	478	780	KO	0.5mM HU 2hr
275	355	802	KO	0.5mM HU 2hr
258	321	753	KO	0.5mM HU 2hr
454	452	801	KO	0.5mM HU 2hr
594	567	779	KO	0.5mM HU 2hr
524	459	799	KO	0.5mM HU 2hr
454	394	759	KO	0.5mM HU 2hr
620	596	758	KO	0.5mM HU 2hr
508	493	788	KO	0.5mM HU 2hr
331	366	757	KO	0.5mM HU 2hr
567	678	786	KO	0.5mM HU 2hr
486	468	786	KO	0.5mM HU 2hr
574	556	749	KO	0.5mM HU 2hr
541	547	773	KO	0.5mM HU 2hr
397	401	799	KO	0.5mM HU 2hr
434	443	794	KO	0.5mM HU 2hr
401	412	796	KO	0.5mM HU 2hr
372	390	754	KO	0.5mM HU 2hr
557	529	793	KO	0.5mM HU 2hr
541	512	757	KO	0.5mM HU 2hr
547	478	773	KO	0.5mM HU 2hr
438	422	797	KO	0.5mM HU 2hr
524	447	751	KO	0.5mM HU 2hr
401	392	749	KO	0.5mM HU 2hr
310	420	752	KO	0.5mM HU 2hr
404	386	750	KO	0.5mM HU 2hr
555	516	767	KO	0.5mM HU 2hr
321	352	746	KO	0.5mM HU 2hr
531	558	764	KO	0.5mM HU 2hr
536	531	765	KO	0.5mM HU 2hr
265	312	757	KO	0.5mM HU 2hr
461	436	756	KO	0.5mM HU 2hr
388	382	796	KO	0.5mM HU 2hr
372	360	752	KO	0.5mM HU 2hr
468	460	799	KO	0.5mM HU 2hr
537	528	767	KO	0.5mM HU 2hr
367	413	804	KO	0.5mM HU 2hr
451	398	794	KO	0.5mM HU 2hr
425	444	795	KO	0.5mM HU 2hr
572	572	771	KO	0.5mM HU 2hr
492	465	753	KO	0.5mM HU 2hr
509	505	774	KO	0.5mM HU 2hr
364	376	753	KO	0.5mM HU 2hr
446	406	749	KO	0.5mM HU 2hr
338	440	800	KO	0.5mM HU 2hr
501	463	757	KO	0.5mM HU 2hr
304	351	757	KO	0.5mM HU 2hr
521	462	789	KO	0.5mM HU 2hr
332	454	754	KO	0.5mM HU 2hr
542	510	753	KO	0.5mM HU 2hr
376	398	750	KO	0.5mM HU 2hr
618	671	785	KO	0.5mM HU 2hr
547	536	755	KO	0.5mM HU 2hr
474	407	799	KO	0.5mM HU 2hr
530	525	757	KO	0.5mM HU 2hr
233	215	584	KO	0.5mM HU 2hr
509	491	793	KO	0.5mM HU 2hr
437	496	673	KO	0.5mM HU 2hr
580	467	804	KO	0.5mM HU 2hr
345	401	754	KO	0.5mM HU 2hr
499	503	783	KO	0.5mM HU 2hr
480	570	782	KO	0.5mM HU 2hr
556	496	779	KO	0.5mM HU 2hr
503	526	763	KO	0.5mM HU 2hr
573	644	778	KO	0.5mM HU 2hr
491	445	786	KO	0.5mM HU 2hr
575	524	756	KO	0.5mM HU 2hr
596	589	775	KO	0.5mM HU 2hr
487	448	755	KO	0.5mM HU 2hr
381	418	743	KO	0.5mM HU 2hr
569	576	776	KO	0.5mM HU 2hr
449	457	783	KO	0.5mM HU 2hr
339	388	753	KO	0.5mM HU 2hr
537	478	794	KO	0.5mM HU 2hr
359	442	749	KO	0.5mM HU 2hr
198	246	515	KO	0.5mM HU 2hr
475	537	787	KO	0.5mM HU 2hr
577	548	771	KO	0.5mM HU 2hr
403	428	755	KO	0.5mM HU 2hr
554	506	755	KO	0.5mM HU 2hr
299	329	753	KO	0.5mM HU 2hr
545	476	749	KO	0.5mM HU 2hr
513	451	760	KO	0.5mM HU 2hr
456	466	806	KO	0.5mM HU 2hr
330	379	806	KO	0.5mM HU 2hr
407	474	800	KO	0.5mM HU 2hr
546	532	760	KO	0.5mM HU 2hr
421	490	800	KO	0.5mM HU 2hr
94	214	417	KO	0.5mM HU 2hr
458	415	804	KO	0.5mM HU 2hr
334	436	795	KO	0.5mM HU 2hr
583	558	746	KO	0.5mM HU 2hr
411	464	825	KO	0.5mM HU 2hr
491	508	761	KO	0.5mM HU 2hr
463	575	795	KO	0.5mM HU 2hr
583	565	775	KO	0.5mM HU 2hr
263	354	752	KO	0.5mM HU 2hr
232	250	758	KO	0.5mM HU 2hr
353	398	750	KO	0.5mM HU 2hr
611	576	775	KO	0.5mM HU 2hr
471	462	798	KO	0.5mM HU 2hr
481	489	781	KO	0.5mM HU 2hr
457	472	799	KO	0.5mM HU 2hr
501	536	779	KO	0.5mM HU 2hr
377	416	794	KO	0.5mM HU 2hr
522	484	789	KO	0.5mM HU 2hr
560	532	782	KO	0.5mM HU 2hr
381	478	786	KO	0.5mM HU 2hr
529	529	758	KO	0.5mM HU 2hr
518	481	763	KO	0.5mM HU 2hr
439	514	757	KO	0.5mM HU 2hr
443	438	795	KO	0.5mM HU 2hr
510	440	802	KO	0.5mM HU 2hr
244	291	758	KO	0.5mM HU 2hr
441	454	780	KO	0.5mM HU 2hr
242	319	751	KO	0.5mM HU 2hr
598	569	779	KO	0.5mM HU 2hr
510	537	766	KO	0.5mM HU 2hr
245	383	753	KO	0.5mM HU 2hr
510	513	797	KO	0.5mM HU 2hr
358	432	804	KO	0.5mM HU 2hr
442	484	786	KO	0.5mM HU 2hr
103	190	448	KO	0.5mM HU 2hr
180	170	463	KO	0.5mM HU 2hr
505	463	749	KO	0.5mM HU 2hr
620	621	773	KO	0.5mM HU 2hr
399	436	798	KO	0.5mM HU 2hr
265	320	755	KO	0.5mM HU 2hr
457	429	793	KO	0.5mM HU 2hr
482	490	793	KO	0.5mM HU 2hr
168	343	494	KO	0.5mM HU 2hr
479	423	805	KO	0.5mM HU 2hr
173	237	638	KO	0.5mM HU 2hr
335	396	749	KO	0.5mM HU 2hr
511	492	791	KO	0.5mM HU 2hr
427	443	798	KO	0.5mM HU 2hr
405	441	797	KO	0.5mM HU 2hr
576	640	778	KO	0.5mM HU 2hr
369	369	754	KO	0.5mM HU 2hr
370	381	756	KO	0.5mM HU 2hr
576	587	773	KO	0.5mM HU 2hr
547	541	748	KO	0.5mM HU 2hr
368	380	745	KO	0.5mM HU 2hr
537	504	788	KO	0.5mM HU 2hr
358	427	800	KO	0.5mM HU 2hr
502	415	802	KO	0.5mM HU 2hr
354	376	783	KO	0.5mM HU 2hr
498	462	797	KO	0.5mM HU 2hr
383	421	756	KO	0.5mM HU 2hr
358	368	746	KO	0.5mM HU 2hr
488	467	750	KO	0.5mM HU 2hr
430	486	794	KO	0.5mM HU 2hr
564	463	792	KO	0.5mM HU 2hr
341	388	751	KO	0.5mM HU 2hr
355	392	747	KO	0.5mM HU 2hr
574	567	774	KO	0.5mM HU 2hr
467	487	761	KO	0.5mM HU 2hr
386	336	792	KO	0.5mM HU 2hr
507	495	758	KO	0.5mM HU 2hr
538	488	769	KO	0.5mM HU 2hr
416	442	767	KO	0.5mM HU 2hr
503	467	802	KO	0.5mM HU 2hr
478	407	761	KO	0.5mM HU 2hr
220	321	526	KO	0.5mM HU 2hr
444	525	786	KO	0.5mM HU 2hr
400	432	796	KO	0.5mM HU 2hr
495	446	761	KO	0.5mM HU 2hr
374	358	805	KO	0.5mM HU 2hr
566	511	782	KO	0.5mM HU 2hr
478	451	750	KO	0.5mM HU 2hr
567	620	781	KO	0.5mM HU 2hr
528	531	769	KO	0.5mM HU 2hr
541	572	758	KO	0.5mM HU 2hr
522	513	784	KO	0.5mM HU 2hr
482	452	751	KO	0.5mM HU 2hr
523	490	795	KO	0.5mM HU 2hr
378	373	755	KO	0.5mM HU 2hr
519	600	768	KO	0.5mM HU 2hr
299	315	752	KO	0.5mM HU 2hr
279	220	747	KO	0.5mM HU 2hr
653	671	766	KO	0.5mM HU 2hr
448	477	751	KO	0.5mM HU 2hr
603	559	760	KO	0.5mM HU 2hr
165	315	755	KO	0.5mM HU 2hr
535	532	775	KO	0.5mM HU 2hr
419	455	748	KO	0.5mM HU 2hr
450	550	787	KO	0.5mM HU 2hr
562	533	779	KO	0.5mM HU 2hr
146	153	526	KO	0.5mM HU 2hr
474	417	803	KO	0.5mM HU 2hr
436	462	800	KO	0.5mM HU 2hr
503	487	788	KO	0.5mM HU 2hr
410	431	759	KO	0.5mM HU 2hr
321	352	761	KO	0.5mM HU 2hr
570	506	790	KO	0.5mM HU 2hr
415	455	802	KO	0.5mM HU 2hr
447	431	758	KO	0.5mM HU 2hr
424	421	754	KO	0.5mM HU 2hr
540	492	771	KO	0.5mM HU 2hr
499	500	757	KO	0.5mM HU 2hr
377	483	799	KO	0.5mM HU 2hr
350	341	750	KO	0.5mM HU 2hr
337	352	750	KO	0.5mM HU 2hr
410	454	747	KO	0.5mM HU 2hr
351	433	803	KO	0.5mM HU 2hr
523	470	799	KO	0.5mM HU 2hr
328	363	757	KO	0.5mM HU 2hr
507	486	773	KO	0.5mM HU 2hr
437	500	756	KO	0.5mM HU 2hr
368	355	751	KO	0.5mM HU 2hr
472	478	787	KO	0.5mM HU 2hr
468	518	769	KO	0.5mM HU 2hr
153	188	489	KO	0.5mM HU 2hr
421	418	758	KO	0.5mM HU 2hr
583	567	757	KO	0.5mM HU 2hr
560	499	747	KO	0.5mM HU 2hr
517	524	757	KO	0.5mM HU 2hr
402	434	750	KO	0.5mM HU 2hr
364	423	805	KO	0.5mM HU 2hr
516	490	783	KO	0.5mM HU 2hr
185	213	505	KO	0.5mM HU 2hr
507	538	793	KO	0.5mM HU 2hr
357	391	746	KO	0.5mM HU 2hr
436	483	803	KO	0.5mM HU 2hr
211	360	756	KO	0.5mM HU 2hr
318	338	752	KO	0.5mM HU 2hr
476	547	759	KO	0.5mM HU 2hr
378	358	800	KO	0.5mM HU 2hr
563	497	794	KO	0.5mM HU 2hr
580	545	790	KO	0.5mM HU 2hr
199	443	752	KO	0.5mM HU 2hr
508	523	777	KO	0.5mM HU 2hr
536	525	775	KO	0.5mM HU 2hr
564	609	779	KO	0.5mM HU 2hr
400	439	795	KO	0.5mM HU 2hr
372	381	799	KO	0.5mM HU 2hr
575	682	770	KO	0.5mM HU 2hr
368	408	753	KO	0.5mM HU 2hr
599	643	774	KO	0.5mM HU 2hr
580	516	781	KO	0.5mM HU 2hr
543	515	841	KO	0.5mM HU 2hr
547	546	794	KO	0.5mM HU 2hr
513	534	795	KO	0.5mM HU 2hr
394	433	783	KO	0.5mM HU 2hr
214	345	752	KO	0.5mM HU 2hr
368	472	750	KO	0.5mM HU 2hr
350	415	803	KO	0.5mM HU 2hr
523	524	762	KO	0.5mM HU 2hr
646	691	791	KO	0.5mM HU 2hr
517	533	788	KO	0.5mM HU 2hr
452	523	763	KO	0.5mM HU 2hr
393	383	797	KO	0.5mM HU 2hr
387	393	796	KO	0.5mM HU 2hr
357	274	757	KO	0.5mM HU 2hr
367	425	806	KO	0.5mM HU 2hr
481	527	773	KO	0.5mM HU 2hr
475	454	778	KO	0.5mM HU 2hr
567	551	755	KO	0.5mM HU 2hr
511	521	795	KO	0.5mM HU 2hr
291	368	742	KO	0.5mM HU 2hr
300	429	802	KO	0.5mM HU 2hr
563	502	780	KO	0.5mM HU 2hr
142	166	404	KO	0.5mM HU 2hr
178	171	657	KO	0.5mM HU 2hr
425	417	758	KO	0.5mM HU 2hr
497	507	797	KO	0.5mM HU 2hr
423	408	797	KO	0.5mM HU 2hr
369	403	751	KO	0.5mM HU 2hr
366	429	756	KO	0.5mM HU 2hr
386	368	803	KO	0.5mM HU 2hr
564	524	762	KO	0.5mM HU 2hr
512	520	780	KO	0.5mM HU 2hr
436	387	797	KO	0.5mM HU 2hr
533	548	762	KO	0.5mM HU 2hr
383	428	802	KO	0.5mM HU 2hr
422	493	778	KO	0.5mM HU 2hr
467	473	774	KO	0.5mM HU 2hr
571	512	786	KO	0.5mM HU 2hr
445	492	774	KO	0.5mM HU 2hr
397	424	799	KO	0.5mM HU 2hr
399	410	749	KO	0.5mM HU 2hr
428	435	748	KO	0.5mM HU 2hr
255	359	805	KO	0.5mM HU 2hr
432	479	757	KO	0.5mM HU 2hr
96	235	383	KO	0.5mM HU 2hr
477	502	766	KO	0.5mM HU 2hr
558	648	771	KO	0.5mM HU 2hr
448	452	779	KO	0.5mM HU 2hr
601	661	758	KO	0.5mM HU 2hr
484	474	777	KO	0.5mM HU 2hr
573	555	754	KO	0.5mM HU 2hr
537	513	784	KO	0.5mM HU 2hr
486	452	754	KO	0.5mM HU 2hr
572	508	763	KO	0.5mM HU 2hr
329	326	744	KO	0.5mM HU 2hr
358	257	717	KO	0.5mM HU 2hr
623	608	779	KO	0.5mM HU 2hr
500	476	792	KO	0.5mM HU 2hr
568	585	774	KO	0.5mM HU 2hr
14	209	431	KO	0.5mM HU 2hr
349	387	746	KO	0.5mM HU 2hr
499	583	789	KO	0.5mM HU 2hr
290	421	802	KO	0.5mM HU 2hr
470	459	803	KO	0.5mM HU 2hr
471	637	774	KO	0.5mM HU 2hr
533	534	784	KO	0.5mM HU 2hr
558	551	771	KO	0.5mM HU 2hr
394	384	758	KO	0.5mM HU 2hr
272	302	577	KO	0.5mM HU 2hr
399	571	753	KO	0.5mM HU 2hr
374	391	794	KO	0.5mM HU 2hr
485	511	767	KO	0.5mM HU 2hr
481	443	794	KO	0.5mM HU 2hr
371	408	806	KO	0.5mM HU 2hr
477	453	797	KO	0.5mM HU 2hr
453	375	800	KO	0.5mM HU 2hr
402	421	794	KO	0.5mM HU 2hr
517	482	768	KO	0.5mM HU 2hr
520	505	763	KO	0.5mM HU 2hr
408	546	744	KO	0.5mM HU 2hr
354	423	756	KO	0.5mM HU 2hr
523	484	757	KO	0.5mM HU 2hr
552	530	759	KO	0.5mM HU 2hr
525	492	769	KO	0.5mM HU 2hr
355	438	757	KO	0.5mM HU 2hr
454	500	752	KO	0.5mM HU 2hr
527	501	766	KO	0.5mM HU 2hr
203	257	502	KO	0.5mM HU 2hr
488	455	794	KO	0.5mM HU 2hr
450	420	760	KO	0.5mM HU 2hr
530	549	777	KO	0.5mM HU 2hr
166	187	383	KO	0.5mM HU 2hr
236	177	617	KO	0.5mM HU 2hr
403	394	745	KO	0.5mM HU 2hr
312	359	757	KO	0.5mM HU 2hr
344	321	745	KO	0.5mM HU 2hr
598	686	766	KO	0.5mM HU 2hr
432	529	766	KO	0.5mM HU 2hr
559	540	776	KO	0.5mM HU 2hr
343	301	742	KO	0.5mM HU 2hr
519	473	801	KO	0.5mM HU 2hr
273	393	757	KO	0.5mM HU 2hr
608	531	749	KO	0.5mM HU 2hr
544	518	760	KO	0.5mM HU 2hr
356	367	805	KO	0.5mM HU 2hr
381	422	796	KO	0.5mM HU 2hr
336	357	748	KO	0.5mM HU 2hr
407	435	799	KO	0.5mM HU 2hr
515	500	772	KO	0.5mM HU 2hr
513	506	753	KO	0.5mM HU 2hr
590	634	777	KO	0.5mM HU 2hr
542	503	761	KO	0.5mM HU 2hr
406	442	798	KO	0.5mM HU 2hr
434	438	782	KO	0.5mM HU 2hr
357	408	802	KO	0.5mM HU 2hr
471	479	777	KO	0.5mM HU 2hr
500	510	783	KO	0.5mM HU 2hr
435	475	765	KO	0.5mM HU 2hr
391	444	801	KO	0.5mM HU 2hr
278	355	758	KO	0.5mM HU 2hr
303	201	380	KO	0.5mM HU 2hr
501	467	760	KO	0.5mM HU 2hr
389	402	796	KO	0.5mM HU 2hr
523	492	777	KO	0.5mM HU 2hr
555	535	787	KO	0.5mM HU 2hr
186	164	429	KO	0.5mM HU 2hr
448	425	805	KO	0.5mM HU 2hr
398	437	805	KO	0.5mM HU 2hr
143	304	752	KO	0.5mM HU 2hr
420	349	754	KO	0.5mM HU 2hr
571	559	770	KO	0.5mM HU 2hr
440	435	802	KO	0.5mM HU 2hr
553	521	769	KO	0.5mM HU 2hr
496	495	798	KO	0.5mM HU 2hr
387	438	805	KO	0.5mM HU 2hr
479	484	761	KO	0.5mM HU 2hr
476	483	782	KO	0.5mM HU 2hr
600	582	755	KO	0.5mM HU 2hr
135	114	439	KO	0.5mM HU 2hr
293	338	753	KO	0.5mM HU 2hr
375	423	805	KO	0.5mM HU 2hr
610	688	778	KO	0.5mM HU 2hr
577	524	788	KO	0.5mM HU 2hr
286	406	750	KO	0.5mM HU 2hr
340	392	752	KO	0.5mM HU 2hr
212	278	681	KO	0.5mM HU 2hr
389	448	799	KO	0.5mM HU 2hr
519	514	788	KO	0.5mM HU 2hr
417	399	766	KO	0.5mM HU 2hr
356	386	804	KO	0.5mM HU 2hr
386	457	753	KO	0.5mM HU 2hr
433	471	801	KO	0.5mM HU 2hr
342	400	756	KO	0.5mM HU 2hr
305	395	747	KO	0.5mM HU 2hr
549	494	743	KO	0.5mM HU 2hr
571	572	766	KO	0.5mM HU 2hr
391	374	747	KO	0.5mM HU 2hr
305	382	757	KO	0.5mM HU 2hr
535	494	748	KO	0.5mM HU 2hr
173	388	534	KO	0.5mM HU 2hr
616	671	793	KO	0.5mM HU 2hr
522	594	770	KO	0.5mM HU 2hr
365	317	713	KO	0.5mM HU 2hr
322	410	804	KO	0.5mM HU 2hr
89	157	510	KO	0.5mM HU 2hr
389	463	758	KO	0.5mM HU 2hr
393	392	805	KO	0.5mM HU 2hr
388	406	757	KO	0.5mM HU 2hr
318	371	753	KO	0.5mM HU 2hr
348	399	759	KO	0.5mM HU 2hr
372	390	799	KO	0.5mM HU 2hr
204	250	717	KO	0.5mM HU 2hr
383	353	701	KO	0.5mM HU 2hr
339	374	755	KO	0.5mM HU 2hr
360	403	749	KO	0.5mM HU 2hr
599	535	778	KO	0.5mM HU 2hr
474	446	756	KO	0.5mM HU 2hr
388	366	753	KO	0.5mM HU 2hr
102	165	442	KO	0.5mM HU 2hr
528	576	759	KO	0.5mM HU 2hr
583	591	759	KO	0.5mM HU 2hr
523	472	777	KO	0.5mM HU 2hr
431	441	802	KO	0.5mM HU 2hr
249	369	755	KO	0.5mM HU 2hr
296	271	746	KO	0.5mM HU 2hr
396	439	749	KO	0.5mM HU 2hr
452	377	750	KO	0.5mM HU 2hr
257	397	751	KO	0.5mM HU 2hr
442	417	750	KO	0.5mM HU 2hr
396	498	798	KO	0.5mM HU 2hr
580	584	777	KO	0.5mM HU 2hr
526	503	787	KO	0.5mM HU 2hr
306	368	755	KO	0.5mM HU 2hr
392	399	747	KO	0.5mM HU 2hr
549	481	751	KO	0.5mM HU 2hr
417	425	796	KO	0.5mM HU 2hr
267	269	618	KO	0.5mM HU 2hr
463	496	767	KO	0.5mM HU 2hr
391	462	751	KO	0.5mM HU 2hr
573	519	758	KO	0.5mM HU 2hr
454	468	808	KO	0.5mM HU 2hr
547	586	755	KO	0.5mM HU 2hr
467	444	753	KO	0.5mM HU 2hr
550	538	768	KO	0.5mM HU 2hr
404	438	803	KO	0.5mM HU 2hr
356	401	757	KO	0.5mM HU 2hr
338	405	754	KO	0.5mM HU 2hr
460	499	800	KO	0.5mM HU 2hr
419	370	802	KO	0.5mM HU 2hr
343	343	754	KO	0.5mM HU 2hr
274	378	752	KO	0.5mM HU 2hr
371	374	752	KO	0.5mM HU 2hr
438	412	799	KO	0.5mM HU 2hr
582	548	780	KO	0.5mM HU 2hr
141	431	566	KO	0.5mM HU 2hr
348	409	807	KO	0.5mM HU 2hr
401	513	805	KO	0.5mM HU 2hr
530	496	789	KO	0.5mM HU 2hr
456	498	757	KO	0.5mM HU 2hr
391	358	789	KO	0.5mM HU 2hr
523	533	784	KO	0.5mM HU 2hr
430	415	803	KO	0.5mM HU 2hr
333	316	760	KO	0.5mM HU 2hr
363	386	803	KO	0.5mM HU 2hr
612	675	773	KO	0.5mM HU 2hr
616	571	785	KO	0.5mM HU 2hr
540	512	789	KO	0.5mM HU 2hr
416	531	811	KO	0.5mM HU 2hr
429	433	752	KO	0.5mM HU 2hr
566	577	805	KO	0.5mM HU 2hr
577	502	766	KO	0.5mM HU 2hr
539	546	786	KO	0.5mM HU 2hr
516	533	761	KO	0.5mM HU 2hr
398	423	798	KO	0.5mM HU 2hr
324	366	754	KO	0.5mM HU 2hr
314	415	749	KO	0.5mM HU 2hr
541	487	797	KO	0.5mM HU 2hr
409	449	799	KO	0.5mM HU 2hr
470	488	799	KO	0.5mM HU 2hr
396	382	780	KO	0.5mM HU 2hr
575	509	770	KO	0.5mM HU 2hr
436	464	800	KO	0.5mM HU 2hr
356	377	752	KO	0.5mM HU 2hr
390	379	805	KO	0.5mM HU 2hr
200	300	552	KO	0.5mM HU 2hr
513	495	761	KO	0.5mM HU 2hr
543	578	765	KO	0.5mM HU 2hr
586	539	782	KO	0.5mM HU 2hr
530	482	785	KO	0.5mM HU 2hr
562	538	761	KO	0.5mM HU 2hr
477	481	761	KO	0.5mM HU 2hr
368	407	749	KO	0.5mM HU 2hr
380	387	800	KO	0.5mM HU 2hr
415	373	751	KO	0.5mM HU 2hr
561	554	775	KO	0.5mM HU 2hr
462	507	783	KO	0.5mM HU 2hr
328	387	756	KO	0.5mM HU 2hr
474	446	748	KO	0.5mM HU 2hr
443	443	802	KO	0.5mM HU 2hr
383	365	754	KO	0.5mM HU 2hr
367	455	803	KO	0.5mM HU 2hr
424	405	801	KO	0.5mM HU 2hr
486	454	761	KO	0.5mM HU 2hr
521	522	780	KO	0.5mM HU 2hr
448	448	803	KO	0.5mM HU 2hr
434	427	793	KO	0.5mM HU 2hr
502	462	757	KO	0.5mM HU 2hr
578	489	783	KO	0.5mM HU 2hr
460	492	802	KO	0.5mM HU 2hr
317	337	752	KO	0.5mM HU 2hr
333	258	747	KO	0.5mM HU 2hr
532	557	757	KO	0.5mM HU 2hr
357	343	757	KO	0.5mM HU 2hr
474	476	800	KO	0.5mM HU 2hr
594	622	767	KO	0.5mM HU 2hr
579	541	769	KO	0.5mM HU 2hr
568	526	783	KO	0.5mM HU 2hr
376	372	804	KO	0.5mM HU 2hr
413	447	796	KO	0.5mM HU 2hr
332	254	757	KO	0.5mM HU 2hr
503	486	791	KO	0.5mM HU 2hr
379	396	746	KO	0.5mM HU 2hr
516	515	784	KO	0.5mM HU 2hr
493	525	751	KO	0.5mM HU 2hr
592	540	762	KO	0.5mM HU 2hr
493	509	792	KO	0.5mM HU 2hr
495	492	777	KO	0.5mM HU 2hr
334	365	800	KO	0.5mM HU 2hr
388	306	755	KO	0.5mM HU 2hr
357	458	744	KO	0.5mM HU 2hr
436	353	802	KO	0.5mM HU 2hr
488	513	800	KO	0.5mM HU 2hr
511	517	760	KO	0.5mM HU 2hr
467	507	758	KO	0.5mM HU 2hr
443	454	750	KO	0.5mM HU 2hr
342	418	748	KO	0.5mM HU 2hr
565	608	769	KO	0.5mM HU 2hr
348	418	751	KO	0.5mM HU 2hr
534	549	776	KO	0.5mM HU 2hr
333	340	754	KO	0.5mM HU 2hr
580	543	795	KO	0.5mM HU 2hr
426	442	795	KO	0.5mM HU 2hr
555	558	755	KO	0.5mM HU 2hr
490	525	757	KO	0.5mM HU 2hr
465	470	802	KO	0.5mM HU 2hr
460	477	772	KO	0.5mM HU 2hr
475	485	763	KO	0.5mM HU 2hr
370	417	756	KO	0.5mM HU 2hr
452	495	798	KO	0.5mM HU 2hr
555	553	778	KO	0.5mM HU 2hr
480	493	797	KO	0.5mM HU 2hr
514	545	766	KO	0.5mM HU 2hr
479	463	750	KO	0.5mM HU 2hr
526	501	782	KO	0.5mM HU 2hr
599	614	767	KO	0.5mM HU 2hr
619	601	756	KO	0.5mM HU 2hr
480	510	795	KO	0.5mM HU 2hr
523	547	771	KO	0.5mM HU 2hr
495	506	767	KO	0.5mM HU 2hr
539	494	756	KO	0.5mM HU 2hr
351	342	756	KO	0.5mM HU 2hr
266	280	712	KO	0.5mM HU 2hr
575	606	787	KO	0.5mM HU 2hr
639	703	780	KO	0.5mM HU 2hr
378	457	805	KO	0.5mM HU 2hr
421	429	753	KO	0.5mM HU 2hr
602	556	778	KO	0.5mM HU 2hr
543	488	792	KO	0.5mM HU 2hr
532	608	773	KO	0.5mM HU 2hr
552	487	752	KO	0.5mM HU 2hr
551	530	778	KO	0.5mM HU 2hr
515	508	798	KO	0.5mM HU 2hr
530	617	769	KO	0.5mM HU 2hr
520	486	759	KO	0.5mM HU 2hr
530	492	794	KO	0.5mM HU 2hr
544	514	764	KO	0.5mM HU 2hr
550	517	772	KO	0.5mM HU 2hr
381	415	803	KO	0.5mM HU 2hr
189	281	543	KO	0.5mM HU 2hr
403	441	757	KO	0.5mM HU 2hr
366	377	803	KO	0.5mM HU 2hr
438	423	802	KO	0.5mM HU 2hr
317	61	431	KO	0.5mM HU 2hr
497	555	757	KO	0.5mM HU 2hr
553	500	765	KO	0.5mM HU 2hr
496	461	746	KO	0.5mM HU 2hr
203	281	551	KO	0.5mM HU 2hr
365	352	750	KO	0.5mM HU 2hr
184	182	571	KO	0.5mM HU 2hr
378	434	753	KO	0.5mM HU 2hr
461	452	797	KO	0.5mM HU 2hr
466	390	748	KO	0.5mM HU 2hr
439	470	802	KO	0.5mM HU 2hr
190	264	756	KO	0.5mM HU 2hr
323	419	805	KO	0.5mM HU 2hr
512	467	751	KO	0.5mM HU 2hr
371	424	798	KO	0.5mM HU 2hr
331	452	712	KO	0.5mM HU 2hr
399	413	799	KO	0.5mM HU 2hr
620	523	779	KO	0.5mM HU 2hr
391	424	792	KO	0.5mM HU 2hr
524	542	779	KO	0.5mM HU 2hr
362	413	805	KO	0.5mM HU 2hr
541	541	783	KO	0.5mM HU 2hr
181	182	589	KO	0.5mM HU 2hr
412	433	750	KO	0.5mM HU 2hr
429	433	797	KO	0.5mM HU 2hr
341	378	748	KO	0.5mM HU 2hr
438	354	754	KO	0.5mM HU 2hr
478	508	790	KO	0.5mM HU 2hr
509	476	788	KO	0.5mM HU 2hr
449	448	747	KO	0.5mM HU 2hr
442	480	746	KO	0.5mM HU 2hr
600	563	780	KO	0.5mM HU 2hr
510	465	772	KO	0.5mM HU 2hr
534	493	785	KO	0.5mM HU 2hr
61	237	495	KO	0.5mM HU 2hr
497	504	794	KO	0.5mM HU 2hr
622	672	762	KO	0.5mM HU 2hr
522	509	759	KO	0.5mM HU 2hr
376	444	798	KO	0.5mM HU 2hr
505	466	750	KO	0.5mM HU 2hr
58	138	503	KO	0.5mM HU 2hr
338	333	726	KO	0.5mM HU 2hr
412	429	802	KO	0.5mM HU 2hr
573	554	772	KO	0.5mM HU 2hr
469	423	744	KO	0.5mM HU 2hr
595	668	765	KO	0.5mM HU 2hr
538	508	754	KO	0.5mM HU 2hr
417	415	747	KO	0.5mM HU 2hr
330	328	754	KO	0.5mM HU 2hr
496	481	770	KO	0.5mM HU 2hr
537	488	783	KO	0.5mM HU 2hr
510	500	785	KO	0.5mM HU 2hr
500	481	785	KO	0.5mM HU 2hr
544	560	779	KO	0.5mM HU 2hr
448	439	745	KO	0.5mM HU 2hr
387	419	796	KO	0.5mM HU 2hr
526	563	791	KO	0.5mM HU 2hr
356	385	738	KO	0.5mM HU 2hr
536	509	750	KO	0.5mM HU 2hr
438	459	795	KO	0.5mM HU 2hr
485	507	763	KO	0.5mM HU 2hr
254	231	715	KO	0.5mM HU 2hr
583	525	755	KO	0.5mM HU 2hr
506	528	781	KO	0.5mM HU 2hr
521	542	774	KO	0.5mM HU 2hr
541	640	776	KO	0.5mM HU 2hr
577	561	758	KO	0.5mM HU 2hr
676	673	761	KO	0.5mM HU 2hr
234	287	740	KO	0.5mM HU 2hr
451	417	805	KO	0.5mM HU 2hr
582	576	770	KO	0.5mM HU 2hr
575	581	823	KO	0.5mM HU 2hr
348	310	753	KO	0.5mM HU 2hr
393	407	758	KO	0.5mM HU 2hr
338	378	755	KO	0.5mM HU 2hr
592	514	793	KO	0.5mM HU 2hr
529	521	759	KO	0.5mM HU 2hr
533	539	793	KO	0.5mM HU 2hr
582	649	799	KO	0.5mM HU 2hr
305	314	756	KO	0.5mM HU 2hr
605	630	778	KO	0.5mM HU 2hr
520	431	804	KO	0.5mM HU 2hr
528	555	766	KO	0.5mM HU 2hr
535	492	756	KO	0.5mM HU 2hr
356	398	801	KO	0.5mM HU 2hr
449	455	756	KO	0.5mM HU 2hr
516	519	767	KO	0.5mM HU 2hr
344	405	806	KO	0.5mM HU 2hr
254	406	753	KO	0.5mM HU 2hr
324	361	750	KO	0.5mM HU 2hr
570	589	769	KO	0.5mM HU 2hr
554	529	756	KO	0.5mM HU 2hr
265	323	540	KO	0.5mM HU 2hr
592	565	787	KO	0.5mM HU 2hr
553	489	794	KO	0.5mM HU 2hr
455	492	801	KO	0.5mM HU 2hr
561	563	782	KO	0.5mM HU 2hr
419	451	804	KO	0.5mM HU 2hr
502	544	761	KO	0.5mM HU 2hr
246	166	463	KO	0.5mM HU 2hr
610	594	789	KO	0.5mM HU 2hr
497	514	794	KO	0.5mM HU 2hr
440	487	784	KO	0.5mM HU 2hr
535	678	791	KO	0.5mM HU 2hr
359	394	806	KO	0.5mM HU 2hr
323	345	750	KO	0.5mM HU 2hr
507	509	774	KO	0.5mM HU 2hr
482	519	813	KO	0.5mM HU 2hr
542	513	770	KO	0.5mM HU 2hr
533	521	776	KO	0.5mM HU 2hr
548	505	800	KO	0.5mM HU 2hr
480	519	782	KO	0.5mM HU 2hr
311	361	758	KO	0.5mM HU 2hr
579	647	775	KO	0.5mM HU 2hr
457	485	798	KO	0.5mM HU 2hr
506	499	796	KO	0.5mM HU 2hr
523	506	776	KO	0.5mM HU 2hr
562	514	769	KO	0.5mM HU 2hr
324	437	759	KO	0.5mM HU 2hr
436	452	793	KO	0.5mM HU 2hr
410	428	758	KO	0.5mM HU 2hr
526	486	753	KO	0.5mM HU 2hr
339	368	756	KO	0.5mM HU 2hr
531	529	749	KO	0.5mM HU 2hr
418	376	750	KO	0.5mM HU 2hr
331	387	751	KO	0.5mM HU 2hr
342	373	751	KO	0.5mM HU 2hr
562	460	771	KO	0.5mM HU 2hr
555	542	766	KO	0.5mM HU 2hr
472	444	776	KO	0.5mM HU 2hr
506	478	797	KO	0.5mM HU 2hr
316	334	754	KO	0.5mM HU 2hr
396	375	748	KO	0.5mM HU 2hr
578	491	800	KO	0.5mM HU 2hr
361	393	753	KO	0.5mM HU 2hr
607	662	771	KO	0.5mM HU 2hr
344	344	805	KO	0.5mM HU 2hr
406	477	758	KO	0.5mM HU 2hr
354	400	750	KO	0.5mM HU 2hr
538	521	760	KO	0.5mM HU 2hr
345	372	748	KO	0.5mM HU 2hr
311	346	754	KO	0.5mM HU 2hr
312	315	750	KO	0.5mM HU 2hr
532	492	762	KO	0.5mM HU 2hr
368	383	761	KO	0.5mM HU 2hr
524	546	771	KO	0.5mM HU 2hr
456	407	801	KO	0.5mM HU 2hr
566	504	757	KO	0.5mM HU 2hr
312	297	755	KO	0.5mM HU 2hr
109	229	487	KO	0.5mM HU 2hr
385	365	788	KO	0.5mM HU 2hr
478	454	796	KO	0.5mM HU 2hr
470	463	789	KO	0.5mM HU 2hr
529	501	793	KO	0.5mM HU 2hr
424	506	788	KO	0.5mM HU 2hr
595	552	775	KO	0.5mM HU 2hr
554	531	786	KO	0.5mM HU 2hr
561	603	762	KO	0.5mM HU 2hr
107	190	423	KO	0.5mM HU 2hr
410	375	757	KO	0.5mM HU 2hr
512	449	789	KO	0.5mM HU 2hr
391	420	795	KO	0.5mM HU 2hr
409	434	755	KO	0.5mM HU 2hr
378	376	803	KO	0.5mM HU 2hr
525	504	774	KO	0.5mM HU 2hr
431	456	797	KO	0.5mM HU 2hr
476	508	773	KO	0.5mM HU 2hr
340	342	804	KO	0.5mM HU 2hr
333	331	751	KO	0.5mM HU 2hr
148	164	490	KO	0.5mM HU 2hr
576	605	762	KO	0.5mM HU 2hr
279	224	771	KO	0.5mM HU 2hr
388	329	724	KO	0.5mM HU 2hr
571	531	775	KO	0.5mM HU 2hr
359	383	798	KO	0.5mM HU 2hr
83	217	478	KO	0.5mM HU 2hr
562	571	756	KO	0.5mM HU 2hr
504	487	796	KO	0.5mM HU 2hr
389	299	802	KO	0.5mM HU 2hr
504	451	747	KO	0.5mM HU 2hr
295	279	753	KO	0.5mM HU 2hr
521	490	785	KO	0.5mM HU 2hr
349	362	749	KO	0.5mM HU 2hr
542	581	765	KO	0.5mM HU 2hr
394	393	745	KO	0.5mM HU 2hr
274	390	759	KO	0.5mM HU 2hr
100	197	460	KO	0.5mM HU 2hr
501	518	773	KO	0.5mM HU 2hr
176	149	466	KO	0.5mM HU 2hr
581	585	785	KO	0.5mM HU 2hr
529	527	770	KO	0.5mM HU 2hr
449	471	799	KO	0.5mM HU 2hr
371	314	752	KO	0.5mM HU 2hr
92	187	510	KO	0.5mM HU 2hr
473	452	762	KO	0.5mM HU 2hr
371	386	747	KO	0.5mM HU 2hr
435	408	752	KO	0.5mM HU 2hr
357	339	748	KO	0.5mM HU 2hr
134	169	486	KO	0.5mM HU 2hr
9	159	358	KO	0.5mM HU 2hr
494	535	756	KO	0.5mM HU 2hr
350	358	747	KO	0.5mM HU 2hr
54	167	405	KO	0.5mM HU 2hr
392	425	744	KO	0.5mM HU 2hr
395	475	753	KO	0.5mM HU 2hr
137	173	453	KO	0.5mM HU 2hr
93	190	595	KO	0.5mM HU 2hr
171	177	452	KO	0.5mM HU 2hr
153	66	713	KO	0.5mM HU 2hr
432	450	805	KO	0.5mM HU 2hr
347	339	768	KO	0.5mM HU 2hr
534	539	768	KO	0.5mM HU 2hr
616	582	765	KO	0.5mM HU 2hr
535	540	760	KO	0.5mM HU 2hr
372	395	796	KO	0.5mM HU 2hr
524	474	794	KO	0.5mM HU 2hr
576	684	784	KO	0.5mM HU 2hr
416	414	775	KO	0.5mM HU 2hr
275	410	778	KO	0.5mM HU 2hr
417	443	796	KO	0.5mM HU 2hr
390	375	809	KO	0.5mM HU 2hr
353	422	721	KO	0.5mM HU 2hr
288	378	752	KO	0.5mM HU 2hr
391	458	802	KO	0.5mM HU 2hr
427	454	750	KO	0.5mM HU 2hr
526	481	798	KO	0.5mM HU 2hr
595	491	791	KO	0.5mM HU 2hr
377	404	755	KO	0.5mM HU 2hr
430	486	790	KO	0.5mM HU 2hr
279	201	427	KO	0.5mM HU 2hr
387	384	755	KO	0.5mM HU 2hr
149	147	540	KO	0.5mM HU 2hr
54	216	471	KO	0.5mM HU 2hr
399	448	800	KO	0.5mM HU 2hr
69	151	478	KO	0.5mM HU 2hr
223	245	734	KO	0.5mM HU 2hr
168	251	664	KO	0.5mM HU 2hr
374	245	752	KO	0.5mM HU 2hr
573	541	752	KO	0.5mM HU 2hr
195	199	502	KO	0.5mM HU 2hr
600	560	777	KO	0.5mM HU 2hr
542	671	782	KO	0.5mM HU 2hr
364	390	802	KO	0.5mM HU 2hr
488	518	830	KO	0.5mM HU 2hr
538	561	772	KO	0.5mM HU 2hr
602	488	784	KO	0.5mM HU 2hr
301	395	592	KO	0.5mM HU 2hr
495	460	752	KO	0.5mM HU 2hr
407	471	799	KO	0.5mM HU 2hr
564	527	786	KO	0.5mM HU 2hr
369	384	752	KO	0.5mM HU 2hr
616	526	787	KO	0.5mM HU 2hr
679	697	789	KO	0.5mM HU 2hr
541	532	775	KO	0.5mM HU 2hr
434	497	775	KO	0.5mM HU 2hr
549	481	823	KO	0.5mM HU 2hr
545	542	789	KO	0.5mM HU 2hr
532	506	799	KO	0.5mM HU 2hr
555	505	757	KO	0.5mM HU 2hr
490	425	799	KO	0.5mM HU 2hr
536	475	783	KO	0.5mM HU 2hr
562	537	772	KO	0.5mM HU 2hr
592	563	764	KO	0.5mM HU 2hr
353	405	799	KO	0.5mM HU 2hr
461	499	797	KO	0.5mM HU 2hr
452	438	802	KO	0.5mM HU 2hr
414	420	799	KO	0.5mM HU 2hr
594	554	779	KO	0.5mM HU 2hr
553	501	778	KO	0.5mM HU 2hr
392	410	803	KO	0.5mM HU 2hr
374	360	749	KO	0.5mM HU 2hr
553	578	775	KO	0.5mM HU 2hr
449	477	798	KO	0.5mM HU 2hr
511	555	774	KO	0.5mM HU 2hr
377	358	754	KO	0.5mM HU 2hr
621	581	805	KO	0.5mM HU 2hr
593	656	813	KO	0.5mM HU 2hr
514	448	756	KO	0.5mM HU 2hr
519	528	814	KO	0.5mM HU 2hr
510	509	776	KO	0.5mM HU 2hr
438	438	795	KO	0.5mM HU 2hr
131	169	452	KO	0.5mM HU 2hr
356	378	802	KO	0.5mM HU 2hr
320	346	748	KO	0.5mM HU 2hr
415	403	799	KO	0.5mM HU 2hr
395	343	750	KO	0.5mM HU 2hr
273	379	556	KO	0.5mM HU 2hr
459	514	802	KO	0.5mM HU 2hr
421	442	799	KO	0.5mM HU 2hr
537	644	785	KO	0.5mM HU 2hr
437	500	795	KO	0.5mM HU 2hr
271	215	475	KO	0.5mM HU 2hr
577	548	799	KO	0.5mM HU 2hr
397	465	754	KO	0.5mM HU 2hr
552	513	780	KO	0.5mM HU 2hr
380	377	752	KO	0.5mM HU 2hr
413	402	746	KO	0.5mM HU 2hr
252	414	753	KO	0.5mM HU 2hr
596	627	776	KO	0.5mM HU 2hr
411	544	758	KO	0.5mM HU 2hr
354	373	746	KO	0.5mM HU 2hr
492	436	751	KO	0.5mM HU 2hr
565	543	775	KO	0.5mM HU 2hr
514	545	784	KO	0.5mM HU 2hr
600	683	780	KO	0.5mM HU 2hr
370	483	806	KO	0.5mM HU 2hr
582	574	784	KO	0.5mM HU 2hr
347	414	748	KO	0.5mM HU 2hr
576	508	790	KO	0.5mM HU 2hr
398	480	799	KO	0.5mM HU 2hr
344	411	746	KO	0.5mM HU 2hr
475	497	759	KO	0.5mM HU 2hr
421	447	796	KO	0.5mM HU 2hr
298	338	757	KO	0.5mM HU 2hr
272	399	802	KO	0.5mM HU 2hr
100	122	432	KO	0.5mM HU 2hr
607	570	782	KO	0.5mM HU 2hr
502	530	765	KO	0.5mM HU 2hr
374	373	751	KO	0.5mM HU 2hr
689	733	799	KO	0.5mM HU 2hr
525	473	798	KO	0.5mM HU 2hr
587	669	812	KO	0.5mM HU 2hr
370	335	743	KO	0.5mM HU 2hr
361	376	803	KO	0.5mM HU 2hr
314	329	754	KO	0.5mM HU 2hr
409	403	799	KO	0.5mM HU 2hr
574	543	750	KO	0.5mM HU 2hr
469	453	795	KO	0.5mM HU 2hr
339	401	756	KO	0.5mM HU 2hr
324	376	780	KO	0.5mM HU 2hr
571	542	775	KO	0.5mM HU 2hr
339	307	806	KO	0.5mM HU 2hr
511	508	803	KO	0.5mM HU 2hr
497	421	755	KO	0.5mM HU 2hr
363	391	801	KO	0.5mM HU 2hr
313	257	711	KO	0.5mM HU 2hr
426	460	770	KO	0.5mM HU 2hr
477	423	751	KO	0.5mM HU 2hr
421	423	798	KO	0.5mM HU 2hr
440	432	807	KO	0.5mM HU 2hr
393	413	751	KO	0.5mM HU 2hr
403	432	799	KO	0.5mM HU 2hr
545	542	789	KO	0.5mM HU 2hr
529	504	776	KO	0.5mM HU 2hr
436	466	743	KO	0.5mM HU 2hr
354	433	802	KO	0.5mM HU 2hr
390	373	798	KO	0.5mM HU 2hr
341	496	767	KO	0.5mM HU 2hr
527	530	835	KO	0.5mM HU 2hr
425	484	762	KO	0.5mM HU 2hr
419	417	750	KO	0.5mM HU 2hr
594	544	783	KO	0.5mM HU 2hr
500	499	768	KO	0.5mM HU 2hr
379	402	798	KO	0.5mM HU 2hr
581	589	768	KO	0.5mM HU 2hr
539	511	816	KO	0.5mM HU 2hr
525	498	788	KO	0.5mM HU 2hr
423	450	755	KO	0.5mM HU 2hr
472	505	771	KO	0.5mM HU 2hr
528	491	770	KO	0.5mM HU 2hr
336	401	754	KO	0.5mM HU 2hr
376	481	794	KO	0.5mM HU 2hr
370	498	800	KO	0.5mM HU 2hr
436	453	794	KO	0.5mM HU 2hr
423	410	794	KO	0.5mM HU 2hr
574	531	752	KO	0.5mM HU 2hr
384	417	737	KO	0.5mM HU 2hr
539	480	762	KO	0.5mM HU 2hr
401	483	797	KO	0.5mM HU 2hr
531	510	789	KO	0.5mM HU 2hr
570	557	769	KO	0.5mM HU 2hr
330	331	754	KO	0.5mM HU 2hr
393	471	750	KO	0.5mM HU 2hr
417	400	796	KO	0.5mM HU 2hr
467	445	788	KO	0.5mM HU 2hr
399	440	797	KO	0.5mM HU 2hr
523	600	751	KO	0.5mM HU 2hr
303	351	752	KO	0.5mM HU 2hr
466	414	742	KO	0.5mM HU 2hr
527	534	793	KO	0.5mM HU 2hr
561	511	751	KO	0.5mM HU 2hr
522	620	802	KO	0.5mM HU 2hr
470	473	766	KO	0.5mM HU 2hr
165	370	750	KO	0.5mM HU 2hr
420	453	759	KO	0.5mM HU 2hr
443	486	825	KO	0.5mM HU 2hr
372	420	805	KO	0.5mM HU 2hr
475	482	796	KO	0.5mM HU 2hr
523	559	794	KO	0.5mM HU 2hr
266	306	756	KO	0.5mM HU 2hr
560	544	769	KO	0.5mM HU 2hr
485	514	792	KO	0.5mM HU 2hr
339	399	806	KO	0.5mM HU 2hr
309	396	807	KO	0.5mM HU 2hr
272	336	754	KO	0.5mM HU 2hr
541	518	780	KO	0.5mM HU 2hr
522	509	790	KO	0.5mM HU 2hr
557	534	758	KO	0.5mM HU 2hr
309	369	743	KO	0.5mM HU 2hr
610	649	794	KO	0.5mM HU 2hr
577	506	761	KO	0.5mM HU 2hr
474	492	781	KO	0.5mM HU 2hr
512	552	758	KO	0.5mM HU 2hr
426	412	752	KO	0.5mM HU 2hr
580	537	765	KO	0.5mM HU 2hr
527	467	796	KO	0.5mM HU 2hr
402	437	803	KO	0.5mM HU 2hr
363	369	806	KO	0.5mM HU 2hr
243	242	664	KO	0.5mM HU 2hr
514	497	759	KO	0.5mM HU 2hr
579	547	748	KO	0.5mM HU 2hr
514	496	780	KO	0.5mM HU 2hr
522	554	763	KO	0.5mM HU 2hr
537	570	780	KO	0.5mM HU 2hr
369	414	794	KO	0.5mM HU 2hr
586	534	757	KO	0.5mM HU 2hr
406	406	748	KO	0.5mM HU 2hr
541	511	795	KO	0.5mM HU 2hr
606	683	804	KO	0.5mM HU 2hr
545	525	750	KO	0.5mM HU 2hr
513	451	760	KO	0.5mM HU 2hr
546	421	812	KO	0.5mM HU 2hr
536	501	791	KO	0.5mM HU 2hr
503	495	796	KO	0.5mM HU 2hr
350	377	746	KO	0.5mM HU 2hr
366	335	742	KO	0.5mM HU 2hr
584	541	796	KO	0.5mM HU 2hr
547	484	789	KO	0.5mM HU 2hr
550	523	756	KO	0.5mM HU 2hr
576	506	784	KO	0.5mM HU 2hr
577	588	760	KO	0.5mM HU 2hr
403	462	801	KO	0.5mM HU 2hr
520	499	750	KO	0.5mM HU 2hr
531	513	791	KO	0.5mM HU 2hr
322	352	745	KO	0.5mM HU 2hr
510	554	800	KO	0.5mM HU 2hr
575	562	794	KO	0.5mM HU 2hr
264	377	805	KO	0.5mM HU 2hr
398	374	744	KO	0.5mM HU 2hr
318	471	827	KO	0.5mM HU 2hr
551	536	782	KO	0.5mM HU 2hr
523	545	785	KO	0.5mM HU 2hr
366	411	804	KO	0.5mM HU 2hr
451	460	784	KO	0.5mM HU 2hr
429	429	796	KO	0.5mM HU 2hr
363	333	753	KO	0.5mM HU 2hr
351	384	750	KO	0.5mM HU 2hr
523	661	785	KO	0.5mM HU 2hr
403	434	802	KO	0.5mM HU 2hr
506	452	790	KO	0.5mM HU 2hr
456	517	772	KO	0.5mM HU 2hr
461	481	759	KO	0.5mM HU 2hr
367	398	753	KO	0.5mM HU 2hr
460	391	797	KO	0.5mM HU 2hr
411	435	793	KO	0.5mM HU 2hr
289	267	702	KO	0.5mM HU 2hr
396	421	805	KO	0.5mM HU 2hr
338	362	747	KO	0.5mM HU 2hr
339	407	799	KO	0.5mM HU 2hr
590	550	770	KO	0.5mM HU 2hr
589	642	774	KO	0.5mM HU 2hr
518	514	790	KO	0.5mM HU 2hr
582	594	781	KO	0.5mM HU 2hr
502	488	779	KO	0.5mM HU 2hr
684	706	783	KO	0.5mM HU 2hr
518	451	794	KO	0.5mM HU 2hr
373	363	805	KO	0.5mM HU 2hr
325	337	753	KO	0.5mM HU 2hr
357	362	803	KO	0.5mM HU 2hr
560	532	785	KO	0.5mM HU 2hr
590	539	771	KO	0.5mM HU 2hr
471	426	763	KO	0.5mM HU 2hr
350	422	794	KO	0.5mM HU 2hr
372	451	756	KO	0.5mM HU 2hr
559	511	760	KO	0.5mM HU 2hr
407	380	803	KO	0.5mM HU 2hr
395	428	800	KO	0.5mM HU 2hr
486	525	763	KO	0.5mM HU 2hr
472	519	760	KO	0.5mM HU 2hr
403	357	755	KO	0.5mM HU 2hr
536	492	754	KO	0.5mM HU 2hr
382	578	743	KO	0.5mM HU 2hr
507	501	796	KO	0.5mM HU 2hr
450	376	796	KO	0.5mM HU 2hr
472	440	746	KO	0.5mM HU 2hr
412	451	747	KO	0.5mM HU 2hr
581	531	794	KO	0.5mM HU 2hr
585	545	769	KO	0.5mM HU 2hr
364	386	745	KO	0.5mM HU 2hr
344	310	752	KO	0.5mM HU 2hr
526	517	778	KO	0.5mM HU 2hr
321	310	747	KO	0.5mM HU 2hr
400	459	806	KO	0.5mM HU 2hr
570	542	758	KO	0.5mM HU 2hr
523	534	792	KO	0.5mM HU 2hr
518	491	762	KO	0.5mM HU 2hr
394	375	801	KO	0.5mM HU 2hr
278	357	755	KO	0.5mM HU 2hr
590	669	771	KO	0.5mM HU 2hr
649	705	770	KO	0.5mM HU 2hr
442	422	747	KO	0.5mM HU 2hr
318	391	802	KO	0.5mM HU 2hr
499	452	759	KO	0.5mM HU 2hr
364	329	752	KO	0.5mM HU 2hr
535	562	770	KO	0.5mM HU 2hr
366	397	746	KO	0.5mM HU 2hr
567	535	755	KO	0.5mM HU 2hr
531	462	773	KO	0.5mM HU 2hr
464	489	781	KO	0.5mM HU 2hr
410	425	799	KO	0.5mM HU 2hr
345	458	799	KO	0.5mM HU 2hr
449	469	802	KO	0.5mM HU 2hr
529	479	746	KO	0.5mM HU 2hr
502	461	760	KO	0.5mM HU 2hr
429	493	755	KO	0.5mM HU 2hr
578	582	781	KO	0.5mM HU 2hr
571	587	754	KO	0.5mM HU 2hr
537	477	781	KO	0.5mM HU 2hr
285	353	751	KO	0.5mM HU 2hr
575	557	786	KO	0.5mM HU 2hr
148	237	573	KO	0.5mM HU 2hr
463	488	843	KO	0.5mM HU 2hr
385	462	801	KO	0.5mM HU 2hr
347	357	754	KO	0.5mM HU 2hr
299	350	754	KO	0.5mM HU 2hr
527	492	779	KO	0.5mM HU 2hr
539	532	761	KO	0.5mM HU 2hr
428	391	796	KO	0.5mM HU 2hr
392	455	804	KO	0.5mM HU 2hr
516	463	790	KO	0.5mM HU 2hr
356	414	798	KO	0.5mM HU 2hr
498	479	786	KO	0.5mM HU 2hr
428	406	747	KO	0.5mM HU 2hr
569	579	767	KO	0.5mM HU 2hr
406	466	747	KO	0.5mM HU 2hr
404	445	795	KO	0.5mM HU 2hr
358	379	754	KO	0.5mM HU 2hr
563	568	791	KO	0.5mM HU 2hr
498	501	784	KO	0.5mM HU 2hr
468	482	799	KO	0.5mM HU 2hr
423	401	749	KO	0.5mM HU 2hr
398	441	795	KO	0.5mM HU 2hr
406	444	750	KO	0.5mM HU 2hr
489	477	789	KO	0.5mM HU 2hr
385	439	805	KO	0.5mM HU 2hr
571	527	763	KO	0.5mM HU 2hr
265	401	752	KO	0.5mM HU 2hr
457	455	799	KO	0.5mM HU 2hr
329	402	796	KO	0.5mM HU 2hr
532	575	800	KO	0.5mM HU 2hr
504	453	770	KO	0.5mM HU 2hr
532	496	777	KO	0.5mM HU 2hr
471	420	756	KO	0.5mM HU 2hr
577	582	776	KO	0.5mM HU 2hr
482	480	745	KO	0.5mM HU 2hr
389	395	747	KO	0.5mM HU 2hr
397	384	752	KO	0.5mM HU 2hr
390	443	769	KO	0.5mM HU 2hr
336	352	800	KO	0.5mM HU 2hr
276	359	752	KO	0.5mM HU 2hr
463	405	804	KO	0.5mM HU 2hr
410	478	769	KO	0.5mM HU 2hr
526	506	777	KO	0.5mM HU 2hr
425	491	783	KO	0.5mM HU 2hr
524	536	765	KO	0.5mM HU 2hr
523	477	794	KO	0.5mM HU 2hr
236	352	753	KO	0.5mM HU 2hr
467	503	771	KO	0.5mM HU 2hr
433	360	744	KO	0.5mM HU 2hr
342	364	804	KO	0.5mM HU 2hr
392	393	751	KO	0.5mM HU 2hr
577	557	754	KO	0.5mM HU 2hr
418	502	765	KO	0.5mM HU 2hr
353	395	798	KO	0.5mM HU 2hr
144	175	187	KO	0.5mM HU 2hr
483	473	747	KO	0.5mM HU 2hr
504	496	765	KO	0.5mM HU 2hr
316	499	758	KO	0.5mM HU 2hr
476	496	769	KO	0.5mM HU 2hr
539	643	784	KO	0.5mM HU 2hr
518	508	788	KO	0.5mM HU 2hr
338	367	801	KO	0.5mM HU 2hr
450	459	770	KO	0.5mM HU 2hr
500	532	755	KO	0.5mM HU 2hr
345	410	754	KO	0.5mM HU 2hr
579	582	747	KO	0.5mM HU 2hr
592	491	803	KO	0.5mM HU 2hr
532	492	782	KO	0.5mM HU 2hr
453	453	765	KO	0.5mM HU 2hr
543	667	781	KO	0.5mM HU 2hr
405	367	749	KO	0.5mM HU 2hr
520	467	810	KO	0.5mM HU 2hr
516	491	785	KO	0.5mM HU 2hr
487	447	800	KO	0.5mM HU 2hr
406	455	792	KO	0.5mM HU 2hr
423	430	799	KO	0.5mM HU 2hr
515	555	792	KO	0.5mM HU 2hr
494	497	799	KO	0.5mM HU 2hr
551	495	764	KO	0.5mM HU 2hr
400	487	763	KO	0.5mM HU 2hr
513	501	748	KO	0.5mM HU 2hr
380	383	752	KO	0.5mM HU 2hr
547	507	754	KO	0.5mM HU 2hr
494	485	771	KO	0.5mM HU 2hr
429	449	802	KO	0.5mM HU 2hr
404	380	747	KO	0.5mM HU 2hr
525	492	784	KO	0.5mM HU 2hr
125	231	519	KO	0.5mM HU 2hr
572	548	781	KO	0.5mM HU 2hr
368	358	803	KO	0.5mM HU 2hr
201	355	751	KO	0.5mM HU 2hr
355	382	754	KO	0.5mM HU 2hr
352	378	797	KO	0.5mM HU 2hr
196	351	753	KO	0.5mM HU 2hr
526	501	778	KO	0.5mM HU 2hr
487	450	796	KO	0.5mM HU 2hr
488	472	788	KO	0.5mM HU 2hr
279	353	756	KO	0.5mM HU 2hr
483	522	774	KO	0.5mM HU 2hr
320	360	800	KO	0.5mM HU 2hr
553	499	796	KO	0.5mM HU 2hr
464	449	793	KO	0.5mM HU 2hr
520	557	795	KO	0.5mM HU 2hr
497	525	797	KO	0.5mM HU 2hr
252	398	748	KO	0.5mM HU 2hr
299	341	805	KO	0.5mM HU 2hr
403	410	801	KO	0.5mM HU 2hr
519	632	752	KO	0.5mM HU 2hr
596	660	748	KO	0.5mM HU 2hr
534	582	763	KO	0.5mM HU 2hr
554	514	777	KO	0.5mM HU 2hr
537	610	757	KO	0.5mM HU 2hr
478	504	784	KO	0.5mM HU 2hr
470	517	783	KO	0.5mM HU 2hr
584	575	789	KO	0.5mM HU 2hr
468	473	766	KO	0.5mM HU 2hr
404	417	747	KO	0.5mM HU 2hr
465	473	791	KO	0.5mM HU 2hr
422	443	794	KO	0.5mM HU 2hr
483	455	786	KO	0.5mM HU 2hr
387	320	804	KO	0.5mM HU 2hr
529	502	748	KO	0.5mM HU 2hr
501	496	734	KO	0.5mM HU 2hr
485	377	797	KO	0.5mM HU 2hr
495	467	752	KO	0.5mM HU 2hr
425	389	797	KO	0.5mM HU 2hr
571	520	800	KO	0.5mM HU 2hr
535	485	766	KO	0.5mM HU 2hr
481	486	795	KO	0.5mM HU 2hr
222	254	647	KO	0.5mM HU 2hr
210	384	750	KO	0.5mM HU 2hr
387	419	751	KO	0.5mM HU 2hr
530	498	783	KO	0.5mM HU 2hr
417	419	801	KO	0.5mM HU 2hr
380	455	804	KO	0.5mM HU 2hr
513	472	794	KO	0.5mM HU 2hr
306	399	745	KO	0.5mM HU 2hr
514	470	754	KO	0.5mM HU 2hr
488	427	748	KO	0.5mM HU 2hr
351	386	756	KO	0.5mM HU 2hr
512	515	765	KO	0.5mM HU 2hr
389	450	750	KO	0.5mM HU 2hr
630	452	790	KO	0.5mM HU 2hr
297	445	753	KO	0.5mM HU 2hr
372	478	764	KO	0.5mM HU 2hr
340	368	750	KO	0.5mM HU 2hr
447	485	795	KO	0.5mM HU 2hr
422	369	801	KO	0.5mM HU 2hr
550	496	760	KO	0.5mM HU 2hr
464	483	784	KO	0.5mM HU 2hr
588	564	767	KO	0.5mM HU 2hr
577	510	798	KO	0.5mM HU 2hr
330	316	747	KO	0.5mM HU 2hr
551	541	785	KO	0.5mM HU 2hr
522	464	784	KO	0.5mM HU 2hr
283	344	752	KO	0.5mM HU 2hr
381	431	794	KO	0.5mM HU 2hr
540	614	763	KO	0.5mM HU 2hr
563	513	799	KO	0.5mM HU 2hr
326	285	748	KO	0.5mM HU 2hr
346	351	804	KO	0.5mM HU 2hr
562	545	781	KO	0.5mM HU 2hr
115	325	755	KO	0.5mM HU 2hr
435	394	801	KO	0.5mM HU 2hr
264	367	802	KO	0.5mM HU 2hr
566	530	762	KO	0.5mM HU 2hr
596	672	774	KO	0.5mM HU 2hr
579	560	753	KO	0.5mM HU 2hr
393	445	757	KO	0.5mM HU 2hr
563	521	772	KO	0.5mM HU 2hr
223	92	759	KO	0.5mM HU 2hr
458	447	795	KO	0.5mM HU 2hr
463	527	758	KO	0.5mM HU 2hr
495	452	753	KO	0.5mM HU 2hr
606	547	763	KO	0.5mM HU 2hr
431	472	798	KO	0.5mM HU 2hr
444	479	760	KO	0.5mM HU 2hr
445	507	757	KO	0.5mM HU 2hr
460	477	750	KO	0.5mM HU 2hr
335	262	804	KO	0.5mM HU 2hr
485	525	789	KO	0.5mM HU 2hr
81	153	518	KO	0.5mM HU 2hr
443	474	775	KO	0.5mM HU 2hr
338	413	749	KO	0.5mM HU 2hr
462	455	763	KO	0.5mM HU 2hr
239	319	806	KO	0.5mM HU 2hr
395	408	799	KO	0.5mM HU 2hr
380	407	798	KO	0.5mM HU 2hr
525	527	775	KO	0.5mM HU 2hr
316	352	732	KO	0.5mM HU 2hr
190	362	753	KO	0.5mM HU 2hr
362	396	800	KO	0.5mM HU 2hr
411	530	688	KO	0.5mM HU 2hr
326	374	743	KO	0.5mM HU 2hr
472	480	771	KO	0.5mM HU 2hr
356	420	742	KO	0.5mM HU 2hr
516	518	772	KO	0.5mM HU 2hr
533	490	788	KO	0.5mM HU 2hr
160	365	752	KO	0.5mM HU 2hr
407	470	806	KO	0.5mM HU 2hr
573	539	756	KO	0.5mM HU 2hr
356	325	756	KO	0.5mM HU 2hr
423	441	739	KO	0.5mM HU 2hr
565	492	791	KO	0.5mM HU 2hr
355	394	801	KO	0.5mM HU 2hr
116	36	531	KO	0.5mM HU 2hr
390	404	792	KO	0.5mM HU 2hr
343	374	745	KO	0.5mM HU 2hr
80	340	750	KO	0.5mM HU 2hr
366	356	800	KO	0.5mM HU 2hr
450	419	759	KO	0.5mM HU 2hr
254	258	805	KO	0.5mM HU 2hr
477	498	756	KO	0.5mM HU 2hr
417	424	796	KO	0.5mM HU 2hr
467	504	754	KO	0.5mM HU 2hr
563	574	785	KO	0.5mM HU 2hr
482	470	792	KO	0.5mM HU 2hr
458	452	801	KO	0.5mM HU 2hr
359	371	806	KO	0.5mM HU 2hr
612	711	788	KO	0.5mM HU 2hr
411	369	753	KO	0.5mM HU 2hr
505	570	778	KO	0.5mM HU 2hr
481	485	758	KO	0.5mM HU 2hr
553	618	767	KO	0.5mM HU 2hr
436	433	798	KO	0.5mM HU 2hr
478	468	757	KO	0.5mM HU 2hr
431	480	752	KO	0.5mM HU 2hr
336	323	751	KO	0.5mM HU 2hr
569	556	764	KO	0.5mM HU 2hr
271	346	759	KO	0.5mM HU 2hr
508	557	776	KO	0.5mM HU 2hr
421	442	803	KO	0.5mM HU 2hr
378	431	807	KO	0.5mM HU 2hr
519	449	755	KO	0.5mM HU 2hr
549	516	776	KO	0.5mM HU 2hr
516	564	769	KO	0.5mM HU 2hr
453	502	768	KO	0.5mM HU 2hr
526	516	793	KO	0.5mM HU 2hr
451	458	784	KO	0.5mM HU 2hr
572	536	758	KO	0.5mM HU 2hr
411	406	802	KO	0.5mM HU 2hr
543	516	761	KO	0.5mM HU 2hr
508	501	759	KO	0.5mM HU 2hr
463	446	759	KO	0.5mM HU 2hr
554	529	747	KO	0.5mM HU 2hr
132	152	389	KO	0.5mM HU 2hr
543	491	758	KO	0.5mM HU 2hr
243	346	754	KO	0.5mM HU 2hr
522	462	749	KO	0.5mM HU 2hr
459	453	792	KO	0.5mM HU 2hr
382	488	799	KO	0.5mM HU 2hr
454	461	755	KO	0.5mM HU 2hr
384	456	750	KO	0.5mM HU 2hr
400	430	804	KO	0.5mM HU 2hr
365	370	745	KO	0.5mM HU 2hr
569	567	759	KO	0.5mM HU 2hr
552	469	792	KO	0.5mM HU 2hr
484	484	763	KO	0.5mM HU 2hr
428	484	795	KO	0.5mM HU 2hr
534	489	772	KO	0.5mM HU 2hr
457	468	760	KO	0.5mM HU 2hr
390	385	749	KO	0.5mM HU 2hr
566	547	763	KO	0.5mM HU 2hr
586	551	797	KO	0.5mM HU 2hr
396	479	774	KO	0.5mM HU 2hr
466	501	800	KO	0.5mM HU 2hr
502	509	763	KO	0.5mM HU 2hr
542	545	758	KO	0.5mM HU 2hr
408	377	750	KO	0.5mM HU 2hr
554	507	785	KO	0.5mM HU 2hr
470	559	776	KO	0.5mM HU 2hr
540	489	762	KO	0.5mM HU 2hr
586	617	785	KO	0.5mM HU 2hr
483	512	762	KO	0.5mM HU 2hr
509	523	756	KO	0.5mM HU 2hr
592	501	759	KO	0.5mM HU 2hr
547	510	765	KO	0.5mM HU 2hr
413	429	765	KO	0.5mM HU 2hr
410	385	758	KO	0.5mM HU 2hr
305	336	745	KO	0.5mM HU 2hr
491	467	765	KO	0.5mM HU 2hr
356	396	745	KO	0.5mM HU 2hr
297	376	750	KO	0.5mM HU 2hr
280	292	752	KO	0.5mM HU 2hr
502	654	779	KO	0.5mM HU 2hr
334	356	805	KO	0.5mM HU 2hr
566	536	751	KO	0.5mM HU 2hr
510	477	774	KO	0.5mM HU 2hr
495	475	751	KO	0.5mM HU 2hr
383	398	805	KO	0.5mM HU 2hr
196	297	756	KO	0.5mM HU 2hr
362	375	747	KO	0.5mM HU 2hr
434	387	801	KO	0.5mM HU 2hr
446	486	757	KO	0.5mM HU 2hr
582	531	775	KO	0.5mM HU 2hr
453	425	793	KO	0.5mM HU 2hr
362	392	746	KO	0.5mM HU 2hr
516	513	757	KO	0.5mM HU 2hr
548	485	748	KO	0.5mM HU 2hr
378	419	748	KO	0.5mM HU 2hr
566	554	779	KO	0.5mM HU 2hr
533	492	746	KO	0.5mM HU 2hr
504	420	752	KO	0.5mM HU 2hr
478	422	751	KO	0.5mM HU 2hr
301	389	755	KO	0.5mM HU 2hr
314	372	752	KO	0.5mM HU 2hr
337	315	758	KO	0.5mM HU 2hr
435	439	748	KO	0.5mM HU 2hr
336	380	799	KO	0.5mM HU 2hr
487	469	796	KO	0.5mM HU 2hr
451	575	759	KO	0.5mM HU 2hr
397	470	795	KO	0.5mM HU 2hr
443	437	796	KO	0.5mM HU 2hr
367	440	795	KO	0.5mM HU 2hr
321	359	783	KO	0.5mM HU 2hr
350	354	756	KO	0.5mM HU 2hr
370	357	803	KO	0.5mM HU 2hr
512	493	780	KO	0.5mM HU 2hr
571	546	840	KO	0.5mM HU 2hr
567	544	789	KO	0.5mM HU 2hr
488	478	798	KO	0.5mM HU 2hr
503	484	798	KO	0.5mM HU 2hr
512	486	797	KO	0.5mM HU 2hr
505	621	760	KO	0.5mM HU 2hr
384	380	801	KO	0.5mM HU 2hr
521	511	760	KO	0.5mM HU 2hr
518	465	744	KO	0.5mM HU 2hr
453	448	780	KO	0.5mM HU 2hr
436	429	801	KO	0.5mM HU 2hr
376	420	750	KO	0.5mM HU 2hr
475	403	742	KO	0.5mM HU 2hr
[truncated: 220,292+ more rows]
