# Supplementary material for: Loss of CTLH component MAEA impairs DNA repair and replication and leads to developmental delay
Source: EMBO Mol Med. 2025 Dec 19;18(2):492–513. doi: 10.1038/s44321-025-00352-x (PMC12905269; doi:10.1038/s44321-025-00352-x)
Supplement: Supplementary file 14 — Source data Fig. 4 [file 44321_2025_352_MOESM14_ESM.zip › EMM-2025-21907-V2_SourceDataFig4/4A/4A_HU.xlsx]

## Sheet: Sheet1
Hydroxyurea (uM)	U2OS Cas9 Clone 9			U2OS MAEA KO
0	100	100	100	100	100	100
100	107.82	99.6	98.98	13.31	9	7.32
200	63.79	45.3	47.77	2.42	4.5	2.85
300	15.16	4.8	10.38	2.82	3.6	2.03
