# Supplementary material for: Loss of CTLH component MAEA impairs DNA repair and replication and leads to developmental delay
Source: EMBO Mol Med. 2025 Dec 19;18(2):492–513. doi: 10.1038/s44321-025-00352-x (PMC12905269; doi:10.1038/s44321-025-00352-x)
Supplement: Supplementary file 14 — Source data Fig. 4 [file 44321_2025_352_MOESM14_ESM.zip › EMM-2025-21907-V2_SourceDataFig4/4F/4F_highboth.xlsx]

## Sheet: Sheet1
	WT	E349K	M396R	3S	eGFP Only
Untreated	0.08	0	0.18	0	0.16		% high gH2AX high RPA
ATRi (18h)	0.98	5.51	4.07	3.63	4.07
