# Supplementary material for: Loss of CTLH component MAEA impairs DNA repair and replication and leads to developmental delay
Source: EMBO Mol Med. 2025 Dec 19;18(2):492–513. doi: 10.1038/s44321-025-00352-x (PMC12905269; doi:10.1038/s44321-025-00352-x)
Supplement: Supplementary file 14 — Source data Fig. 4 [file 44321_2025_352_MOESM14_ESM.zip › EMM-2025-21907-V2_SourceDataFig4/4F/4F.xlsx]

## Sheet: Sheet1
Treatment	Cell line	gH2AX intensity	RPA intensity
UT	WT	189255	1012.38
UT	WT	184047	734267
UT	WT	176493	316176
UT	WT	165211	874249
UT	WT	193298	477827
UT	WT	197703	1071.85
UT	WT	194136	1100.08
UT	WT	184.93	610097
UT	WT	176833	246102
UT	WT	183232	252779
UT	WT	166828	312714
UT	WT	204954	852073
UT	WT	251043	732071
UT	WT	165736	260793
UT	WT	218519	833588
UT	WT	203.98	968709
UT	WT	195378	993105
UT	WT	174156	294649
UT	WT	170.56	226004
UT	WT	181229	1431.72
UT	WT	176293	586842
UT	WT	219772	680653
UT	WT	161648	282772
UT	WT	196964	1130.88
UT	WT	213.92	1072.07
UT	WT	220525	997659
UT	WT	228787	593166
UT	WT	183598	941643
UT	WT	192.48	271705
UT	WT	172658	242037
UT	WT	190858	435201
UT	WT	177451	305602
UT	WT	171694	242985
UT	WT	178402	358528
UT	WT	161413	560359
UT	WT	171645	232196
UT	WT	166263	278323
UT	WT	210.41	1549.9
UT	WT	181874	784537
UT	WT	170.97	286359
UT	WT	194457	685152
UT	WT	201307	255178
UT	WT	213381	1235.06
UT	WT	167.41	258049
UT	WT	168546	310.75
UT	WT	193123	1251.1
UT	WT	177538	285769
UT	WT	213209	559078
UT	WT	160983	235416
UT	WT	184329	596.03
UT	WT	217738	1578.77
UT	WT	164064	218452
UT	WT	165133	308532
UT	WT	196068	1207.91
UT	WT	164284	334382
UT	WT	177441	809243
UT	WT	184566	223637
UT	WT	218058	380323
UT	WT	165197	229.02
UT	WT	183929	283058
UT	WT	188.2	502608
UT	WT	194636	758067
UT	WT	195519	406872
UT	WT	205403	1127.62
UT	WT	197199	899.61
UT	WT	177.64	262375
UT	WT	166031	300.85
UT	WT	224308	1550.25
UT	WT	188721	330544
UT	WT	180906	758.31
UT	WT	176464	291306
UT	WT	174.07	219801
UT	WT	183.53	781043
UT	WT	198263	1351.23
UT	WT	168122	225.11
UT	WT	193.96	1077.27
UT	WT	197553	375855
UT	WT	184461	901383
UT	WT	196087	927213
UT	WT	161.92	297248
UT	WT	175998	1215.76
UT	WT	261.49	328763
UT	WT	166548	285207
UT	WT	174157	1067.97
UT	WT	193893	1207.54
UT	WT	374132	306655
UT	WT	316.25	273124
UT	WT	179031	757163
UT	WT	216585	1119.96
UT	WT	162122	254248
UT	WT	185787	265973
UT	WT	172591	564084
UT	WT	160736	268609
UT	WT	174.52	779327
UT	WT	196571	372647
UT	WT	189.68	1166.96
UT	WT	195184	1145.98
UT	WT	184228	564542
UT	WT	240653	1220.04
UT	WT	161341	255501
UT	WT	171556	709254
UT	WT	189539	835369
UT	WT	213659	1066.65
UT	WT	170453	571301
UT	WT	227472	361695
UT	WT	196863	1011.14
UT	WT	164.61	234919
UT	WT	193489	1134.65
UT	WT	159052	281458
UT	WT	167655	444233
UT	WT	160318	186037
UT	WT	160287	500548
UT	WT	174327	223332
UT	WT	160024	226365
UT	WT	159975	320612
UT	WT	187399	199.48
UT	WT	209239	344338
UT	WT	194893	674944
UT	WT	189818	317.14
UT	WT	230.66	1055.51
UT	WT	180722	299198
UT	WT	184572	302544
UT	WT	176141	262136
UT	WT	187093	799529
UT	WT	183443	654164
UT	WT	170176	552245
UT	WT	191995	898589
UT	WT	182872	981029
UT	WT	214009	975923
UT	WT	184307	491.97
UT	WT	188702	268455
UT	WT	188859	731088
UT	WT	171995	255713
UT	WT	184375	764103
UT	WT	201029	272048
UT	WT	164394	239028
UT	WT	194858	1200.01
UT	WT	183786	499137
UT	WT	162774	268396
UT	WT	175271	860717
UT	WT	256501	980658
UT	WT	205121	910191
UT	WT	162911	239154
UT	WT	203332	846388
UT	WT	187075	270686
UT	WT	194447	343361
UT	WT	195725	833.74
UT	WT	183852	621415
UT	WT	189463	353022
UT	WT	187457	1112.08
UT	WT	179475	1049.28
UT	WT	223026	720177
UT	WT	166.53	331697
UT	WT	200513	315535
UT	WT	198734	631606
UT	WT	178813	228965
UT	WT	173.19	252446
UT	WT	170615	337073
UT	WT	194313	295578
UT	WT	160426	374848
UT	WT	180631	774783
UT	WT	163474	365364
UT	WT	171106	287843
UT	WT	164401	255.01
UT	WT	169857	382526
UT	WT	170293	232623
UT	WT	159292	298534
UT	WT	166249	265472
UT	WT	188937	426749
UT	WT	160729	320.48
UT	WT	166441	260286
UT	WT	194783	378058
UT	WT	213061	403862
UT	WT	175506	380.29
UT	WT	184835	331.27
UT	WT	170351	252221
UT	WT	165765	215845
UT	WT	162407	304221
UT	WT	195991	292144
UT	WT	165376	232095
UT	WT	187021	666359
UT	WT	175081	255187
UT	WT	188393	295138
UT	WT	206742	286043
UT	WT	172982	264483
UT	WT	205814	295.45
UT	WT	162479	251.18
UT	WT	202006	516678
UT	WT	194344	332455
UT	WT	188273	190.65
UT	WT	159955	216224
UT	WT	217.96	826.89
UT	WT	200.44	216816
UT	WT	175.89	335254
UT	WT	196983	306619
UT	WT	188165	875378
UT	WT	189101	237968
UT	WT	168739	251604
UT	WT	232471	602002
UT	WT	163827	247514
UT	WT	167102	249761
UT	WT	161386	228907
UT	WT	161286	221609
UT	WT	154606	244375
UT	WT	190127	974032
UT	WT	175924	315262
UT	WT	185517	597971
UT	WT	183655	776953
UT	WT	158403	233349
UT	WT	180.53	346997
UT	WT	199239	723043
UT	WT	163491	328371
UT	WT	167.36	386642
UT	WT	193169	819371
UT	WT	243864	1334.08
UT	WT	187545	1115.71
UT	WT	182503	775.76
UT	WT	175167	881399
UT	WT	177326	1104.39
UT	WT	168498	632033
UT	WT	207388	999476
UT	WT	167947	337.97
UT	WT	192.18	1149.19
UT	WT	167874	285671
UT	WT	176478	1164.7
UT	WT	210776	244636
UT	WT	192003	226179
UT	WT	196594	734.26
UT	WT	189109	909366
UT	WT	188.87	1178.42
UT	WT	210393	813.56
UT	WT	170288	247502
UT	WT	181277	937373
UT	WT	215533	700685
UT	WT	170917	289563
UT	WT	192892	836343
UT	WT	186028	724425
UT	WT	160.41	207583
UT	WT	184.55	699941
UT	WT	195372	755124
UT	WT	217801	817734
UT	WT	159209	292.42
UT	WT	167559	467688
UT	WT	190.19	813179
UT	WT	188244	1025.62
UT	WT	178805	942417
UT	WT	168421	305878
UT	WT	219313	1502.99
UT	WT	222414	1451.31
UT	WT	219106	1199.69
UT	WT	191556	675372
UT	WT	188265	731558
UT	WT	190585	980.09
UT	WT	217955	529876
UT	WT	183071	377407
UT	WT	180469	1108.47
UT	WT	184628	967302
UT	WT	190.84	673.56
UT	WT	171277	350617
UT	WT	192771	208774
UT	WT	183286	351945
UT	WT	190358	766074
UT	WT	200529	1748.13
UT	WT	183678	275108
UT	WT	177479	871.49
UT	WT	183395	667253
UT	WT	224244	1193.17
UT	WT	189644	592173
UT	WT	206623	649805
UT	WT	164197	256732
UT	WT	163656	218.15
UT	WT	202229	726747
UT	WT	169184	206165
UT	WT	173949	264605
UT	WT	164701	250267
UT	WT	166243	311273
UT	WT	165174	309312
UT	WT	202633	1256.04
UT	WT	168434	647717
UT	WT	198.08	693376
UT	WT	178967	305967
UT	WT	171459	287072
UT	WT	200194	876715
UT	WT	203213	236038
UT	WT	177329	859.44
UT	WT	198575	604999
UT	WT	163734	248.72
UT	WT	193442	248.49
UT	WT	203243	468489
UT	WT	172486	268928
UT	WT	191707	706102
UT	WT	185876	942606
UT	WT	170798	218214
UT	WT	194588	690899
UT	WT	231371	242128
UT	WT	190645	819225
UT	WT	162848	243633
UT	WT	161121	195264
UT	WT	188488	473819
UT	WT	163895	339556
UT	WT	162933	219441
UT	WT	161949	218244
UT	WT	165031	383.59
UT	WT	175434	1087.26
UT	WT	185632	259309
UT	WT	204108	720942
UT	WT	195949	894864
UT	WT	178773	1018.84
UT	WT	164703	547164
UT	WT	172922	977966
UT	WT	180.32	274597
UT	WT	169201	622071
UT	WT	204184	347919
UT	WT	161938	239308
UT	WT	174232	314703
UT	WT	173873	1095.35
UT	WT	187228	224071
UT	WT	179433	279423
UT	WT	179.82	707776
UT	WT	187317	722442
UT	WT	203419	276666
UT	WT	206853	731915
UT	WT	191413	260037
UT	WT	189556	1038.93
UT	WT	174847	258925
UT	WT	178495	312711
UT	WT	167059	262793
UT	WT	160448	277477
UT	WT	170376	268039
UT	WT	191764	916456
UT	WT	174866	1247.12
UT	WT	166786	313775
UT	WT	191211	802575
UT	WT	181682	933405
UT	WT	175593	865696
UT	WT	228247	958946
UT	WT	192557	281.94
UT	WT	214255	578007
UT	WT	196892	988277
UT	WT	183733	904272
UT	WT	206156	428837
UT	WT	204828	936228
UT	WT	171783	199772
UT	WT	247236	1012.29
UT	WT	203675	657547
UT	WT	164995	269845
UT	WT	192.12	1154.29
UT	WT	213681	648.1
UT	WT	192012	239299
UT	WT	162026	203641
UT	WT	204794	702219
UT	WT	182893	690816
UT	WT	177233	1064.15
UT	WT	160518	221942
UT	WT	160314	244966
UT	WT	163836	228.95
UT	WT	171316	229941
UT	WT	174056	273057
UT	WT	173019	572401
UT	WT	177057	733223
UT	WT	162857	223874
UT	WT	160476	238183
UT	WT	181.46	843453
UT	WT	175041	218966
UT	WT	183807	670507
UT	WT	163008	212371
UT	WT	177432	510274
UT	WT	164568	495.96
UT	WT	156543	357529
UT	WT	185502	727983
UT	WT	181495	786661
UT	WT	176.97	539997
UT	WT	159725	209431
UT	WT	191.23	181491
UT	WT	187589	633332
UT	WT	166479	259153
UT	WT	194277	653.61
UT	WT	162765	240644
UT	WT	178869	704228
UT	WT	192183	216532
UT	WT	181.8	657509
UT	WT	215424	290967
UT	WT	180221	888659
UT	WT	161875	282648
UT	WT	178415	842151
UT	WT	191483	240372
UT	WT	173416	337659
UT	WT	188796	866913
UT	WT	171845	347417
UT	WT	188535	500347
UT	WT	165996	289182
UT	WT	172681	401895
UT	WT	202.91	1130
UT	WT	213.5	1103.42
UT	WT	211781	1015.61
UT	WT	157395	797552
UT	WT	214425	1205.45
UT	WT	170876	695199
UT	WT	166664	377525
UT	WT	179083	275049
UT	WT	184675	245757
UT	WT	181411	407957
UT	WT	160451	255552
UT	WT	173986	260196
UT	WT	190571	189072
UT	WT	199755	884654
UT	WT	206268	367153
UT	WT	189886	782471
UT	WT	188953	743213
UT	WT	168508	239064
UT	WT	158481	200443
UT	WT	195141	744862
UT	WT	190341	756155
UT	WT	185758	577873
UT	WT	177897	249655
UT	WT	182931	1118.76
UT	WT	204108	1394.89
UT	WT	191598	767855
UT	WT	158.39	223803
UT	WT	181163	491.8
UT	WT	180949	239092
UT	WT	186191	340308
UT	WT	169386	258512
UT	WT	186888	770686
UT	WT	199553	952118
UT	WT	192909	397885
UT	WT	165291	219261
UT	WT	167173	309916
UT	WT	201511	318.82
UT	WT	170.91	351846
UT	WT	177702	887.11
UT	WT	179.43	940352
UT	WT	182671	1023.5
UT	WT	168357	762749
UT	WT	163955	292329
UT	WT	172008	274206
UT	WT	170897	272607
UT	WT	167445	277025
UT	WT	183346	704.87
UT	WT	181565	247093
UT	WT	193113	247455
UT	WT	158878	234007
UT	WT	166538	469391
UT	WT	182507	1079.63
UT	WT	170696	220113
UT	WT	172703	221935
UT	WT	188597	1318.65
UT	WT	163619	243616
UT	WT	194499	1075.62
UT	WT	185076	688404
UT	WT	169815	301467
UT	WT	187868	874526
UT	WT	203463	768695
UT	WT	193071	489878
UT	WT	173003	236145
UT	WT	180533	226419
UT	WT	170431	289.8
UT	WT	171521	634255
UT	WT	166627	448349
UT	WT	166594	234394
UT	WT	221534	1024.21
UT	WT	174.33	946122
UT	WT	172872	306955
UT	WT	195407	278957
UT	WT	160425	277484
UT	WT	180332	961454
UT	WT	193779	1239.61
UT	WT	186171	249119
UT	WT	197412	511885
UT	WT	166514	241284
UT	WT	175884	305807
UT	WT	160605	201423
UT	WT	165769	230391
UT	WT	174259	258646
UT	WT	164.2	230026
UT	WT	183589	376648
UT	WT	192149	1004.46
UT	WT	170403	279185
UT	WT	183928	861389
UT	WT	191024	259592
UT	WT	165082	251397
UT	WT	178141	728217
UT	WT	193432	1113.96
UT	WT	187459	634507
UT	WT	178.28	749065
UT	WT	222761	969104
UT	WT	247842	504619
UT	WT	192.12	802057
UT	WT	161575	225429
UT	WT	166915	264129
UT	WT	185003	1004.9
UT	WT	172427	251511
UT	WT	188697	265252
UT	WT	169555	224177
UT	WT	277023	389978
UT	WT	188917	321064
UT	WT	192485	716185
UT	WT	185314	973183
UT	WT	163677	312872
UT	WT	248642	657.44
UT	WT	184213	372.82
UT	WT	192541	575791
UT	WT	170285	850933
UT	WT	205521	757777
UT	WT	173971	272961
UT	WT	231672	1078.92
UT	WT	174903	608181
UT	WT	162122	269.42
UT	WT	176899	486.57
UT	WT	171867	258309
UT	WT	197433	838674
UT	WT	183315	512464
UT	WT	170014	283498
UT	WT	187297	302181
UT	WT	173566	303183
UT	WT	167317	264714
UT	WT	181764	293489
UT	WT	190958	273.4
UT	WT	190685	948644
UT	WT	184933	308231
UT	WT	225922	690588
UT	WT	188937	941926
UT	WT	190909	482395
UT	WT	174.62	241859
UT	WT	171554	322788
UT	WT	182504	345512
UT	WT	199912	316252
UT	WT	170689	276251
UT	WT	161816	227637
UT	WT	155255	241437
UT	WT	173903	321505
UT	WT	188717	219177
UT	WT	155736	228302
UT	WT	189.54	1041.83
UT	WT	195552	557.4
UT	WT	166703	293657
UT	WT	182932	1182.45
UT	WT	182.37	505197
UT	WT	178032	385227
UT	WT	167972	245034
UT	WT	194399	835894
UT	WT	156497	224969
UT	WT	179442	576822
UT	WT	171459	536052
UT	WT	160975	236906
UT	WT	167394	906604
UT	WT	177232	872593
UT	WT	219344	261888
UT	WT	190781	1111.23
UT	WT	200.9	1065.83
UT	WT	202.11	1231.9
UT	WT	191249	1073.14
UT	WT	161335	321778
UT	WT	180224	303404
UT	WT	163292	311798
UT	WT	210723	1113.65
UT	WT	162394	224.08
UT	WT	163125	269961
UT	WT	181543	900706
UT	WT	189999	234886
UT	WT	166652	269147
UT	WT	168473	291397
UT	WT	233802	542.27
UT	WT	163646	320819
UT	WT	188209	476455
UT	WT	177605	351707
UT	WT	179.99	260639
UT	WT	175461	398554
UT	WT	205.74	510.39
UT	WT	177573	245.25
UT	WT	199957	278666
UT	WT	160625	249732
UT	WT	211364	613325
UT	WT	222374	1170
UT	WT	169188	342384
UT	WT	185862	1195.48
UT	WT	177.93	266636
UT	WT	169153	295717
UT	WT	170515	251067
UT	WT	172509	230316
UT	WT	214983	344129
UT	WT	247336	951408
UT	WT	175545	767507
UT	WT	173.57	262958
UT	WT	165166	401746
UT	WT	156287	382382
UT	WT	170067	320351
UT	WT	164731	258.33
UT	WT	170248	889526
UT	WT	262014	582591
UT	WT	176863	333248
UT	WT	170193	239873
UT	WT	202449	907965
UT	WT	217329	544646
UT	WT	183255	1094.1
UT	WT	173169	280822
UT	WT	172.26	234.67
UT	WT	162616	193075
UT	WT	163904	196977
UT	WT	221614	229899
UT	WT	192191	794909
UT	WT	176763	230735
UT	WT	166758	287315
UT	WT	174.54	605746
UT	WT	159144	204104
UT	WT	174353	240126
UT	WT	178714	430949
UT	WT	172181	259448
UT	WT	178889	324932
UT	WT	170465	286367
UT	WT	168193	289465
UT	WT	192176	897051
UT	WT	177834	367677
UT	WT	182.63	349513
UT	WT	214373	372783
UT	WT	250959	2629.58
UT	WT	219315	1017.08
UT	WT	159166	300278
UT	WT	202308	354042
UT	WT	171772	296859
UT	WT	154714	192847
UT	WT	157778	201798
UT	WT	170688	605041
UT	WT	172765	393108
UT	WT	191639	304573
UT	WT	185646	275055
UT	WT	178236	269379
UT	WT	162083	288116
UT	WT	160539	288153
UT	WT	164261	290552
UT	WT	173916	656.54
UT	WT	159039	219966
UT	WT	169339	434993
UT	WT	189151	287818
UT	WT	176.35	263516
UT	WT	173947	333481
UT	WT	190037	866174
UT	WT	183.43	944649
UT	WT	196795	1078.28
UT	WT	166213	245642
UT	WT	214064	1100.3
UT	WT	175939	275166
UT	WT	198317	880.67
UT	WT	178842	697607
UT	WT	250722	1019.64
UT	WT	209249	730526
UT	WT	165602	241367
UT	WT	174469	925131
UT	WT	227614	838555
UT	WT	210188	1179.18
UT	WT	163992	186594
UT	WT	190205	691752
UT	WT	192.06	181891
UT	WT	186649	310168
UT	WT	344878	577156
UT	WT	194188	430505
UT	WT	208753	398796
UT	WT	193296	796791
UT	WT	204163	891935
UT	WT	225631	622915
UT	WT	179708	313.29
UT	WT	179036	267234
UT	WT	186791	276768
UT	WT	177681	279098
UT	WT	188119	914816
UT	WT	159913	300348
UT	WT	207271	1266.97
UT	WT	220882	864298
UT	WT	201992	767.97
UT	WT	170.21	378855
UT	WT	159018	290536
UT	WT	174997	294971
UT	WT	187108	312959
UT	WT	159839	223778
UT	WT	169052	298353
UT	WT	161514	255.63
UT	WT	216762	768389
UT	WT	189039	726944
UT	WT	160051	222914
UT	WT	183837	1103.47
UT	WT	166709	575103
UT	WT	178262	238762
UT	WT	171331	1030.44
UT	WT	166064	362058
UT	WT	178141	336802
UT	WT	181905	1011.61
UT	WT	169.61	289202
UT	WT	189503	335229
UT	WT	172389	828781
UT	WT	169517	238354
UT	WT	160248	234853
UT	WT	182398	1109.13
UT	WT	184.37	1056.27
UT	WT	163702	215644
UT	WT	202225	658793
UT	WT	179879	856836
UT	WT	184226	970961
UT	WT	200813	784243
UT	WT	189424	651.08
UT	WT	175643	272686
UT	WT	159929	329991
UT	WT	177542	401732
UT	WT	222558	564645
UT	WT	183326	956811
UT	WT	192996	1033.75
UT	WT	191.31	902058
UT	WT	178299	293943
UT	WT	162526	241227
UT	WT	169878	639013
UT	WT	164294	237073
UT	WT	175361	702989
UT	WT	168513	272873
UT	WT	178.88	696.18
UT	WT	177059	233649
UT	WT	176871	247324
UT	WT	169654	274251
UT	WT	184378	895089
UT	WT	202902	775
UT	WT	167.53	297.07
UT	WT	177979	659176
UT	WT	193.91	530113
UT	WT	181929	267322
UT	WT	165297	217451
UT	WT	164947	282264
UT	WT	196895	727812
UT	WT	195515	1185.04
UT	WT	197171	779.68
UT	WT	201644	534935
UT	WT	241581	486873
UT	WT	195448	1303.43
UT	WT	166037	242238
UT	WT	170852	771235
UT	WT	190467	752642
UT	WT	219.43	504056
UT	WT	160652	193155
UT	WT	196168	494376
UT	WT	156872	212505
UT	WT	180034	951694
UT	WT	195767	549699
UT	WT	177888	886055
UT	WT	173.65	795834
UT	WT	192.65	743787
UT	WT	180249	958334
UT	WT	188023	583519
UT	WT	172498	614286
UT	WT	170293	649721
UT	WT	172376	268958
UT	WT	197426	738235
UT	WT	174045	626481
UT	WT	161954	253246
UT	WT	163797	764535
UT	WT	192219	250796
UT	WT	166039	365289
UT	WT	171997	753809
UT	WT	186113	321613
UT	WT	183202	764689
UT	WT	237884	664617
UT	WT	181916	328685
UT	WT	200191	372393
UT	WT	192684	603444
UT	WT	225.88	309462
UT	WT	186.94	393396
UT	WT	169132	290122
UT	WT	175643	440.34
UT	WT	158744	214807
UT	WT	177869	630.85
UT	WT	184733	665553
UT	WT	167.85	297.17
UT	WT	200433	584461
UT	WT	226283	361978
UT	WT	187926	1191.25
UT	WT	160914	341356
UT	WT	173.69	235052
UT	WT	156759	246364
UT	WT	219.38	750292
UT	WT	194401	217832
UT	WT	171004	233609
UT	WT	179114	281576
UT	WT	160948	301336
UT	WT	165391	303725
UT	WT	232.33	658753
UT	WT	202464	964174
UT	WT	223472	210378
UT	WT	173485	971934
UT	WT	163329	248896
UT	WT	177902	549864
UT	WT	166027	308439
UT	WT	192876	994625
UT	WT	187091	230135
UT	WT	198971	843.94
UT	WT	164643	309.8
UT	WT	163137	262291
UT	WT	188163	706723
UT	WT	157924	207.53
UT	WT	178079	204263
UT	WT	171693	370723
UT	WT	170466	855878
UT	WT	178647	356.01
UT	WT	167677	320326
UT	WT	189015	250656
UT	WT	206959	956208
UT	WT	184174	1037.69
UT	WT	192959	1028.96
UT	WT	202115	794193
UT	WT	156818	177698
UT	WT	192166	750023
UT	WT	159038	190814
UT	WT	187.09	396263
UT	WT	162.95	307723
UT	WT	191889	276346
UT	WT	181395	623845
UT	WT	189197	258291
UT	WT	239273	492272
UT	WT	199523	1044.73
UT	WT	174165	304261
UT	WT	169675	254022
UT	WT	180654	325354
UT	WT	172054	253503
UT	WT	179771	281487
UT	WT	174.98	282954
UT	WT	176718	634958
UT	WT	159622	383427
UT	WT	161241	348002
UT	WT	161385	277613
UT	WT	165057	190385
UT	WT	162.88	228513
UT	WT	175731	219896
UT	WT	159.38	234333
UT	WT	195852	820.14
UT	WT	186472	319339
UT	WT	177021	679492
UT	WT	165341	561416
UT	WT	173413	258591
UT	WT	198993	743646
UT	WT	202285	235314
UT	WT	192463	274155
UT	WT	171791	288635
UT	WT	181677	252185
UT	WT	204572	222343
UT	WT	199003	228866
UT	WT	179125	248558
UT	WT	169889	268985
UT	WT	177248	225431
UT	WT	249872	320682
UT	WT	166749	312.15
UT	WT	183558	889056
UT	WT	166079	229.32
UT	WT	191582	713473
UT	WT	163565	242484
UT	WT	172699	712948
UT	WT	173078	275297
UT	WT	191641	917397
UT	WT	196559	1049.22
UT	WT	164926	223734
UT	WT	181307	919977
UT	WT	193814	246824
UT	WT	161071	222242
UT	WT	202006	585331
UT	WT	161469	222631
UT	WT	185139	714232
UT	WT	208167	706151
UT	WT	170.72	710922
UT	WT	162961	243582
UT	WT	164844	197701
UT	WT	214777	854.22
UT	WT	351809	374303
UT	WT	424398	386111
UT	WT	191509	613015
UT	WT	175788	493019
UT	WT	208117	593673
UT	WT	194388	589701
UT	WT	177963	249726
UT	WT	181422	242108
UT	WT	160725	404553
UT	WT	169868	552092
UT	WT	170326	500714
UT	WT	178119	1106.54
UT	WT	175096	281
UT	WT	183089	612572
UT	WT	199929	1049.11
UT	WT	236.87	430089
UT	WT	180.94	919.72
UT	WT	175318	286.81
UT	WT	170841	340236
UT	WT	205534	1296.28
UT	WT	189209	813681
UT	WT	176806	325296
UT	WT	219369	706898
UT	WT	263142	684861
UT	WT	165932	296893
UT	WT	184493	760385
UT	WT	157.36	205651
UT	WT	177022	798183
UT	WT	184806	1013.68
UT	WT	157396	237583
UT	WT	160.51	218642
UT	WT	168573	332186
UT	WT	209.93	1061.1
UT	WT	173944	196833
UT	WT	176589	275929
UT	WT	175117	259203
UT	WT	161938	204077
UT	WT	164901	261412
UT	WT	177368	701012
UT	WT	165364	452283
UT	WT	216075	808014
UT	WT	163571	351875
UT	WT	168478	253219
UT	WT	166088	574196
UT	WT	206534	685555
UT	WT	158957	241674
UT	WT	171761	303007
UT	WT	158057	291027
UT	WT	213864	439.43
UT	WT	176413	814211
UT	WT	168237	240704
UT	WT	219136	221422
UT	WT	171052	227241
UT	WT	185097	732065
UT	WT	163307	266763
UT	WT	174021	621523
UT	WT	173277	512.4
UT	WT	180743	743819
UT	WT	171134	414425
UT	WT	170849	737396
UT	WT	190852	1298.54
UT	WT	173668	535217
UT	WT	215806	750847
UT	WT	206198	871707
UT	WT	199419	1404.99
UT	WT	204.63	1420.78
UT	WT	206244	1299.96
UT	WT	199.99	1499.54
UT	WT	209406	1125.55
UT	WT	199785	525.09
UT	WT	210716	1142.55
UT	WT	179634	310407
UT	WT	214978	1058.81
UT	WT	177812	320.66
UT	WT	177087	223758
UT	WT	163217	245236
UT	WT	169712	283693
UT	WT	190695	307.23
UT	WT	165396	311706
UT	WT	172666	1013
UT	WT	164387	290481
UT	WT	183165	203863
UT	WT	197282	971364
UT	WT	163522	208673
UT	WT	184756	946336
UT	WT	209145	893121
UT	WT	214742	901514
UT	WT	187.35	290782
UT	WT	203323	716.11
UT	WT	180634	719631
UT	WT	191273	371244
UT	WT	176528	293374
UT	WT	181045	393034
UT	WT	180354	268252
UT	WT	247465	1094.62
UT	WT	200192	991933
UT	WT	282123	462069
UT	WT	192602	439137
UT	WT	192894	626517
UT	WT	183567	542822
UT	WT	187083	939162
UT	WT	183993	932011
UT	WT	175261	361263
UT	WT	187283	505489
UT	WT	161641	256.09
UT	WT	234506	1012.31
UT	WT	194904	1038.06
UT	WT	205528	1149.94
UT	WT	159282	248.35
UT	WT	163515	244944
UT	WT	191842	905812
UT	WT	170488	330853
UT	WT	204387	1154.74
UT	WT	162365	280276
UT	WT	191.96	290276
UT	WT	191848	1308.67
UT	WT	214.16	852508
UT	WT	207806	1067.24
UT	WT	196431	513456
UT	WT	165764	245374
UT	WT	186858	962083
UT	WT	161345	260144
UT	WT	188529	630087
UT	WT	166474	211314
UT	WT	185731	493761
UT	WT	184365	892841
UT	WT	193475	1096.74
UT	WT	163552	212038
UT	WT	174515	611988
UT	WT	168337	225876
UT	WT	175719	232012
UT	WT	218887	1091.21
UT	WT	217747	1107.97
UT	WT	164047	220697
UT	WT	194494	942679
UT	WT	158204	248623
UT	WT	159301	271295
UT	WT	163497	220548
UT	WT	162545	219883
UT	WT	185522	791437
UT	WT	599745	957559
UT	WT	197757	609148
UT	WT	204309	824618
UT	WT	192703	373.58
UT	WT	193585	968523
UT	WT	180115	300171
UT	WT	203503	934201
UT	WT	217432	1077.05
UT	WT	206949	805659
UT	WT	200345	587836
UT	WT	191215	1031.29
UT	WT	211255	901398
UT	WT	181335	275.57
UT	WT	192241	1040.3
UT	WT	162006	251583
UT	WT	205543	949274
UT	WT	177775	918064
UT	WT	170009	787508
UT	WT	178171	691814
UT	WT	172114	334458
UT	WT	188655	787799
UT	WT	173374	327112
UT	WT	183868	958551
UT	WT	169751	710727
UT	WT	166228	736282
UT	WT	161209	211358
UT	WT	153277	218269
UT	WT	170981	278165
UT	WT	162325	257847
UT	WT	177069	844264
UT	WT	157882	210669
UT	WT	165895	260423
UT	WT	208.51	995158
UT	WT	209686	1065.45
UT	WT	181542	952.35
UT	WT	174246	390.44
UT	WT	169118	265778
UT	WT	229493	400.94
UT	WT	188187	1428.63
UT	WT	193589	1087.7
UT	WT	189003	594209
UT	WT	220982	960518
UT	WT	197678	803011
UT	WT	200148	282112
UT	WT	191223	1051.47
UT	WT	166539	444066
UT	WT	195344	1127.27
UT	WT	195	1201.43
UT	WT	172484	317031
UT	WT	179575	863762
UT	WT	186293	614626
UT	WT	178282	280969
UT	WT	172668	417646
UT	WT	174062	337169
UT	WT	213972	1109.06
UT	WT	229.21	770903
UT	WT	209654	353.9
UT	WT	167683	241335
UT	WT	186959	564537
UT	WT	189116	713.31
UT	WT	226795	848.59
UT	WT	278.68	364288
UT	WT	217945	570259
UT	WT	188656	801825
UT	WT	177745	421268
UT	WT	162587	275016
UT	WT	193357	390288
UT	WT	165966	299763
UT	WT	167013	1380.01
UT	WT	177872	279073
UT	WT	174923	771946
UT	WT	168.08	289563
UT	WT	178419	299806
UT	WT	206346	784897
UT	WT	202.8	564067
UT	WT	188536	955.42
UT	WT	168102	705917
UT	WT	174.94	292338
UT	WT	179827	241016
UT	WT	173115	281884
UT	WT	174.17	760086
UT	WT	172072	837945
UT	WT	164.84	632.6
UT	WT	159.48	286598
UT	WT	173326	390432
UT	WT	169818	241398
UT	WT	161245	301788
UT	WT	181153	240944
UT	WT	228927	917982
UT	WT	205762	767321
UT	WT	193352	785459
UT	WT	218227	1068.78
UT	WT	251856	379.99
UT	WT	194.2	311.06
UT	WT	234714	311748
UT	WT	179668	911997
UT	WT	237414	831061
UT	WT	195772	1194.66
UT	WT	162055	254806
UT	WT	197146	757915
UT	WT	158446	299022
UT	WT	179.61	489584
UT	WT	179944	435234
UT	WT	190383	910101
UT	WT	195.66	479013
UT	WT	180113	530019
UT	WT	169753	306.2
UT	WT	226455	886027
UT	WT	192328	1008.17
UT	WT	216726	1006.49
UT	WT	212611	960637
UT	WT	230628	243722
UT	WT	186932	1047.47
UT	WT	165668	505541
UT	WT	288571	1286.41
UT	WT	188402	954788
UT	WT	281137	1165.09
UT	WT	185043	1327.01
UT	WT	233451	413456
UT	WT	219359	373548
UT	WT	172431	892742
UT	WT	185955	204182
UT	WT	163.31	431134
UT	WT	195661	204462
UT	WT	184599	932301
UT	WT	174815	803443
UT	WT	197002	754.24
UT	WT	180411	827753
UT	WT	181641	284425
UT	WT	167621	222406
UT	WT	185363	771073
UT	WT	182345	717446
UT	WT	178312	644426
UT	WT	170235	231272
UT	WT	329941	288037
UT	WT	206079	622388
UT	WT	221394	1206.37
UT	WT	188263	321157
UT	WT	219079	887796
UT	WT	171562	316466
UT	WT	162805	226964
UT	WT	171334	289605
UT	WT	194049	932848
UT	WT	186459	1055.1
UT	WT	199416	329361
UT	WT	183442	490875
UT	WT	177596	409.42
UT	WT	173757	237905
UT	WT	160123	421745
UT	WT	177142	915675
UT	WT	170483	938491
UT	WT	167463	367687
UT	WT	172346	238003
UT	WT	181431	247738
UT	WT	157682	229013
UT	WT	177834	956939
UT	WT	204382	827608
UT	WT	211.35	1034.86
UT	WT	195099	546949
UT	WT	182756	205291
UT	WT	212949	802783
UT	WT	171105	230.3
UT	WT	190919	947057
UT	WT	207562	1014.93
UT	WT	171241	458.28
UT	WT	203.3	959516
UT	WT	221638	945.44
UT	WT	174079	270326
UT	WT	182328	712.57
UT	WT	193.03	1357.42
UT	WT	212211	951713
UT	WT	166062	227982
UT	WT	165267	682119
UT	WT	177807	1114.84
UT	WT	172365	633894
UT	WT	194894	1184.69
UT	WT	194989	1037.05
UT	WT	185702	706313
UT	WT	201225	768393
UT	WT	194141	543693
UT	WT	193393	1100.53
UT	WT	189793	625.46
UT	WT	182707	963254
UT	WT	158827	282908
UT	WT	158068	243932
UT	WT	159953	227602
UT	WT	161624	269223
UT	WT	170.58	258383
UT	WT	196217	350.02
UT	WT	171802	234941
UT	WT	212158	470011
UT	WT	205145	817868
UT	WT	169822	450491
UT	WT	166855	343892
UT	WT	177731	252337
UT	WT	191171	605.33
UT	WT	190712	287457
UT	WT	161741	234588
UT	WT	191379	356955
UT	WT	185949	306925
UT	WT	196272	731607
UT	WT	185695	959055
UT	WT	188565	855667
UT	WT	211866	894913
UT	WT	194424	841136
UT	WT	203478	1089.7
UT	WT	173076	299368
UT	WT	221263	375033
UT	WT	182164	1087.48
UT	WT	187689	234.47
UT	WT	227378	223315
UT	WT	204.35	297527
UT	WT	191527	855432
UT	WT	201789	846513
UT	WT	173.28	759185
UT	WT	164702	406076
UT	WT	165182	344339
UT	WT	167236	235826
UT	WT	208342	970256
UT	WT	196901	312323
UT	WT	163288	257739
UT	WT	189659	683692
UT	WT	162.1	341863
UT	WT	171391	279911
UT	WT	202993	845769
UT	WT	189731	1222.27
UT	WT	201569	1089.92
UT	WT	197939	1276.33
UT	WT	162868	256929
UT	WT	218597	732252
UT	WT	168311	219974
UT	WT	203548	983589
UT	WT	163378	238839
UT	WT	177485	218902
UT	WT	168298	239792
UT	WT	176969	261805
UT	WT	202.6	898582
UT	WT	160718	398979
UT	WT	159077	207863
UT	WT	169.72	738959
UT	WT	176051	449651
UT	WT	174521	306853
UT	WT	167469	257162
UT	WT	206894	1230.56
UT	WT	207321	554456
UT	WT	208122	995025
UT	WT	197717	687187
UT	WT	231278	1311.5
UT	WT	181.6	483631
UT	WT	190656	790322
UT	WT	159261	198434
UT	WT	173082	232143
UT	WT	201.38	292413
UT	WT	175379	188417
UT	WT	167563	324443
UT	WT	157105	300239
UT	WT	174412	284815
UT	WT	164848	212978
UT	WT	165243	268875
UT	WT	211523	1204.7
UT	WT	185793	353982
UT	WT	239031	929358
UT	WT	177793	427013
UT	WT	180989	293748
UT	WT	221.73	864851
UT	WT	194799	1201.72
UT	WT	166447	235963
UT	WT	167523	215606
UT	WT	171137	347752
UT	WT	184755	682445
UT	WT	176185	231363
UT	WT	157853	199225
UT	WT	185.93	231229
UT	WT	173228	265011
UT	WT	174098	264452
UT	WT	162576	292442
UT	WT	172237	611.98
UT	WT	172031	223894
UT	WT	163734	228764
UT	WT	167688	256743
UT	WT	204.05	944134
UT	WT	163535	213028
UT	WT	175721	684087
UT	WT	196728	856216
UT	WT	173123	434286
UT	WT	197939	642529
UT	WT	174489	242734
UT	WT	197864	576184
UT	WT	174926	1371.74
UT	WT	176304	494.16
UT	WT	188919	765329
UT	WT	179917	576566
UT	WT	181162	808841
UT	WT	185132	813446
UT	WT	189187	806896
UT	WT	192021	821467
UT	WT	169898	588132
UT	WT	198449	636.51
UT	WT	173881	465814
UT	WT	172486	1023.15
UT	WT	177.4	798371
UT	WT	182625	275211
UT	WT	170094	215.55
UT	WT	170538	227366
UT	WT	176061	299457
UT	WT	184472	1217.84
UT	WT	191292	535453
UT	WT	175332	253667
UT	WT	238097	1105.23
UT	WT	233291	970021
UT	WT	171002	257144
UT	WT	194.13	445312
UT	WT	215205	1304.28
UT	WT	176336	293.37
UT	WT	226015	1317.64
UT	WT	214749	1420.75
UT	WT	224803	1060.34
UT	WT	165852	234068
UT	WT	209202	1419.18
UT	WT	223944	1132.4
UT	WT	191505	1253.3
UT	WT	193242	980107
UT	WT	170742	263333
UT	WT	212383	1194.29
UT	WT	163009	699623
UT	WT	239.86	929943
UT	WT	176947	326105
UT	WT	163613	256745
UT	WT	200287	568.75
UT	WT	210782	1043.69
UT	WT	161412	628445
UT	WT	168895	356511
UT	WT	175733	271876
UT	WT	219264	969576
UT	WT	174685	339523
UT	WT	162.88	591473
UT	WT	209258	818733
UT	WT	180829	825054
UT	WT	166284	231092
UT	WT	163387	225.91
UT	WT	163562	260175
UT	WT	160031	243285
UT	WT	159325	197673
UT	WT	173989	309489
UT	WT	176373	198536
UT	WT	162052	364346
UT	WT	170582	287302
UT	WT	212951	650.42
UT	WT	183238	844521
UT	WT	183373	894559
UT	WT	178145	682844
UT	WT	200476	830.18
UT	WT	211574	902373
UT	WT	187274	855786
UT	WT	268345	881939
UT	WT	213794	1024.07
UT	WT	178968	285.81
UT	WT	200168	323.15
UT	WT	220877	1011.1
UT	WT	175144	504396
UT	WT	207173	847083
UT	WT	193467	1161.46
UT	WT	171669	263064
UT	WT	179404	251125
UT	WT	213902	1073.81
UT	WT	206284	681579
UT	WT	190.74	1041.28
UT	WT	155731	196343
UT	WT	165098	267.31
UT	WT	182901	619236
UT	WT	195658	1285.56
UT	WT	173523	269532
UT	WT	197.45	905894
UT	WT	170981	641.73
UT	WT	175391	303.38
UT	WT	171202	242475
UT	WT	164518	294452
UT	WT	168781	234856
UT	WT	172926	578891
UT	WT	183567	466386
UT	WT	171802	260277
UT	WT	196096	265787
UT	WT	205032	828504
UT	WT	203521	1126.29
UT	WT	245881	371524
UT	WT	180867	240352
UT	WT	172462	346365
UT	WT	174788	212939
UT	WT	171676	771949
UT	WT	160859	270408
UT	WT	220581	1016.68
UT	WT	199704	633033
UT	WT	184.61	756902
UT	WT	205962	292689
UT	WT	184.76	518478
UT	WT	205041	439884
UT	WT	167.68	223192
UT	WT	179847	626377
UT	WT	161003	219782
UT	WT	169612	725924
UT	WT	188747	1121.84
UT	WT	165309	260672
UT	WT	167969	236136
UT	WT	186293	875.28
UT	WT	206438	1422.44
UT	WT	161448	298878
UT	WT	167245	363772
UT	WT	174754	260981
UT	WT	252801	296241
UT	WT	174821	591349
UT	WT	188905	847547
UT	WT	177849	365.73
UT	WT	230255	952738
UT	WT	170291	246377
UT	WT	175467	318896
UT	WT	178103	910988
UT	WT	167.74	248045
UT	WT	175435	352782
UT	WT	165864	306.64
UT	WT	169.35	234348
UT	WT	188028	715658
UT	WT	167394	287929
UT	WT	186404	266332
UT	WT	175.76	299151
UT	WT	169002	279806
UT	WT	169521	563.46
UT	WT	184.09	935244
UT	WT	185184	287361
UT	WT	213213	1192.07
UT	WT	164624	307789
UT	WT	189199	288989
UT	WT	177566	722893
UT	WT	185229	1011.39
UT	WT	164205	401982
UT	WT	211827	805419
UT	WT	176706	332452
UT	WT	194968	653924
UT	WT	168395	249038
UT	WT	186.19	243759
UT	WT	217195	532544
UT	WT	160071	237686
UT	WT	179753	601.14
UT	WT	159787	272177
UT	WT	190317	635795
UT	WT	171939	225478
UT	WT	161.6	394.09
UT	WT	164635	222168
UT	WT	169262	726385
UT	WT	170288	254712
UT	WT	158472	300763
UT	WT	170474	453032
UT	WT	165152	474181
UT	WT	187054	425022
UT	WT	172064	227537
UT	WT	184951	302537
UT	WT	175185	234118
UT	WT	183827	241958
UT	WT	207578	859915
UT	WT	181136	1159.83
UT	WT	233346	856176
UT	WT	217795	680476
UT	WT	172188	261866
UT	WT	189129	937.31
UT	WT	180562	1062.18
UT	WT	166331	265976
UT	WT	252381	1214.79
UT	WT	207.31	875407
UT	WT	230398	936.87
UT	WT	214119	761411
UT	WT	245066	849703
UT	WT	192973	821414
UT	WT	170461	312658
UT	WT	201785	880628
UT	WT	188578	628003
UT	WT	196483	791.32
UT	WT	166524	220781
UT	WT	190316	903802
UT	WT	188001	315008
UT	WT	156579	205543
UT	WT	271119	454777
UT	WT	162771	216667
UT	WT	154893	234113
UT	WT	180172	286.9
UT	WT	188007	707982
UT	WT	186467	218059
UT	WT	194403	787.71
UT	WT	161274	338289
UT	WT	167221	197701
UT	WT	181172	712.15
UT	WT	173835	656736
UT	WT	205.8	1051.39
UT	WT	191.93	587768
UT	WT	182318	967726
UT	WT	198472	1184.94
UT	WT	190399	702388
UT	WT	170.63	225858
UT	WT	188773	230595
UT	WT	191997	763.85
UT	WT	186771	1065.4
UT	WT	213677	1288.66
UT	WT	180989	377356
UT	WT	220918	1181.78
UT	WT	182655	218118
UT	WT	198417	1108.78
UT	WT	230615	1156.34
UT	WT	167175	301083
UT	WT	181823	300011
UT	WT	225316	897997
UT	WT	195073	839459
UT	WT	184429	650.09
UT	WT	174852	623091
UT	WT	199.93	552158
UT	WT	176845	315543
UT	WT	156663	199399
UT	WT	182297	260802
UT	WT	196301	1168.55
UT	WT	180998	308651
UT	WT	183372	622391
UT	WT	209858	275.71
UT	WT	158022	201042
UT	WT	158688	197172
UT	WT	187208	596663
UT	WT	181526	249.93
UT	WT	243569	725.3
UT	WT	414251	295343
UT	WT	222264	919.53
UT	WT	223.23	1414.98
UT	WT	174306	280189
UT	WT	219612	1372.55
UT	WT	166539	236819
UT	WT	208051	341225
UT	WT	211.43	336029
UT	WT	199073	213197
UT	WT	171897	699223
UT	WT	170.61	270369
UT	WT	191121	909353
UT	WT	187132	879681
UT	WT	182707	1042.13
UT	WT	165599	466073
UT	WT	166448	187.84
UT	WT	178143	381085
UT	WT	188867	1093.49
UT	WT	201185	751916
UT	WT	201969	930898
UT	WT	186132	1183
UT	WT	204288	1108.28
UT	WT	224501	489757
UT	WT	233233	415397
UT	WT	183954	1040.42
UT	WT	220457	673127
UT	WT	170883	552058
UT	WT	166687	192066
UT	WT	174503	1089.46
UT	WT	195932	700037
UT	WT	208035	719824
UT	WT	215.38	266.52
UT	WT	217677	1157.09
UT	WT	210487	363053
UT	WT	191911	281586
UT	WT	226808	815055
UT	WT	226427	298644
UT	WT	175881	269393
UT	WT	210853	792203
UT	WT	244136	277444
UT	WT	184309	213281
UT	WT	191532	1308.05
UT	WT	177704	768919
UT	WT	167265	258088
UT	WT	185682	1111.41
UT	WT	187445	299917
UT	WT	165276	282774
UT	WT	215414	1215.41
UT	WT	165733	235552
UT	WT	226062	267467
UT	WT	200465	391655
UT	WT	190277	326318
UT	WT	245401	309618
UT	WT	182583	310776
UT	WT	187972	810254
UT	WT	195339	770619
UT	WT	207373	1305.95
UT	WT	173107	296186
UT	WT	184.61	401869
UT	WT	196.03	313498
UT	WT	168561	273013
UT	WT	192467	942026
UT	WT	229569	823322
UT	WT	197507	385983
UT	WT	177213	273663
UT	WT	211851	771928
UT	WT	177.3	386302
UT	WT	178294	245392
UT	WT	180856	1100.12
UT	WT	199.06	1022.62
UT	WT	202658	1151.93
UT	WT	204274	262115
UT	WT	201824	781.93
UT	WT	294529	371.96
UT	WT	263561	351419
UT	WT	191374	1030.29
UT	WT	185416	1051.44
UT	WT	211954	929888
UT	WT	170356	229214
UT	WT	169696	248822
UT	WT	190.11	265654
UT	WT	184474	582.97
UT	WT	175879	327282
UT	WT	161665	296739
UT	WT	243464	368165
UT	WT	158978	199651
UT	WT	158586	182914
UT	WT	185996	764483
UT	WT	167.66	537659
UT	WT	194579	278971
UT	WT	172281	263005
UT	WT	172261	272.74
UT	WT	182256	580297
UT	WT	163509	196878
UT	WT	172747	1063.32
UT	WT	169023	249506
UT	WT	189828	734268
UT	WT	167159	260323
UT	WT	203435	1222.31
UT	WT	180084	252483
UT	WT	164717	214.02
UT	WT	172204	219571
UT	WT	166168	729507
UT	WT	203589	1060.79
UT	WT	184893	781.13
UT	WT	184047	361529
UT	WT	161874	271696
UT	WT	196497	603293
UT	WT	250226	341215
UT	WT	175872	233013
UT	WT	184407	215722
UT	WT	230466	545162
UT	WT	217819	971449
UT	WT	304213	1485.51
UT	WT	179577	289555
UT	WT	195531	1096.5
UT	WT	213813	458.51
UT	WT	163229	221802
UT	WT	172633	268327
UT	WT	196359	1248.77
UT	WT	197875	699108
UT	WT	164613	227623
UT	WT	195452	255875
UT	WT	157609	245896
UT	WT	205443	1147.22
UT	WT	175727	211335
UT	WT	174795	301869
UT	WT	182708	557758
UT	WT	167731	395.2
UT	WT	201688	887889
UT	WT	168861	245784
UT	WT	186078	616578
UT	WT	163969	217321
UT	WT	172752	416805
UT	WT	200909	1093.23
UT	WT	223886	754123
UT	WT	162366	206722
UT	WT	192299	983.41
UT	WT	196865	810625
UT	WT	193524	227536
UT	WT	165115	248105
UT	WT	183873	246256
UT	WT	180.89	245605
UT	WT	175891	370.96
UT	WT	207775	612817
UT	WT	172545	209331
UT	WT	210628	291068
UT	WT	280618	363961
UT	WT	189.39	690.48
UT	WT	162625	222968
UT	WT	193745	918833
UT	WT	168.43	220318
UT	WT	187.97	332887
UT	WT	188.03	227.89
UT	WT	196956	820426
UT	WT	167489	201432
UT	WT	189902	885.73
UT	WT	187757	833.3
UT	WT	187504	1038.2
UT	WT	180017	611331
UT	WT	197352	1020.18
UT	WT	172237	976192
UT	WT	179425	828061
UT	WT	181752	286555
UT	WT	165.39	241073
UT	WT	166948	330.73
UT	WT	188577	705729
UT	WT	203671	693772
UT	WT	182076	261459
UT	WT	196293	790113
UT	WT	168243	328115
UT	WT	184227	383243
UT	WT	166.18	256949
UT	WT	181382	262929
UT	WT	164589	288657
UT	WT	178.77	313736
UT	WT	201467	389328
UT	WT	167999	285265
UT	WT	163478	227469
UT	WT	216277	911683
UT	WT	173328	264305
UT	WT	201702	1020.7
UT	WT	164.18	333362
UT	WT	192338	798951
UT	WT	253285	465363
UT	WT	197609	1198.03
UT	WT	276802	661589
UT	WT	279902	908667
UT	WT	183282	944391
UT	WT	188315	296586
UT	WT	179646	405779
UT	WT	233695	978344
UT	WT	163426	200401
UT	WT	188834	359996
UT	WT	192232	259.2
UT	WT	263011	356909
UT	WT	188532	258391
UT	WT	180596	525692
UT	WT	166323	325642
UT	WT	162308	253659
UT	WT	185269	548646
UT	WT	177387	872308
UT	WT	172852	345973
UT	WT	162092	261347
UT	WT	161894	458033
UT	WT	168.53	204438
UT	WT	192612	368.29
UT	WT	167551	210.77
UT	WT	211466	407242
UT	WT	187104	500446
UT	WT	232.02	262.9
UT	WT	255078	235461
UT	WT	183502	251602
UT	WT	184889	886782
UT	WT	190344	1196.01
UT	WT	176748	279278
UT	WT	172984	495381
UT	WT	157546	312454
UT	WT	184189	306321
UT	WT	162976	222735
UT	WT	175773	260638
UT	WT	166222	259021
UT	WT	178648	399229
UT	WT	191434	1022.57
UT	WT	195286	310868
UT	WT	207916	1103.8
UT	WT	183974	278168
UT	WT	204021	309.07
UT	WT	178912	256636
UT	WT	193105	228373
UT	WT	191064	894255
UT	WT	179694	575915
UT	WT	201098	836994
UT	WT	191141	653426
UT	WT	165915	333485
UT	WT	165072	312479
UT	WT	222453	1044.64
UT	WT	163132	239113
UT	WT	220162	1405.9
UT	WT	195637	1125.89
UT	WT	203401	1230.22
UT	WT	171728	321437
UT	WT	199677	355119
UT	WT	157.93	236521
UT	WT	159608	236111
UT	WT	169988	225.04
UT	WT	163211	297328
UT	WT	170586	284309
UT	WT	174734	378272
UT	WT	216273	1088.98
UT	WT	167322	249371
UT	WT	163767	291585
UT	WT	158144	232.56
UT	WT	179.34	390354
UT	WT	308509	376703
UT	WT	185156	799128
UT	WT	265205	926682
UT	WT	200388	774.01
UT	WT	193141	255121
UT	WT	165459	765555
UT	WT	194.97	580508
UT	WT	174235	257182
UT	WT	185484	623653
UT	WT	165673	227498
UT	WT	166953	908636
UT	WT	196617	1401.97
UT	WT	215881	1214.32
UT	WT	169011	249193
UT	WT	178344	334.46
UT	WT	165654	280035
UT	WT	218563	1352.9
UT	WT	192208	916047
UT	WT	179513	408248
UT	WT	198365	1490.64
UT	WT	232.16	294712
UT	WT	202359	588877
UT	WT	209719	255976
UT	WT	203.07	706265
UT	WT	161.72	302007
UT	WT	187215	722183
UT	WT	160468	286.96
UT	WT	161446	302.28
UT	WT	186216	507057
UT	WT	185631	831173
UT	WT	164171	227078
UT	WT	179.06	542579
UT	WT	165446	223585
UT	WT	175426	240483
UT	WT	171571	372.12
UT	WT	194744	862673
UT	WT	168112	296269
UT	WT	181622	267279
UT	WT	199.69	577705
UT	WT	213915	910236
UT	WT	184837	938516
UT	WT	231917	934871
UT	WT	203.98	733016
UT	WT	168327	272183
UT	WT	171893	704.07
UT	WT	172722	899626
UT	WT	174872	268992
UT	WT	242254	501736
UT	WT	163718	328071
UT	WT	241713	295755
UT	WT	157828	294757
UT	WT	210974	255611
UT	WT	186474	778331
UT	WT	208533	291858
UT	WT	158722	285.04
UT	WT	170868	281507
UT	WT	200926	353334
UT	WT	162883	316264
UT	WT	196214	1183.3
UT	WT	191346	752407
UT	WT	160602	252968
UT	WT	160432	257381
UT	WT	181651	508455
UT	WT	164822	198007
UT	WT	160303	233.09
UT	WT	170478	272556
UT	WT	165.29	212678
UT	WT	195141	737.04
UT	WT	170214	378881
UT	WT	183.04	234.87
UT	WT	177002	321114
UT	WT	168927	229931
UT	WT	162052	236346
UT	WT	171623	216.34
UT	WT	183172	344219
UT	WT	195926	1314.22
UT	WT	311606	1448.5
UT	WT	171047	504203
UT	WT	164.07	245795
UT	WT	191254	1032.98
UT	WT	162372	435263
UT	WT	184576	502.68
UT	WT	232389	291014
UT	WT	195361	884901
UT	WT	179604	295687
UT	WT	197809	533773
UT	WT	182682	257604
UT	WT	175656	344261
UT	WT	188654	1052.15
UT	WT	161085	260897
UT	WT	187428	364734
UT	WT	211672	408436
UT	WT	206436	413191
UT	WT	184758	249537
UT	WT	179505	885516
UT	WT	178685	293408
UT	WT	215302	959766
UT	WT	160629	255453
UT	WT	159811	218795
UT	WT	165734	380788
UT	WT	171.87	254827
UT	WT	202.08	749268
UT	WT	176495	689675
UT	WT	183257	615342
UT	WT	186693	229026
UT	WT	207432	709357
UT	WT	169803	209.86
UT	WT	170178	421502
UT	WT	191825	306742
UT	WT	179721	942442
UT	WT	185762	267071
UT	WT	189644	334232
UT	WT	262147	329839
UT	WT	184392	1204.23
UT	WT	196598	956038
UT	WT	158194	265922
UT	WT	192148	808988
UT	WT	177996	700418
UT	WT	213.98	246016
UT	WT	198173	249421
UT	WT	166519	242762
UT	WT	157061	261755
UT	WT	182627	753566
UT	WT	157747	314152
UT	WT	178098	251585
UT	WT	168012	379592
UT	WT	157884	191229
UT	WT	176785	621609
UT	WT	160164	328821
UT	WT	188399	361039
UT	WT	166014	719.28
UT	WT	181776	1061.25
UT	WT	157562	256418
UT	WT	165692	357314
UT	WT	175631	649579
UT	WT	261.24	1323.37
UT	WT	158853	247789
UT	WT	169516	276552
UT	WT	173897	370755
UT	WT	212547	562141
UT	WT	206.1	891354
UT	WT	166561	350192
UT	WT	156439	238412
UT	WT	236734	389323
UT	WT	184795	812267
UT	WT	224652	329858
UT	WT	159316	770029
UT	WT	168.24	279145
UT	WT	193786	819457
UT	WT	173727	997741
UT	WT	232.91	965466
UT	WT	172678	290291
UT	WT	169.9	252008
UT	WT	201344	415571
UT	WT	177.46	980774
UT	WT	196554	421019
UT	WT	176228	472417
UT	WT	201221	696926
UT	WT	182522	538486
UT	WT	204792	733862
UT	WT	169831	309941
UT	WT	188299	832096
UT	WT	160202	178026
UT	WT	177008	866827
UT	WT	174714	579955
UT	WT	154706	488371
UT	WT	181629	567927
UT	WT	171.3	504443
UT	GFP only	160272	209.06
UT	GFP only	164982	343244
UT	GFP only	162492	396605
UT	GFP only	230087	984579
UT	GFP only	165443	273475
UT	GFP only	216122	873998
UT	GFP only	186145	276961
UT	GFP only	273785	360098
UT	GFP only	160035	216135
UT	GFP only	163304	199.35
UT	GFP only	166476	199898
UT	GFP only	182001	421696
UT	GFP only	172.36	289.87
UT	GFP only	173023	291339
UT	GFP only	217315	1170.46
UT	GFP only	159662	285457
UT	GFP only	191507	1159.5
UT	GFP only	178567	834235
UT	GFP only	158639	256884
UT	GFP only	157567	273196
UT	GFP only	160.16	384334
UT	GFP only	173058	970853
UT	GFP only	163101	255182
UT	GFP only	161813	693027
UT	GFP only	224354	1491.61
UT	GFP only	167854	214.66
UT	GFP only	165431	575297
UT	GFP only	181851	943644
UT	GFP only	175629	270971
UT	GFP only	196248	585306
UT	GFP only	181725	1694.56
UT	GFP only	173907	292757
UT	GFP only	246795	358162
UT	GFP only	167892	271797
UT	GFP only	168443	255251
UT	GFP only	179645	738956
UT	GFP only	185743	639716
UT	GFP only	169286	956498
UT	GFP only	179567	828446
UT	GFP only	206543	1243.94
UT	GFP only	202042	667324
UT	GFP only	176564	281885
UT	GFP only	185066	978825
UT	GFP only	187785	583547
UT	GFP only	175352	223846
UT	GFP only	185926	246449
UT	GFP only	158348	188832
UT	GFP only	170856	249317
[truncated: 18,273 more rows]
