# Supplementary material for: Loss of CTLH component MAEA impairs DNA repair and replication and leads to developmental delay
Source: EMBO Mol Med. 2025 Dec 19;18(2):492–513. doi: 10.1038/s44321-025-00352-x (PMC12905269; doi:10.1038/s44321-025-00352-x)
Supplement: Supplementary file 14 — Source data Fig. 4 [file 44321_2025_352_MOESM14_ESM.zip › EMM-2025-21907-V2_SourceDataFig4/4G/4G.xlsx]

## Sheet: Sheet1
eGFP Only (UT)	eGFP-MAEA WT (UT)	eGFP Only (CPT)	eGFP-MAEA WT (CPT)
0.5162	0.446	0.1744	0.368		IdU:CldU ratio
0.6015	0.502	0.1968	0.482
0.6271	0.533	0.2296	0.502
0.6495	0.534	0.2501	0.565
0.6935	0.622	0.2644	0.59
0.7069	0.657	0.2748	0.652
0.7405	0.666	0.3056	0.757
0.7514	0.711	0.3114	0.796
0.8061	0.813	0.3267	0.854
0.8148	0.857	0.3315	0.871
0.8152	0.858	0.3374	0.898
0.8253	0.869	0.3451	0.907
0.8254	0.872	0.3473	0.937
0.8397	0.876	0.3553	0.943
0.8455	0.905	0.3599	0.955
0.8472	0.907	0.3755	0.958
0.8478	0.915	0.3796	0.966
0.8535	0.926	0.3817	0.972
0.8603	0.943	0.3951	0.974
0.8679	0.972	0.4141	0.984
0.8744	0.985	0.4165	0.986
0.8764	0.99	0.4376	0.999
0.8943	0.997	0.453	1.007
0.925	1.009	0.4598	1.01
0.9313	1.013	0.4796	1.011
0.9506	1.038	0.4837	1.027
0.9509	1.041	0.4908	1.055
0.9947	1.068	0.5013	1.063
1.0446	1.076	0.5123	1.068
1.0594	1.115	0.5155	1.085
1.06	1.12	0.533	1.091
1.0695	1.14	0.5364	1.096
1.0698	1.185	0.5457	1.099
1.0891	1.234	0.5512	1.126
1.0966	1.248	0.5642	1.132
1.1029	1.334	0.5645	1.153
1.1184	1.34	0.5646	1.164
1.1295	1.34	0.5809	1.206
1.1653	1.454	0.5955	1.227
1.2169	1.464	0.5968	1.236
1.2333	1.508	0.6408	1.249
1.2339	1.773	0.6594	1.283
1.2372		0.6628	1.294
1.2901		0.6814	1.303
1.3694		0.746	1.314
0.5155	0.585	0.7493	1.352
0.5286	0.679	0.8835	1.421
0.6007	0.692	0.885	1.481
0.6091	0.704	0.9365	1.54
0.6733	0.752	1.0333	1.657
0.7236	0.799	0.3049	0.436
0.7356	0.801	0.3392	0.474
0.7885	0.844	0.3413	0.493
0.798	0.855	0.3587	0.526
0.8166	0.856	0.3816	0.556
0.8169	0.861	0.3817	0.583
0.8957	0.877	0.3846	0.644
0.9111	0.921	0.4088	0.657
0.9122	0.921	0.4102	0.658
0.9251	0.926	0.4217	0.66
0.9631	0.931	0.4327	0.696
0.9756	0.937	0.4431	0.711
0.9763	0.938	0.4492	0.718
0.9835	0.949	0.4503	0.735
0.9959	0.95	0.4664	0.737
1.0075	0.972	0.4912	0.757
1.0202	0.976	0.4952	0.759
1.0364	0.997	0.4972	0.798
1.0366	1.004	0.4978	0.818
1.0421	1.005	0.516	0.842
1.0691	1.007	0.5185	0.845
1.0726	1.008	0.5242	0.849
1.078	1.012	0.5414	0.893
1.0862	1.026	0.5469	0.918
1.0992	1.036	0.557	0.931
1.1113	1.038	0.5623	0.934
1.1294	1.05	0.5918	0.937
1.1295	1.053	0.5949	0.937
1.1379	1.062	0.6092	0.959
1.1468	1.074	0.6121	0.971
1.1716	1.086	0.6167	0.974
1.211	1.101	0.6286	0.976
1.211	1.115	0.6319	0.985
1.2145	1.124	0.6373	0.99
1.2174	1.127	0.6395	0.997
1.2488	1.145	0.6598	1
1.2694	1.157	0.6701	1.006
1.2957	1.203	0.7048	1.043
1.3092	1.269	0.7169	1.043
1.3144	1.274	0.718	1.05
1.32	1.296	0.7262	1.094
1.4282	1.309	0.7294	1.095
1.4609	1.319	0.7567	1.097
1.5044	1.326	0.7618	1.116
1.5309	1.354	0.7785	1.117
1.8588	1.372	0.8307	1.117
	1.558	0.9578	1.118
0.316	0.417	0.9983	1.125
0.4615	0.47	1.0973	1.132
0.5364	0.595	1.49	1.17
0.556	0.608	1.9899	1.182
0.5632	0.609		1.185
0.5649	0.637		1.194
0.5757	0.642		1.204
0.5834	0.686		1.272
0.6187	0.716		1.302
0.6857	0.73		1.31
0.6879	0.76	0.1679	0.219
0.693	0.794	0.2319	0.224
0.7058	0.798	0.3029	0.232
0.7286	0.798	0.3262	0.402
0.7476	0.807	0.3835	0.434
0.794	0.824	0.3912	0.449
0.7977	0.831	0.3917	0.486
0.8505	0.87	0.3925	0.486
0.8549	0.874	0.4126	0.567
0.8776	0.89	0.4129	0.567
0.8795	0.911	0.4201	0.627
0.8905	0.915	0.4255	0.638
0.9059	0.926	0.4623	0.638
0.9083	0.93	0.4737	0.664
0.912	0.936	0.479	0.709
0.9186	0.944	0.4861	0.715
0.9336	0.953	0.4968	0.753
0.9454	0.966	0.4996	0.768
0.95	0.973	0.5	0.786
0.9564	0.975	0.522	0.789
0.9627	0.989	0.5403	0.801
0.9647	1.003	0.5443	0.813
0.968	1.004	0.5486	0.814
0.9788	1.019	0.5503	0.824
0.9972	1.05	0.5632	0.83
0.9983	1.055	0.5848	0.832
1.0028	1.092	0.5866	0.836
1.0418	1.096	0.5874	0.837
1.0578	1.099	0.6204	0.857
1.0774	1.103	0.6299	0.858
1.084	1.106	0.6472	0.872
1.0888	1.11	0.6537	0.876
1.0896	1.116	0.6839	0.92
1.0905	1.209	0.6858	0.922
1.0926	1.21	0.6868	0.927
1.1019	1.251	0.6901	0.93
1.1098	1.262	0.719	0.931
1.1588	1.274	0.7504	0.938
1.3049	1.438	0.7605	0.945
1.5811	1.539	0.7761	0.966
	1.611	0.7959	0.988
	1.646	0.8402	1
	1.653	0.8605	1.013
		0.9055	1.029
		0.9266	1.037
		0.9519	1.045
		0.9913	1.053
		1.1149	1.055
		1.1155	1.098
		1.2934	1.111
		1.4085	1.232
