# Supplementary material for: Loss of CTLH component MAEA impairs DNA repair and replication and leads to developmental delay
Source: EMBO Mol Med. 2025 Dec 19;18(2):492–513. doi: 10.1038/s44321-025-00352-x (PMC12905269; doi:10.1038/s44321-025-00352-x)
Supplement: Supplementary file 15 — Source data Fig. 5 [file 44321_2025_352_MOESM15_ESM.zip]

Archive with 21 entries (14 files):
- EMM-2025-21907-V2_SourceDataFig5/
- EMM-2025-21907-V2_SourceDataFig5/5A/
- EMM-2025-21907-V2_SourceDataFig5/5F/
- EMM-2025-21907-V2_SourceDataFig5/.DS_Store
- __MACOSX/EMM-2025-21907-V2_SourceDataFig5/._.DS_Store
- EMM-2025-21907-V2_SourceDataFig5/5C/
- EMM-2025-21907-V2_SourceDataFig5/5D/
- EMM-2025-21907-V2_SourceDataFig5/5E/
- EMM-2025-21907-V2_SourceDataFig5/5B/
- EMM-2025-21907-V2_SourceDataFig5/5A/5A_tractlength.xlsx
- __MACOSX/EMM-2025-21907-V2_SourceDataFig5/5A/._5A_tractlength.xlsx
- EMM-2025-21907-V2_SourceDataFig5/5F/5F.xlsx
- __MACOSX/EMM-2025-21907-V2_SourceDataFig5/5F/._5F.xlsx
- EMM-2025-21907-V2_SourceDataFig5/5C/5C_stalledforksHU.xlsx
- __MACOSX/EMM-2025-21907-V2_SourceDataFig5/5C/._5C_stalledforksHU.xlsx
- EMM-2025-21907-V2_SourceDataFig5/5D/5D.xlsx
- __MACOSX/EMM-2025-21907-V2_SourceDataFig5/5D/._5D.xlsx
- EMM-2025-21907-V2_SourceDataFig5/5E/5E.xlsx
- __MACOSX/EMM-2025-21907-V2_SourceDataFig5/5E/._5E.xlsx
- EMM-2025-21907-V2_SourceDataFig5/5B/5B_stalledforks.xlsx
- __MACOSX/EMM-2025-21907-V2_SourceDataFig5/5B/._5B_stalledforks.xlsx
