# Supplementary material for: Loss of CTLH component MAEA impairs DNA repair and replication and leads to developmental delay
Source: EMBO Mol Med. 2025 Dec 19;18(2):492–513. doi: 10.1038/s44321-025-00352-x (PMC12905269; doi:10.1038/s44321-025-00352-x)
Supplement: Supplementary file 15 — Source data Fig. 5 [file 44321_2025_352_MOESM15_ESM.zip › EMM-2025-21907-V2_SourceDataFig5/5A/5A_tractlength.xlsx]

## Sheet: Sheet1
eGFP Only	WT	3S	E349K	M396R
7.332	9.672	5.9139	5.259	6.0516		tract length (um)
8.5625	12.17	6.1941	8.238	8.1408
8.7933	12.53	7.6416	8.422	8.3876
8.8461	12.75	8.0916	8.808	8.6132
8.8788	13.09	8.2185	8.975	9.4922
8.9171	13.2	8.3782	9.285	9.5168
8.9542	13.99	8.8098	9.522	9.7893
9.8802	14.22	9.0831	10.08	9.948
9.9008	14.38	9.1074	10.4	10.134
9.9765	14.47	9.4564	10.53	10.222
10.232	14.49	9.4635	11.16	10.388
10.741	14.52	9.6171	11.56	10.529
10.909	14.71	9.9619	11.61	10.727
10.995	14.89	10.058	11.67	10.75
11.325	15.02	10.121	11.97	10.942
11.365	15.03	10.434	12.67	11.024
11.382	15.33	10.564	12.85	11.09
11.56	15.47	10.673	12.97	11.138
11.771	15.64	10.919	13.42	11.576
11.825	15.71	10.924	13.44	11.697
11.833	15.73	10.942	13.52	11.743
12.029	15.87	11.203	13.73	11.749
12.101	15.91	11.207	14.05	11.943
12.16	16.06	11.467	14.67	12.269
12.185	16.08	11.494	14.93	12.375
12.195	16.15	11.612	14.94	12.425
12.331	16.46	11.669	14.98	12.54
12.398	16.5	11.742	15.12	12.773
12.572	16.51	11.793	15.3	12.95
12.581	16.75	11.872	15.66	12.993
12.626	16.76	11.886	15.73	13.081
12.757	16.96	11.906	16.01	13.313
12.963	17.12	12.003	16.11	13.34
13.093	17.19	12.053	16.27	13.53
13.131	17.42	12.114	16.74	13.638
13.333	17.63	12.136	16.74	13.741
13.714	17.71	12.171	16.79	13.797
13.853	17.76	12.213	17.29	14.014
13.891	17.76	12.217	17.88	14.072
13.902	17.86	12.381	18.11	14.283
14.035	18.42	12.524	18.13	14.298
14.046	18.49	12.547	18.64	14.396
14.062	18.56	12.578	18.78	14.405
14.116	18.73	12.626	18.95	14.445
14.276	18.74	12.665	19.11	14.475
14.398	18.94	12.671	19.13	14.646
14.416	19.02	12.713	19.14	14.653
14.522	19.22	12.745	19.26	14.782
14.557	19.22	12.837	19.53	14.963
14.585	19.24	12.888	19.88	14.995
14.698	19.27	12.991	19.96	15.236
15.074	19.41	12.995	19.97	15.253
15.091	19.43	13.053	20.86	15.318
15.156	19.43	13.072	21.21	15.356
15.193	19.51	13.235	22.06	15.411
15.301	19.55	13.238	22.07	15.536
15.38	19.97	13.388	22.56	15.982
15.606	20.01	13.528	22.79	16.006
15.656	20.12	13.603	23.76	16.288
15.735	20.13	13.894	24.73	16.423
15.746	20.38	14.101	25.94	16.979
15.885	20.43	14.386	26.23	17.024
15.994	20.8	14.478	29.61	17.453
16.164	20.87	14.557	29.81	17.536
16.259	21.34	14.646	7.673	17.653
16.295	21.5	14.646	8.043	18.182
16.321	21.74	14.656	8.141	18.714
16.503	21.74	14.722	8.856	18.828
16.591	21.81	14.734	9.054	20.334
16.607	22.07	14.816	9.106	22.457
16.629	22.24	15.07	9.283	22.552
16.802	22.24	15.1	9.713	22.762
16.951	22.31	15.444	9.776	23.516
17.225	22.58	15.538	9.778	24.135
17.279	22.58	15.611	9.884	24.273
17.403	22.75	16.052	9.928	25.703
17.564	22.82	16.249	10.04	27.531
17.569	23.34	16.263	10.13	7.3725
17.576	23.57	16.615	10.5	7.6376
17.613	23.73	16.653	10.9	8.4653
17.786	24.07	16.735	11.44	9.7414
18.028	24.07	16.945	12.08	9.9789
18.334	24.15	17.061	12.24	10.097
18.468	24.32	17.326	12.25	10.262
18.962	25.03	17.364	12.61	10.353
19.024	25.27	17.78	12.91	10.847
19.072	25.35	17.978	12.95	10.9
19.882	25.42	17.991	13.28	10.918
20.022	25.52	17.991	13.43	11.075
20.04	25.93	18.213	13.61	11.12
20.108	26.68	18.253	13.67	11.349
20.467	27.01	18.285	13.69	11.587
20.654	27.84	18.301	13.74	11.623
21.04	28.64	18.482	13.8	11.685
21.277	28.71	18.792	13.81	11.872
21.352	28.72	19.298	13.85	12.13
21.386	29.16	19.382	13.85	12.215
21.956	30.91	19.688	13.87	12.302
22.572	34.86	19.877	14.03	12.513
23.035	38.22	20.027	14.19	12.647
23.175	43.7	6.408	14.41	12.649
24.361	10.61	7.0407	14.54	12.784
25.758	14.72	7.2906	14.59	12.927
27.042	16.11	8.5843	14.61	12.976
27.335	18.07	8.725	14.84	12.983
28.016	18.34	9.0142	14.84	13.058
28.709	18.94	9.0987	15.03	13.209
31.788	18.95	9.189	15.19	13.235
6.8207	19.12	9.2598	15.24	13.456
7.8486	19.13	9.3373	15.26	13.463
8.0496	19.33	9.7404	15.62	13.762
8.2626	19.39	9.9789	15.88	13.78
8.9441	19.68	10.193	15.91	13.787
9.2469	19.81	10.324	15.93	13.797
9.3212	20.36	10.339	16.14	13.897
10.004	20.37	10.497	16.14	13.904
10.341	20.62	10.882	16.39	14.092
10.561	20.8	10.965	16.41	14.373
10.942	21.38	10.985	16.63	14.438
11.185	21.75	11.111	16.77	14.478
11.42	21.78	11.14	16.81	14.592
11.451	22.15	11.363	16.99	15.072
11.687	22.17	11.513	17.07	15.238
11.886	22.64	11.534	17.16	15.269
11.967	22.69	11.687	17.29	15.535
12.114	22.86	11.986	17.42	15.661
12.274	23.46	11.99	17.66	15.897
12.386	23.64	12.197	18.14	15.952
12.46	23.95	12.215	18.42	16.107
12.595	24.11	12.345	18.47	16.219
12.599	24.85	12.501	18.55	16.335
12.637	24.91	12.626	18.57	16.36
12.763	25.01	12.632	19.14	16.65
12.767	25.03	12.659	20.79	16.748
13.294	25.43	12.702	20.93	16.773
13.531	25.61	13.047	23.29	16.805
13.539	25.62	13.32	23.8	16.896
13.69	25.74	14.168	9.403	16.965
13.857	25.98	14.207	10.54	17.061
14.116	26.65	14.427	11.4	17.095
14.176	26.76	14.431	11.72	17.269
14.261	26.92	14.516	13.95	17.52
14.373	27.09	14.56	14.31	17.749
14.409	27.83	14.673	14.56	17.843
14.516	27.89	15.452	15.57	17.873
14.55	27.97	15.773	15.61	17.917
14.656	28.04	15.997	15.64	18.137
14.689	28.07	16.154	15.65	18.217
14.905	28.27	16.507	15.73	18.811
14.973	28.96	16.728	15.95	19.05
15.207	28.99	17.259	16.33	19.528
15.38	29.02	17.537	16.35	19.785
15.732	29.1	17.637	16.75	20.14
15.796	29.18	17.828	17.2	20.371
15.806	29.22	17.842	17.77	20.656
15.917	29.67	18.244	18.04	21.354
16.635	29.78	18.999	18.55	7.8756
16.971	29.86	19.367	18.75	9.7327
17.012	30.09	19.452	19.15	9.982
17.192	30.32	19.789	19.18	10.432
17.699	30.72	19.82	19.29	10.853
17.705	31.18	19.982	19.46	11.111
17.815	31.67	20.001	19.49	11.138
17.949	31.8	20.539	19.59	11.661
18.1	31.84	20.578	19.65	11.779
18.34	32.57	20.657	19.86	12.014
18.402	32.57	21.127	20.05	12.078
18.546	32.93	22.215	20.52	12.205
19.033	33.18	22.235	20.58	12.361
19.204	36.2	23.236	20.7	12.58
19.209	38.07	23.507	21.05	12.599
19.247	39.8	24.482	21.11	12.6
19.247	39.94	25.508	21.15	12.659
19.365	40.37	31.398	21.19	12.914
19.413	41.34	6.3788	21.32	13.009
19.543	41.36	6.3806	21.54	13.071
20.059	43.38	7.6257	21.58	13.161
20.376	48.47	8.1978	21.65	13.166
20.494	72.18	8.2303	21.96	13.358
20.633	9.12	8.2457	22.33	13.543
21.015	12.67	8.5221	22.39	13.893
21.022	13.46	9.0099	22.85	13.925
21.287	14.45	9.1706	23	13.93
21.711	14.49	9.3509	23.03	14.438
22.572	14.68	9.3606	23.27	14.47
23.229	15	9.666	25.01	14.75
24.22	15.33	9.7563	25.43	14.846
28.675	15.47	10.11	26.34	14.874
31.06	15.61	10.935	26.63	14.911
31.851	15.61	11.113	26.69	15.104
7.3139	16.11	11.12	29.16	15.349
7.3717	16.14	11.307	30.2	15.438
8.6062	16.44	11.614	35.1	15.518
9.2651	16.62	11.709	38.87	15.735
9.3399	16.76	11.806		15.796
9.9163	16.92	12.123		15.816
10.189	16.94	12.221		15.818
10.238	16.96	12.274		15.913
10.347	17.02	12.425		16.063
10.539	17.14	12.441		16.235
10.563	17.28	12.533		16.295
10.566	17.32	12.628		16.39
10.62	17.7	12.699		16.402
10.85	18.06	12.841		16.433
10.975	18.13	12.991		16.448
10.991	18.32	13.069		16.547
11.376	18.34	13.206		16.656
11.522	18.44	13.672		16.735
11.751	18.48	14.141		16.744
11.752	18.65	14.249		16.925
11.831	18.85	14.249		17.063
11.867	19.16	14.415		17.116
11.96	19.22	14.75		17.139
12.101	19.27	15.022		17.541
12.149	19.45	15.154		17.552
12.209	19.48	15.169		17.867
12.221	19.55	15.375		17.903
12.243	19.6	15.586		17.944
12.361	19.6	16.152		17.981
12.432	19.71	16.351		18.257
12.471	19.72	16.354		18.427
12.626	19.95	16.571		18.67
12.634	20.15	16.677		18.71
12.679	20.25	16.677		18.835
13.032	20.29	16.783		19
13.089	20.6	16.984		19.051
13.313	20.73	17.193		19.102
13.359	20.75	17.495		19.195
13.395	21.02	17.509		19.26
13.482	21.03	17.561		19.364
13.75	21.06	17.563		19.497
14.092	21.16	17.669		19.617
14.317	21.82	17.69		20.007
14.346	22.04	17.933		20.057
14.382	22.1	18.118		20.186
14.402	22.17	18.125		20.229
14.532	22.79	18.239		20.274
14.55	22.9	18.424		20.304
14.611	22.95	18.556		20.63
14.661	23.24	18.593		20.663
15.449	23.63	18.696		20.693
15.497	23.86	18.747		20.713
15.526	23.98	18.817		21.346
15.559	24.52	18.817		21.674
15.653	25.15	18.862		21.899
15.796	25.26	18.948		22.244
15.806	25.57	19.086		22.337
15.814	25.92	19.413		22.405
15.876	25.95	19.526		22.518
15.925	27	19.634		22.585
15.942	27.81	19.8		22.773
16.178	28	19.856		22.898
16.226	29.19	19.88		23.11
16.285	30.24	19.955		23.521
16.511	30.31	20.097		23.625
16.578	31.08	20.128		25.033
16.61	31.86	20.285		26.117
16.716	32.04	20.537		26.382
16.725	32.28	21.309		27.043
16.971	32.56	21.671		27.536
16.975	32.6	22.066		27.906
16.989	33.23	22.116		28.509
17.114	33.87	22.349		28.782
17.117	34.52	22.432		29.448
17.205	34.7	22.838		30.631
17.209	38.09	23.839		31.267
17.221	39.4	24		31.998
17.356	40.6	24.202		32.244
17.398		24.679		32.878
17.429		24.806
17.501		24.964
17.569		25.01
17.583		25.206
17.681		25.243
17.779		26.451
17.911		26.829
18.192		27.676
18.246		28.396
18.41		28.913
18.438		30.246
18.456		31.305
18.514		32.326
19.243		33.979
19.318		34.504
19.318		37.025
19.388		38.489
19.81
19.873
20.366
20.492
20.721
20.82
21.04
21.063
21.105
21.98
21.999
22.171
23.678
24.282
24.897
25.594
27.186
28.924
