# Supplementary material for: Loss of CTLH component MAEA impairs DNA repair and replication and leads to developmental delay
Source: EMBO Mol Med. 2025 Dec 19;18(2):492–513. doi: 10.1038/s44321-025-00352-x (PMC12905269; doi:10.1038/s44321-025-00352-x)
Supplement: Supplementary file 15 — Source data Fig. 5 [file 44321_2025_352_MOESM15_ESM.zip › EMM-2025-21907-V2_SourceDataFig5/5F/5F.xlsx]

## Sheet: Sheet1
Normal	P4-MAEA	P2-MAEA	P1-MAEA
0.5749	0.298894	0.267234	0.246507		IdU:CldU
0.5919	0.399292	0.339024	0.261651
0.6094	0.443155	0.487871	0.276406
0.6169	0.510648	0.490517	0.380765
0.6191	0.525379	0.501045	0.422184
0.6486	0.526871	0.535148	0.44329
0.6944	0.604486	0.552579	0.450948
0.7374	0.620579	0.553207	0.483293
0.7478	0.635523	0.557517	0.511809
0.762	0.655243	0.560348	0.518517
0.7774	0.660959	0.579076	0.519075
0.7774	0.708295	0.584361	0.54795
0.7856	0.74385	0.592254	0.552272
0.7898	0.777358	0.5982	0.589528
0.7959	0.78585	0.607423	0.593517
0.799	0.789824	0.643367	0.602523
0.8121	0.807764	0.645347	0.616248
0.8167	0.808078	0.657015	0.628135
0.8176	0.809621	0.660976	0.631963
0.826	0.818637	0.663201	0.633159
0.8309	0.828529	0.663801	0.646151
0.8366	0.835034	0.664376	0.646616
0.8421	0.837039	0.673503	0.667862
0.8562	0.842824	0.683076	0.669223
0.8617	0.84852	0.710766	0.68229
0.8645	0.85102	0.713811	0.693857
0.8651	0.854874	0.741683	0.709446
0.8683	0.857351	0.750404	0.725779
0.8709	0.85985	0.751253	0.73617
0.8718	0.8666	0.760553	0.738565
0.8768	0.873407	0.762549	0.749891
0.88	0.881309	0.785932	0.768145
0.8822	0.882548	0.795803	0.78398
0.884	0.883752	0.826011	0.798073
0.8843	0.884303	0.83496	0.816994
0.8886	0.88536	0.840073	0.827219
0.8919	0.886082	0.890627	0.850043
0.894	0.887812	0.909443	0.850485
0.8947	0.888158	0.95811	0.893895
0.8953	0.893144	0.975527	0.903138
0.9032	0.89387	1.02445	0.913357
0.9075	0.896052	1.06992	0.927353
0.9077	0.904395	1.07566	0.929047
0.9079	0.912329	1.36655	0.946242
0.9081	0.914249		0.948689
0.9086	0.91776		0.949928
0.9132	0.930931		1.00975
0.9186	0.932637		1.03171
0.9225	0.936061		1.04182
0.9247	0.937457		1.05541
0.925	0.950254		1.11201
0.9281	0.953178		1.20974
0.9312	0.955017		1.34028
0.9326	0.956488		1.34737
0.9415	0.965462
0.9441	0.968085
0.9443	0.970661
0.946	0.97116
0.9496	0.972606
0.9621	0.980783
0.9654	0.984366
0.9668	0.990283
0.9747	0.99095
0.982	0.994313
0.9828	0.996145
0.9904	1.00107
0.9929	1.0018
0.9961	1.00787
0.9979	1.01219
0.9982	1.01393
1.0035	1.01728
1.0069	1.01887
1.009	1.01924
1.0117	1.02056
1.0117	1.02078
1.0183	1.02089
1.0191	1.02095
1.0232	1.02413
1.0239	1.02472
1.028	1.02764
1.0394	1.03038
1.0417	1.03098
1.0419	1.03673
1.0433	1.04745
1.0472	1.04781
1.05	1.05332
1.05	1.05486
1.0509	1.05553
1.0512	1.05659
1.0524	1.05737
1.0545	1.0608
1.0651	1.06325
1.0695	1.06482
1.0706	1.0712
1.0733	1.07346
1.081	1.07387
1.0831	1.08673
1.0853	1.08701
1.0905	1.09009
1.0924	1.09706
1.0926	1.09819
1.0941	1.09879
1.1089	1.09904
1.1108	1.09926
1.1131	1.10704
1.1243	1.10913
1.1351	1.11138
1.1361	1.11163
1.1367	1.11872
1.1371	1.12692
1.1383	1.13387
1.1405	1.14247
1.1541	1.16061
1.1568	1.19028
1.1625	1.19407
1.1641	1.19572
1.1693	1.20212
1.1731	1.21197
1.1773	1.21328
1.194	1.21524
1.1945	1.22961
1.197	1.25048
1.229	1.26213
1.2509	1.26303
1.2546	1.29669
1.3195	1.33956
1.3612	1.35058
1.3678	1.38017
1.432	1.45014
1.4587	1.45915
1.5043	1.46006
1.5643	1.49741
0.6014	0.541698	0.250755	0.332152
0.627	0.598973	0.318115	0.332836
0.6986	0.694852	0.394223	0.411531
0.733	0.697853	0.404893	0.423021
0.7576	0.767493	0.408711	0.46285
0.7674	0.777095	0.410797	0.47701
0.7751	0.786486	0.428977	0.494928
0.7775	0.799575	0.430679	0.506656
0.7971	0.83342	0.449273	0.546124
0.8287	0.838195	0.45206	0.557305
0.8296	0.844445	0.477557	0.565381
0.8336	0.855562	0.486656	0.579597
0.8586	0.857638	0.48764	0.582762
0.8891	0.858254	0.49342	0.585181
0.8917	0.858846	0.523054	0.593287
0.894	0.8678	0.536526	0.599826
0.8957	0.868985	0.542506	0.607571
0.9026	0.881482	0.549087	0.611708
0.9042	0.894082	0.551607	0.613714
0.9054	0.895514	0.567067	0.640277
0.9118	0.904794	0.575249	0.64029
0.914	0.919189	0.599593	0.647595
0.9152	0.919244	0.600625	0.651138
0.9186	0.924965	0.60606	0.662474
0.9204	0.934283	0.607129	0.669056
0.9251	0.974158	0.608477	0.67539
0.929	0.97754	0.611406	0.676105
0.934	0.97845	0.648827	0.68496
0.9362	0.987008	0.649886	0.695465
0.9401	0.999354	0.658198	0.696042
0.9591	1.01794	0.677954	0.699591
0.9683	1.0256	0.685897	0.701916
0.9687	1.05825	0.686808	0.706025
0.9755	1.05825	0.689043	0.710856
0.9776	1.05886	0.691784	0.72436
0.9879	1.0613	0.695747	0.728259
0.9887	1.08252	0.706762	0.729663
0.996	1.10832	0.750808	0.734228
0.9974	1.1313	0.776059	0.739815
1.0173	1.14749	0.793895	0.740836
1.0221	1.15623	0.802426	0.772933
1.0241	1.16254	0.807525	0.774443
1.0243	1.1802	0.810626	0.78385
1.0278	1.21009	0.828918	0.798835
1.0362	1.33375	0.841148	0.801095
1.0429	1.44936	0.889185	0.80149
1.048	1.86782	0.893194	0.804469
1.0527		0.925997	0.810837
1.0578		0.951464	0.814782
1.0609		0.961018	0.824838
1.0623		1.01118	0.827543
1.0636		1.01948	0.83315
1.0667		1.03555	0.835172
1.0828		1.05462	0.843326
1.0883		1.09065	0.85561
1.0926		1.10188	0.870316
1.1183		1.13765	0.889669
1.1195			0.889812
1.123			0.896582
1.1271			0.897963
1.1317			0.926681
1.1376			0.932145
1.1385			0.963288
1.1428			0.980561
1.1648			0.980938
1.1713			0.991335
1.1828			1.00424
1.1886			1.0115
1.1942			1.08679
1.2075			1.11189
1.2146			1.11269
1.252			1.11927
1.2539			1.12424
1.2684			1.16452
1.3453			1.22234
1.3587			1.27771
0.5402	0.61718	0.150781	0.225809
0.557	0.67087	0.315646	0.338523
0.5571	0.673027	0.429734	0.342527
0.5618	0.678106	0.448684	0.361357
0.5814	0.735508	0.467614	0.390212
0.5925	0.743563	0.470253	0.402779
0.6012	0.749228	0.516039	0.406239
0.6043	0.75624	0.518388	0.41013
0.6082	0.75682	0.539583	0.411672
0.6625	0.761401	0.553479	0.423713
0.6866	0.764781	0.560462	0.423833
0.6968	0.771137	0.573287	0.42702
0.7181	0.774032	0.573666	0.436484
0.7223	0.80058	0.577286	0.439009
0.7269	0.830727	0.580985	0.452229
0.7433	0.833631	0.589492	0.464164
0.7514	0.844051	0.593688	0.47125
0.7541	0.861579	0.601511	0.479684
0.7594	0.873881	0.608205	0.527127
0.7628	0.879274	0.612019	0.528782
0.7836	0.884518	0.615907	0.539677
0.7921	0.891962	0.631168	0.578341
0.7956	0.901248	0.634345	0.604527
0.7972	0.913555	0.640698	0.608086
0.803	0.922959	0.641913	0.608715
0.8046	0.933977	0.652366	0.61993
0.8048	0.934307	0.674034	0.621601
0.8073	0.947893	0.676145	0.627105
0.8095	0.960632	0.682128	0.652622
0.8107	0.963369	0.686391	0.672461
0.8134	0.968893	0.699744	0.673849
0.8375	0.97683	0.715654	0.690118
0.8389	0.983949	0.725104	0.698375
0.8399	0.984794	0.738036	0.701469
0.8522	0.98689	0.74263	0.7441
0.8562	0.989882	0.743924	0.768582
0.864	1.01179	0.751657	0.786371
0.8731	1.01756	0.80792	0.841645
0.8763	1.0281	0.913576	0.84851
0.8764	1.05695	0.931491	0.920465
0.8913	1.05841	0.940772	0.943344
0.8977	1.06082	1.23523	0.988884
0.927	1.06234		1.02854
0.9344	1.07258
0.939	1.09331
0.9405	1.0999
0.945	1.10416
0.9862	1.13461
0.9939	1.16518
1.0179	1.26015
1.0455	1.27449
1.1022	1.29015
1.1479	1.37648
1.1871	1.40233
1.2738
1.305
1.316
1.4011
1.4693
1.5037
