# Supplementary material for: Loss of CTLH component MAEA impairs DNA repair and replication and leads to developmental delay
Source: EMBO Mol Med. 2025 Dec 19;18(2):492–513. doi: 10.1038/s44321-025-00352-x (PMC12905269; doi:10.1038/s44321-025-00352-x)
Supplement: Supplementary file 15 — Source data Fig. 5 [file 44321_2025_352_MOESM15_ESM.zip › EMM-2025-21907-V2_SourceDataFig5/5D/5D.xlsx]

## Sheet: Sheet1
GFP Only	WT	3S	E349K	M396R
0.0062	0.2	0.0925	0.042	0.1095		IdU:CldU
0.0351	0.213	0.1206	0.058	0.119
0.038	0.229	0.1289	0.086	0.1409
0.0551	0.268	0.1338	0.092	0.143
0.0596	0.291	0.1491	0.1	0.1682
0.086	0.307	0.1542	0.104	0.1794
0.0998	0.315	0.1708	0.123	0.1911
0.1068	0.326	0.1725	0.133	0.2091
0.107	0.346	0.1728	0.135	0.2128
0.1071	0.364	0.1783	0.139	0.2334
0.1159	0.367	0.1859	0.144	0.2377
0.1261	0.374	0.1893	0.149	0.2467
0.1298	0.389	0.2089	0.157	0.2498
0.1345	0.399	0.2113	0.159	0.2513
0.1371	0.4	0.2189	0.162	0.256
0.1435	0.401	0.2231	0.19	0.2577
0.16	0.402	0.2256	0.203	0.2618
0.1613	0.402	0.2316	0.212	0.2669
0.1624	0.405	0.232	0.216	0.2714
0.181	0.407	0.2372	0.22	0.2739
0.1837	0.408	0.2441	0.222	0.2769
0.1848	0.408	0.246	0.225	0.2786
0.1883	0.41	0.2519	0.232	0.2787
0.1929	0.418	0.2581	0.24	0.2819
0.2109	0.428	0.2783	0.244	0.2847
0.2233	0.429	0.2819	0.244	0.2918
0.2297	0.435	0.2876	0.247	0.2943
0.2315	0.435	0.2891	0.251	0.2958
0.2329	0.437	0.2924	0.256	0.2979
0.237	0.441	0.2959	0.258	0.3025
0.2401	0.446	0.3041	0.27	0.3035
0.2414	0.45	0.305	0.27	0.3078
0.2489	0.45	0.3097	0.272	0.309
0.2527	0.451	0.3128	0.272	0.3186
0.2633	0.454	0.3163	0.276	0.3209
0.2714	0.454	0.317	0.277	0.3209
0.2808	0.457	0.3171	0.278	0.3261
0.2813	0.457	0.3199	0.28	0.3328
0.2838	0.462	0.3248	0.282	0.3386
0.2857	0.462	0.3336	0.284	0.3416
0.2883	0.464	0.3358	0.284	0.3434
0.2939	0.465	0.3431	0.285	0.3452
0.2974	0.465	0.3481	0.293	0.3562
0.3013	0.47	0.3493	0.297	0.3572
0.3078	0.471	0.35	0.297	0.3615
0.3085	0.477	0.3517	0.299	0.3636
0.3113	0.477	0.3521	0.31	0.3655
0.3128	0.482	0.3533	0.315	0.3671
0.319	0.49	0.3535	0.325	0.3689
0.3333	0.496	0.3643	0.329	0.3722
0.3528	0.498	0.3644	0.33	0.3746
0.3562	0.508	0.3723	0.332	0.3778
0.3622	0.509	0.3726	0.337	0.3792
0.3673	0.516	0.3804	0.341	0.3861
0.375	0.519	0.3827	0.344	0.3863
0.3786	0.524	0.3877	0.345	0.389
0.3898	0.526	0.3944	0.349	0.3907
0.3901	0.526	0.3981	0.35	0.3921
0.4057	0.526	0.4029	0.352	0.3964
0.4155	0.535	0.404	0.358	0.3964
0.4184	0.544	0.406	0.359	0.4035
0.456	0.556	0.4061	0.36	0.4053
0.4933	0.56	0.4424	0.362	0.4054
0.5018	0.581	0.4463	0.364	0.4143
0.5437	0.585	0.4545	0.365	0.4148
0.6566	0.59	0.4562	0.373	0.4245
0.7113	0.59	0.4651	0.374	0.4247
0.8289	0.592	0.4652	0.374	0.4301
1.0404	0.595	0.467	0.379	0.4321
0.0362	0.597	0.4697	0.385	0.4339
0.0392	0.612	0.4833	0.394	0.4508
0.0632	0.617	0.4871	0.4	0.4533
0.0651	0.63	0.4926	0.401	0.457
0.0728	0.634	0.4948	0.413	0.4589
0.0778	0.638	0.4948	0.417	0.465
0.0782	0.638	0.4998	0.436	0.4734
0.0896	0.64	0.5045	0.438	0.4763
0.0917	0.643	0.5077	0.442	0.4765
0.0991	0.656	0.508	0.447	0.4772
0.1022	0.665	0.5102	0.45	0.4786
0.107	0.667	0.5213	0.459	0.4806
0.1094	0.675	0.5335	0.461	0.4837
0.1158	0.675	0.5392	0.468	0.4887
0.1232	0.678	0.54	0.479	0.4923
0.1266	0.68	0.5428	0.48	0.4935
0.1287	0.683	0.5434	0.484	0.5025
0.1312	0.683	0.5626	0.493	0.5029
0.1333	0.684	0.5663	0.493	0.506
0.1334	0.707	0.571	0.535	0.5108
0.1347	0.71	0.5721	0.538	0.5112
0.1424	0.733	0.5935	0.572	0.5222
0.1456	0.74	0.6012	0.573	0.5542
0.1463	0.745	0.6121	0.576	0.5612
0.1465	0.751	0.6306	0.583	0.5908
0.1482	0.753	0.6527	0.588	0.6091
0.1525	0.757	0.6528	0.733	0.6227
0.1578	0.762	0.6887	1.011	0.6261
0.1607	0.769	0.7228	0.025	0.6632
0.1653	0.772	0.7631	0.105	0.6919
0.1658	0.779	0.8382	0.105	0.8012
0.1753	0.78	0.8386	0.129	0.8352
0.1775	0.783	0.8634	0.133	0.8356
0.1776	0.792	0.9216	0.136	0.8662
0.1776	0.805	0.937	0.143	1.1047
0.1802	0.816	0.9453	0.145	0.0114
0.1804	0.819	0.9845	0.148	0.0188
0.1838	0.823	1.1501	0.157	0.0532
0.1872	0.854	1.3412	0.158	0.0895
0.1892	0.857	0.0314	0.16	0.0995
0.1896	0.859	0.0426	0.172	0.1046
0.1917	0.944	0.0697	0.176	0.1054
0.1952	1.04	0.1141	0.177	0.1147
0.1978	1.086	0.1281	0.181	0.1193
0.2007	1.125	0.1351	0.182	0.1212
0.2048	1.154	0.1363	0.19	0.125
0.2056	1.217	0.1415	0.194	0.1256
0.2061	0.169	0.1452	0.197	0.1362
0.2081	0.171	0.1517	0.197	0.1405
0.2134	0.192	0.1537	0.207	0.1528
0.2155	0.195	0.1548	0.209	0.1596
0.2166	0.215	0.1637	0.21	0.1617
0.2206	0.216	0.166	0.21	0.1779
0.2209	0.216	0.1668	0.212	0.195
0.2225	0.217	0.1677	0.215	0.2051
0.2235	0.223	0.1763	0.219	0.2092
0.2262	0.236	0.1763	0.221	0.2104
0.2287	0.237	0.1772	0.221	0.219
0.2389	0.246	0.1792	0.224	0.2194
0.242	0.252	0.1812	0.228	0.2299
0.2424	0.254	0.1813	0.228	0.2318
0.2426	0.255	0.1816	0.234	0.2362
0.2448	0.264	0.1829	0.235	0.2403
0.2452	0.268	0.1851	0.236	0.2511
0.2541	0.273	0.1857	0.238	0.2569
0.2557	0.274	0.1959	0.241	0.2606
0.2567	0.276	0.2006	0.246	0.2611
0.2576	0.289	0.2047	0.247	0.2684
0.2596	0.291	0.2052	0.248	0.2779
0.2605	0.299	0.2082	0.258	0.2838
0.2633	0.301	0.2083	0.272	0.2848
0.2633	0.309	0.2117	0.275	0.2858
0.2633	0.314	0.2168	0.275	0.2875
0.2663	0.314	0.217	0.284	0.292
0.2669	0.315	0.2182	0.285	0.2981
0.2698	0.327	0.2183	0.285	0.2983
0.2782	0.329	0.2206	0.286	0.2996
0.2794	0.331	0.221	0.292	0.3058
0.2797	0.337	0.2281	0.293	0.3121
0.2811	0.337	0.23	0.299	0.321
0.2826	0.341	0.2323	0.301	0.3319
0.2829	0.347	0.2354	0.304	0.3378
0.2874	0.35	0.2409	0.306	0.3418
0.2915	0.352	0.2411	0.311	0.3434
0.2936	0.356	0.2438	0.311	0.35
0.2955	0.357	0.2455	0.316	0.3543
0.2962	0.367	0.2458	0.317	0.3544
0.317	0.368	0.2459	0.328	0.3581
0.3198	0.369	0.2535	0.33	0.3633
0.3199	0.373	0.255	0.33	0.3677
0.3201	0.373	0.2589	0.332	0.3691
0.3211	0.377	0.2595	0.334	0.3852
0.3236	0.39	0.2601	0.337	0.3887
0.326	0.39	0.2643	0.34	0.391
0.3306	0.395	0.2748	0.351	0.4086
0.3356	0.398	0.2757	0.37	0.4114
0.3365	0.401	0.2784	0.371	0.4161
0.3383	0.404	0.2869	0.372	0.4242
0.34	0.409	0.2891	0.374	0.4257
0.3429	0.409	0.2949	0.381	0.4298
0.3467	0.41	0.2989	0.386	0.4364
0.3559	0.412	0.3045	0.399	0.438
0.3567	0.412	0.3146	0.401	0.4381
0.3583	0.414	0.3158	0.406	0.4395
0.3584	0.429	0.3204	0.414	0.4466
0.3606	0.433	0.3276	0.449	0.4583
0.3789	0.439	0.3298	0.479	0.4616
0.3916	0.466	0.3323	0.486	0.4644
0.3929	0.47	0.3332	0.494	0.465
0.3979	0.47	0.3357	0.503	0.4907
0.3996	0.487	0.3367	0.513	0.5013
0.4058	0.488	0.3386	0.519	0.5107
0.4163	0.491	0.3389	0.523	0.5165
0.4173	0.497	0.3498	0.531	0.5186
0.4203	0.51	0.3506	0.535	0.5257
0.4649	0.511	0.3588	0.536	0.5277
0.4701	0.542	0.3606	0.541	0.5317
0.4767	0.561	0.366	0.545	0.5497
0.5041	0.562	0.3694	0.546	0.5515
0.5512	0.571	0.3756	0.559	0.5628
0.6772	0.572	0.3757	0.565	0.564
0.6972	0.576	0.3809	0.565	0.5691
0.056	0.588	0.3993	0.567	0.5707
0.0818	0.589	0.4002	0.57	0.5814
0.0865	0.594	0.4063	0.603	0.6005
0.0997	0.598	0.4124	0.611	0.627
0.121	0.609	0.4313	0.645	0.6299
0.1484	0.626	0.4399	0.659	0.636
0.1526	0.627	0.4402	0.671	0.6702
0.1544	0.629	0.4407	0.83	0.6755
0.1584	0.644	0.4447	0.836	0.6831
0.1589	0.655	0.445	0.87	0.6924
0.1608	0.659	0.4558	0.053	0.723
0.1673	0.697	0.4804	0.071	0.7339
0.1679	0.704	0.4863	0.072	0.7512
0.189	0.73	0.4879	0.073	0.7821
0.1934	0.733	0.494	0.082	0.7904
0.1973	0.759	0.4952	0.099	0.8324
0.198	0.762	0.533	0.1	0.8801
0.198	0.767	0.5541	0.125	0.8953
0.203	0.847	0.5876	0.128	0.9199
0.2033	0.938	0.5974	0.142	0.9699
0.2084	1	0.5998	0.16	1.0759
0.2104	1.001	0.6484	0.171	1.0797
0.2158	1.057	0.6643	0.172	1.1866
0.2208	1.067	0.7454	0.177	1.3575
0.2217	1.317	0.7548	0.183	0.0429
0.2245	0.121	0.7753	0.185	0.0824
0.2248	0.125	0.0075	0.186	0.0945
0.2289	0.136	0.0589	0.19	0.0988
0.2302	0.189	0.0827	0.194	0.1128
0.2303	0.192	0.1077	0.195	0.1131
0.2349	0.198	0.1174	0.203	0.1206
0.2363	0.229	0.1184	0.205	0.1236
0.2378	0.238	0.1277	0.208	0.1457
0.2395	0.27	0.1415	0.211	0.1572
0.2416	0.29	0.15	0.211	0.1834
0.2419	0.31	0.15	0.215	0.1841
0.2426	0.32	0.1516	0.218	0.1913
0.2448	0.326	0.1533	0.219	0.201
0.2475	0.328	0.1548	0.222	0.2163
0.2496	0.344	0.1596	0.223	0.2313
0.2498	0.354	0.1649	0.225	0.2325
0.2527	0.365	0.1668	0.23	0.2526
0.2536	0.372	0.1696	0.23	0.2557
0.2557	0.388	0.1725	0.238	0.26
0.2574	0.388	0.1728	0.239	0.2638
0.2587	0.396	0.1744	0.242	0.2695
0.2594	0.396	0.1762	0.245	0.2707
0.2597	0.406	0.1857	0.246	0.2716
0.2609	0.407	0.1872	0.246	0.2749
0.2647	0.42	0.189	0.247	0.2801
0.2687	0.432	0.1907	0.247	0.2827
0.2696	0.432	0.1937	0.247	0.2842
0.2771	0.435	0.1987	0.251	0.2884
0.2824	0.439	0.2007	0.254	0.2885
0.2825	0.446	0.2011	0.254	0.2887
0.2832	0.448	0.2032	0.259	0.2914
0.2851	0.452	0.2088	0.264	0.2962
0.2875	0.456	0.2091	0.265	0.2963
0.2887	0.456	0.2094	0.265	0.2996
0.289	0.458	0.2182	0.265	0.2998
0.2895	0.466	0.2227	0.266	0.3013
0.2967	0.469	0.2288	0.268	0.3038
0.3	0.474	0.2328	0.268	0.3043
0.3003	0.475	0.2363	0.269	0.3074
0.3064	0.475	0.2378	0.271	0.3117
0.3095	0.484	0.2383	0.272	0.312
0.3095	0.491	0.2399	0.273	0.3147
0.3173	0.5	0.2403	0.273	0.3154
0.3207	0.502	0.2439	0.28	0.3229
0.3214	0.503	0.2479	0.281	0.3249
0.326	0.504	0.2551	0.284	0.3252
0.3269	0.516	0.257	0.295	0.3296
0.3273	0.523	0.2594	0.296	0.3297
0.3274	0.525	0.2618	0.299	0.3303
0.3297	0.53	0.2619	0.299	0.3319
0.3385	0.533	0.263	0.301	0.3366
0.3391	0.557	0.2644	0.302	0.3415
0.3451	0.57	0.2696	0.307	0.3455
0.346	0.57	0.2746	0.314	0.35
0.347	0.571	0.2775	0.317	0.3594
0.348	0.571	0.283	0.32	0.3599
0.3508	0.574	0.2853	0.321	0.36
0.3574	0.598	0.2876	0.327	0.3672
0.3606	0.603	0.2895	0.328	0.3676
0.3625	0.604	0.2903	0.329	0.3756
0.3654	0.606	0.2932	0.339	0.3787
0.3704	0.608	0.2984	0.344	0.3814
0.3711	0.616	0.2995	0.348	0.3866
0.3725	0.623	0.3117	0.354	0.391
0.377	0.634	0.3193	0.359	0.3935
0.3773	0.64	0.32	0.362	0.3956
0.3775	0.645	0.3236	0.364	0.3979
0.3807	0.646	0.3299	0.367	0.4011
0.3821	0.655	0.3324	0.371	0.4097
0.3822	0.655	0.3351	0.371	0.4132
0.3869	0.657	0.3387	0.379	0.4172
0.3939	0.662	0.3398	0.381	0.4179
0.3966	0.663	0.3441	0.394	0.4285
0.4002	0.686	0.3447	0.396	0.4318
0.4014	0.69	0.3498	0.403	0.4333
0.4042	0.69	0.3551	0.414	0.4352
0.4062	0.696	0.3559	0.42	0.4507
0.4067	0.697	0.3577	0.42	0.458
0.4335	0.709	0.3595	0.422	0.4665
0.4405	0.723	0.3655	0.454	0.4856
0.4418	0.727	0.3681	0.487	0.4884
0.4454	0.727	0.3712	0.511	0.5103
0.4475	0.754	0.3865	0.54	0.5113
0.4626	0.764	0.3998	0.541	0.5283
0.4891	0.783	0.4062	0.585	0.5285
0.4929	0.783	0.4149	0.614	0.53
0.497	0.787	0.4225	0.668	0.5373
0.506	0.791	0.4226	0.742	0.5391
0.5129	0.794	0.4268		0.5468
0.5176	0.801	0.429		0.5586
0.5392	0.824	0.4327		0.5618
0.5405	0.853	0.4374		0.5775
0.5457	0.861	0.4381		0.5854
0.5699	0.914	0.4391		0.5869
0.57	0.926	0.452		0.6137
0.5972	0.93	0.4701		0.6572
0.6278	0.967	0.4853		0.681
0.6316	1.001	0.4914		0.7032
0.6431	1.019	0.5115		0.7059
0.6543	1.05	0.5553		0.7128
0.6883	1.085	0.5809		0.7488
0.7315	1.165	0.585		0.8034
0.7848	1.186	0.6176
0.8646	1.263	0.6541
0.8915		0.7542
1.0638		0.8072
		0.9623
