# Supplementary material for: Loss of CTLH component MAEA impairs DNA repair and replication and leads to developmental delay
Source: EMBO Mol Med. 2025 Dec 19;18(2):492–513. doi: 10.1038/s44321-025-00352-x (PMC12905269; doi:10.1038/s44321-025-00352-x)
Supplement: Supplementary file 15 — Source data Fig. 5 [file 44321_2025_352_MOESM15_ESM.zip › EMM-2025-21907-V2_SourceDataFig5/5E/5E.xlsx]

## Sheet: Sheet1
EV	WT	3S	E349K	M396R
4.1891	5.365	3.9019	3.088	4.9757
4.981	6.231	4.5105	4.576	4.9872		IdU:CldU
5.5323	6.432	4.5955	4.736	5.3579
5.5542	6.646	4.6842	5.372	5.593
5.6224	6.932	4.9013	5.377	5.6278
5.6375	7.354	4.9068	5.412	5.7078
5.8129	7.484	5.1045	5.611	5.8472
6.0034	7.713	5.2851	5.705	6.1232
6.1014	7.878	5.3905	5.822	6.9272
6.1372	8.42	5.505	5.876	7.2113
6.1576	8.506	5.5672	6.158	7.2607
6.2031	8.562	5.8679	6.313	7.3014
6.2332	8.714	5.9141	6.461	7.3937
6.3177	8.726	6.0265	6.494	7.546
6.3587	8.81	6.0546	6.7	7.8232
6.3937	9.128	6.1024	6.703	7.9216
6.4719	9.258	6.131	6.8	8.0338
6.4944	9.461	6.1389	6.874	8.1327
6.6672	9.463	6.1576	7.044	8.3637
6.6826	9.644	6.2173	7.124	8.3637
6.7538	9.843	6.2319	7.206	8.4221
7.0028	10.12	6.2559	7.292	8.5908
7.0028	10.13	6.3053	7.384	8.6163
7.0998	10.3	6.4147	7.446	8.725
7.1507	10.75	6.5139	7.468	8.7471
7.2349	10.99	6.6153	7.862	8.7878
7.2848	11.27	6.6463	7.943	8.8407
7.4839	11.7	6.6745	8.133	8.9171
7.4977	12.37	6.9272	8.157	9.0831
7.526	12.57	6.9377	8.177	9.3048
7.526	12.76	7.4459	8.422	9.5937
7.546	12.85	7.6606	8.496	9.644
7.5497	12.89	7.704	8.538	9.8028
7.5556	13.17	7.7204	8.539	9.86
7.7266	13.57	7.8139	8.775	9.9619
7.793	13.9	7.9429	9.307	10.193
8.0308	14.52	8.0089	9.492	10.205
8.1683	16.17	8.0308	9.731	10.343
8.1883	16.9	8.0308	10.34	10.353
8.3391	17.21	8.0488	10.35	10.419
8.6378	18.72	8.0722	11.1	10.43
9.2729	19.05	8.1986	11.23	10.472
9.3205	20.28	8.2452	11.59	10.701
9.5457	26.13	8.2457	11.92	10.893
9.7563	6.927	8.3267	12.27	10.895
9.9034	7.376	8.4215	12.57	11.168
10.37	7.764	8.4372	12.63	11.203
10.474	7.798	8.5985	12.96	11.755
14.219	7.904	9.0135	13.19	11.766
14.507	8.44	9.075	15.19	12.078
22.831	8.652	9.2002	15.38	12.109
23.335	9.096	9.2854	15.61	12.297
4.8217	9.257	9.666	16.53	12.513
5.4118	9.343	9.7265	18.87	12.549
5.5193	9.585	9.7514	18.96	12.553
5.577	9.594	9.8166	19.27	12.888
5.6149	9.622	9.8557	19.87	12.909
5.7106	10	9.948	25.19	12.977
6.1576	10.02	10.037	3.69	13.03
6.2008	10.28	10.06	3.976	13.182
6.5436	10.39	10.095	4.141	13.214
7.0023	10.46	10.264	4.789	13.235
7.1338	10.48	10.442	4.944	13.57
7.1668	10.65	10.584	5.264	13.643
7.2595	10.72	10.826	5.281	14.035
7.6162	11.02	10.883	5.434	14.2
7.6297	11.11	10.911	5.505	14.445
7.7384	11.49	11.243	5.609	15.016
7.9905	11.56	11.272	5.638	15.03
8.0218	11.73	11.35	5.697	15.358
8.2215	11.8	11.752	5.809	15.521
8.2541	11.84	11.878	5.847	15.607
8.5583	11.97	12.322	5.921	15.941
8.6238	12.11	12.44	5.95	16.495
8.9961	12.13	12.553	6.134	16.783
9.0717	12.19	12.901	6.228	22.475
9.3373	12.21	13.275	6.499	23.453
9.6193	12.27	13.698	6.566	26.705
9.6623	12.51	14.035	6.639	4.0585
9.681	12.55	14.983	6.705	4.1295
9.7959	12.65	15.739	6.711	4.8254
9.8838	12.65	18.125	6.853	4.8604
10.264	12.74	4.0045	6.864	5.9872
10.741	12.74	4.6997	7.057	6.0506
11.131	12.78	4.8517	7.102	6.0756
11.992	13.1	4.8517	7.144	6.131
12.088	13.11	5.027	7.264	6.2173
12.171	13.11	5.1892	7.331	6.2319
12.251	13.14	5.1927	7.418	6.2691
12.51	13.2	5.8222	7.587	6.313
13.089	13.23	5.9822	7.616	6.6463
13.279	13.37	6.0546	7.862	6.7062
13.553	13.48	6.2745	7.937	6.786
13.603	13.66	6.3958	8.009	6.9967
13.91	13.95	6.8526	8.167	7.0028
14.595	14.61	6.8851	8.256	7.0067
16.855	14.72	6.8922	8.278	7.1836
17.398	14.77	7.0355	8.454	7.4815
19.949	14.88	7.0649	8.557	7.7266
20.911	15.18	7.168	8.598	8.2538
3.2355	15.3	7.1845	8.673	8.2743
4.1862	15.56	7.3279	8.721	8.5661
4.2041	15.97	7.3279	8.747	8.6132
4.7253	16	7.4394	8.81	8.63
4.8405	16.03	7.4839	8.819	8.6518
5.0652	16.11	7.4839	8.928	8.9037
5.0652	17.33	7.488	9.076	8.9109
5.1188	17.57	7.5132	9.173	8.9136
5.2587	17.79	7.6416	9.241	8.9216
5.5182	18.47	7.729	9.257	8.9441
5.7078	18.48	7.8261	9.265	9.2356
5.8348	20.38	7.9155	9.312	9.3256
5.8472	26.83	7.9513	9.495	9.4992
5.8989	27.92	8.2372	9.928	9.4992
5.9089	4.975	8.3362	10.18	9.6233
6.4147	5.027	8.4707	10.26	9.666
6.6015	5.172	8.4772	10.65	9.681
6.6153	5.395	8.5136	10.71	10.214
6.6926	5.818	8.5221	10.99	10.294
6.735	5.835	8.7471	11	10.406
6.7547	6.051	8.9805	11.37	10.412
6.8428	7.003	9.4283	11.78	10.425
6.8684	7.054	9.5127	12.11	10.46
7.0028	7.272	9.5684	12.85	11.07
7.3279	7.41	9.7563	13.1	11.25
7.332	7.533	9.9765	13.88	11.421
7.4394	7.705	10.25	15.2	11.435
7.8325	8.058	10.339	15.48	11.443
7.9945	8.066	10.345	17.01	11.56
8.1147	8.265	10.372	18.47	11.56
8.1215	8.525	10.412	3.747	11.58
8.234	8.906	10.529	4.62	11.703
8.3529	9.045	10.546	4.626	11.746
8.3616	9.387	10.68	4.845	12.793
8.4737	9.54	11.233	4.981	13.136
8.4887	9.691	11.72	5.259	13.592
8.5285	9.703	12.086	5.282	13.66
8.6034	9.811	12.162	5.434	13.7
8.6748	9.933	12.171	5.525	13.773
8.8077	10.19	12.243	5.609	13.92
8.8461	10.3	12.388	5.743	13.936
8.8564	10.34	12.675	5.743	14.18
8.9039	10.42	12.73	5.847	14.236
9.1316	10.73	12.934	5.875	14.592
9.3606	10.92	12.995	5.972	15.556
9.4186	10.96	13.342	6.06	15.953
9.5196	10.99	13.373	6.286	16.107
9.724	11.04	13.4	6.301	16.308
9.7987	11.04	13.854	6.313	16.715
9.8557	11.06	13.894	6.318	17.037
9.923	11.12	13.971	6.347	17.63
9.9309	11.69	14.033	6.381	17.769
10.134	11.72	14.891	6.408	17.816
10.15	11.83	15.249	6.564	18.173
10.169	12.33	15.358	6.649	20.01
10.255	12.42	15.993	6.689	20.608
10.292	12.46	16.226	6.692	28.194
10.335	12.47	16.474	6.84	5.6396
10.548	12.54	16.507	6.853	5.9872
10.729	12.66	16.518	6.861	6.0546
10.918	13.03	16.526	6.885	6.131
11.42	13.24	16.712	7.007	6.2639
11.639	13.59	16.977	7.017	6.6025
11.766	13.62	17.302	7.172	6.8189
12.103	13.63	17.763	7.41	6.8614
12.497	14.04	21.133	7.484	7.1023
12.728	14.07	21.366	7.598	7.2848
12.959	14.4	3.6899	7.704	7.3014
12.989	14.52	4.4347	7.749	7.41
13.531	14.54	4.627	7.832	7.4459
13.539	14.57	4.9063	7.873	7.5468
13.805	15.13	5.2805	7.967	7.5979
14.298	15.44	5.5279	8.09	7.6376
15.982	15.46	5.6106	8.188	7.8733
16.61	16.92	5.6972	8.277	8.0429
22.995	16.96	6.0506	8.378	8.4708
23.213	17.06	6.131	8.425	8.5908
	17.18	6.1576	8.459	8.5985
	17.51	6.1998	8.514	8.6518
	18.47	6.2319	8.562	8.6971
	18.5	6.2542	8.562	8.7326
	18.95	6.457	8.697	8.965
	19.65	6.513	8.906	9.0624
	20.93	6.5362	8.965	9.2441
	21.11	6.6454	9.083	9.622
	23.86	6.6463	9.179	9.7613
		6.6463	9.211	9.9163
		6.6672	9.681	9.9619
		6.8039	9.713	10.057
		6.9872	10.12	10.057
		7.0028	10.17	10.095
		7.3535	10.34	10.165
		7.4166	10.41	10.264
		7.5275	10.59	10.299
		7.5299	10.92	10.306
		7.6614	11.54	10.513
		7.711	11.83	10.62
		7.7392	12.79	10.685
		7.8779	12.95	10.747
		8.0488	13.39	10.759
		8.1147	13.75	10.913
		8.1147	14	11.081
		8.1765	15.01	11.111
		8.5392	15.51	11.17
		8.7471		11.286
		8.818		11.286
		8.8898		11.42
		8.9102		11.56
		8.9278		12.083
		8.9657		12.471
		9.3048		12.525
		9.3536		12.758
		9.5684		13.04
		9.7881		13.315
		9.8838		13.519
		9.9034		13.532
		10.098		13.549
		10.546		13.565
		11.001		13.632
		11.131		13.709
		11.189		14.219
		11.461		14.435
		11.52		14.702
		11.862		14.76
		11.867		14.796
		11.922		14.948
		12.126		15.449
		12.345		15.459
		12.388		16.145
		12.423		16.774
		12.68		16.893
		12.763		19.18
		13.53		31.208
		13.568
		13.569
		13.597
		13.625
		13.716
		14.037
		14.653
		16.422
		16.607
