# Supplementary material for: Loss of CTLH component MAEA impairs DNA repair and replication and leads to developmental delay
Source: EMBO Mol Med. 2025 Dec 19;18(2):492–513. doi: 10.1038/s44321-025-00352-x (PMC12905269; doi:10.1038/s44321-025-00352-x)
Supplement: Supplementary file 15 — Source data Fig. 5 [file 44321_2025_352_MOESM15_ESM.zip › EMM-2025-21907-V2_SourceDataFig5/5B/5B_stalledforks.xlsx]

## Sheet: Sheet1
	WT			E349K			M396R			3S			eGFP Only
Stalled fork	7	12	7	13	18	17	12	17	15	15	16	16	13	17	18
