# Supplementary material for: Loss of CTLH component MAEA impairs DNA repair and replication and leads to developmental delay
Source: EMBO Mol Med. 2025 Dec 19;18(2):492–513. doi: 10.1038/s44321-025-00352-x (PMC12905269; doi:10.1038/s44321-025-00352-x)
Supplement: Supplementary file 16 — Figure EV1 Source Data [file 44321_2025_352_MOESM16_ESM.zip]

Archive with 44 entries (35 files):
- EMM-2025-21907-V2_SourceDataFigEV1/
- __MACOSX/._EMM-2025-21907-V2_SourceDataFigEV1
- EMM-2025-21907-V2_SourceDataFigEV1/EV1J/
- __MACOSX/EMM-2025-21907-V2_SourceDataFigEV1/._EV1J
- EMM-2025-21907-V2_SourceDataFigEV1/EV1E/
- __MACOSX/EMM-2025-21907-V2_SourceDataFigEV1/._EV1E
- EMM-2025-21907-V2_SourceDataFigEV1/EV1K/
- __MACOSX/EMM-2025-21907-V2_SourceDataFigEV1/._EV1K
- EMM-2025-21907-V2_SourceDataFigEV1/.DS_Store
- __MACOSX/EMM-2025-21907-V2_SourceDataFigEV1/._.DS_Store
- EMM-2025-21907-V2_SourceDataFigEV1/EV1I/
- __MACOSX/EMM-2025-21907-V2_SourceDataFigEV1/._EV1I
- EMM-2025-21907-V2_SourceDataFigEV1/EV1G/
- __MACOSX/EMM-2025-21907-V2_SourceDataFigEV1/._EV1G
- EMM-2025-21907-V2_SourceDataFigEV1/EV1A/
- __MACOSX/EMM-2025-21907-V2_SourceDataFigEV1/._EV1A
- EMM-2025-21907-V2_SourceDataFigEV1/EV1F/
- __MACOSX/EMM-2025-21907-V2_SourceDataFigEV1/._EV1F
- EMM-2025-21907-V2_SourceDataFigEV1/EV1H/
- __MACOSX/EMM-2025-21907-V2_SourceDataFigEV1/._EV1H
- EMM-2025-21907-V2_SourceDataFigEV1/EV1J/EV1J_AvgColonySize.xlsx
- __MACOSX/EMM-2025-21907-V2_SourceDataFigEV1/EV1J/._EV1J_AvgColonySize.xlsx
- EMM-2025-21907-V2_SourceDataFigEV1/EV1E/.DS_Store
- __MACOSX/EMM-2025-21907-V2_SourceDataFigEV1/EV1E/._.DS_Store
- EMM-2025-21907-V2_SourceDataFigEV1/EV1E/EV1E_colonies.pdf
- __MACOSX/EMM-2025-21907-V2_SourceDataFigEV1/EV1E/._EV1E_colonies.pdf
- EMM-2025-21907-V2_SourceDataFigEV1/EV1K/EV1J_totalColonyArea.xlsx
- __MACOSX/EMM-2025-21907-V2_SourceDataFigEV1/EV1K/._EV1J_totalColonyArea.xlsx
- EMM-2025-21907-V2_SourceDataFigEV1/EV1I/EV1I_colonies.xlsx
- __MACOSX/EMM-2025-21907-V2_SourceDataFigEV1/EV1I/._EV1I_colonies.xlsx
- EMM-2025-21907-V2_SourceDataFigEV1/EV1G/EV1G_actin.pdf
- __MACOSX/EMM-2025-21907-V2_SourceDataFigEV1/EV1G/._EV1G_actin.pdf
- EMM-2025-21907-V2_SourceDataFigEV1/EV1G/EV1G_ladders.pdf
- __MACOSX/EMM-2025-21907-V2_SourceDataFigEV1/EV1G/._EV1G_ladders.pdf
- EMM-2025-21907-V2_SourceDataFigEV1/EV1G/EV1G_maea.pdf
- __MACOSX/EMM-2025-21907-V2_SourceDataFigEV1/EV1G/._EV1G_maea.pdf
- EMM-2025-21907-V2_SourceDataFigEV1/EV1A/EV1A_maea.pdf
- __MACOSX/EMM-2025-21907-V2_SourceDataFigEV1/EV1A/._EV1A_maea.pdf
- EMM-2025-21907-V2_SourceDataFigEV1/EV1A/EV1A_TOP1.pdf
- __MACOSX/EMM-2025-21907-V2_SourceDataFigEV1/EV1A/._EV1A_TOP1.pdf
- EMM-2025-21907-V2_SourceDataFigEV1/EV1F/EV1F_colonies.pdf
- __MACOSX/EMM-2025-21907-V2_SourceDataFigEV1/EV1F/._EV1F_colonies.pdf
- EMM-2025-21907-V2_SourceDataFigEV1/EV1H/EV1H.pdf
- __MACOSX/EMM-2025-21907-V2_SourceDataFigEV1/EV1H/._EV1H.pdf
