# Supplementary material for: Loss of CTLH component MAEA impairs DNA repair and replication and leads to developmental delay
Source: EMBO Mol Med. 2025 Dec 19;18(2):492–513. doi: 10.1038/s44321-025-00352-x (PMC12905269; doi:10.1038/s44321-025-00352-x)
Supplement: Supplementary file 16 — Figure EV1 Source Data [file 44321_2025_352_MOESM16_ESM.zip › EMM-2025-21907-V2_SourceDataFigEV1/EV1J/EV1J_AvgColonySize.xlsx]

## Sheet: Sheet1
siLuc			siMAEA
3174.85	2510.65	2952.11	543.873	621.937	667.487
