# Supplementary material for: Loss of CTLH component MAEA impairs DNA repair and replication and leads to developmental delay
Source: EMBO Mol Med. 2025 Dec 19;18(2):492–513. doi: 10.1038/s44321-025-00352-x (PMC12905269; doi:10.1038/s44321-025-00352-x)
Supplement: Supplementary file 16 — Figure EV1 Source Data [file 44321_2025_352_MOESM16_ESM.zip › EMM-2025-21907-V2_SourceDataFigEV1/EV1K/EV1J_totalColonyArea.xlsx]

## Sheet: Sheet1
Cells Seeded	siLuc			siMAEA
0	0	0	0	0	0	0
250	160762	102858	144592	15238	9755.7	14955.7
500	430994	346511	424983	23614.3	30772.7	42277
750	599019	588624	645092	131848	84431.7	143684
1000	772549	765018	742452	241593	166552	206755
