# Supplementary material for: Loss of CTLH component MAEA impairs DNA repair and replication and leads to developmental delay
Source: EMBO Mol Med. 2025 Dec 19;18(2):492–513. doi: 10.1038/s44321-025-00352-x (PMC12905269; doi:10.1038/s44321-025-00352-x)
Supplement: Supplementary file 16 — Figure EV1 Source Data [file 44321_2025_352_MOESM16_ESM.zip › EMM-2025-21907-V2_SourceDataFigEV1/EV1I/EV1I_colonies.xlsx]

## Sheet: Sheet1
	siLuc			siMAEA
0	0	0	0	0	0	0
250	80.3	90.3	90.3	27	25.3	34
500	136.3	138	144.7	43.3	49.7	65.3
750	144.7	145.7	132.7	159	111	161
