# Supplementary material for: Loss of CTLH component MAEA impairs DNA repair and replication and leads to developmental delay
Source: EMBO Mol Med. 2025 Dec 19;18(2):492–513. doi: 10.1038/s44321-025-00352-x (PMC12905269; doi:10.1038/s44321-025-00352-x)
Supplement: Supplementary file 17 — Figure EV2 Source Data [file 44321_2025_352_MOESM17_ESM.zip]

Archive with 10 entries (8 files):
- EMM-2025-21907-V2_SourceDataFigEV2/
- __MACOSX/._EMM-2025-21907-V2_SourceDataFigEV2
- EMM-2025-21907-V2_SourceDataFigEV2/EV2B/
- __MACOSX/EMM-2025-21907-V2_SourceDataFigEV2/._EV2B
- EMM-2025-21907-V2_SourceDataFigEV2/EV2B/EV2B_tubulin.pdf
- __MACOSX/EMM-2025-21907-V2_SourceDataFigEV2/EV2B/._EV2B_tubulin.pdf
- EMM-2025-21907-V2_SourceDataFigEV2/EV2B/EV2B_maea.pdf
- __MACOSX/EMM-2025-21907-V2_SourceDataFigEV2/EV2B/._EV2B_maea.pdf
- EMM-2025-21907-V2_SourceDataFigEV2/EV2B/EV2B_gfp.pdf
- __MACOSX/EMM-2025-21907-V2_SourceDataFigEV2/EV2B/._EV2B_gfp.pdf
