# Supplementary material for: Loss of CTLH component MAEA impairs DNA repair and replication and leads to developmental delay
Source: EMBO Mol Med. 2025 Dec 19;18(2):492–513. doi: 10.1038/s44321-025-00352-x (PMC12905269; doi:10.1038/s44321-025-00352-x)
Supplement: Supplementary file 18 — Figure EV3 Source Data [file 44321_2025_352_MOESM18_ESM.zip]

Archive with 114 entries (107 files):
- EMM-2025-21907-V2_SourceDataFigEV3/
- __MACOSX/._EMM-2025-21907-V2_SourceDataFigEV3
- EMM-2025-21907-V2_SourceDataFigEV3/.DS_Store
- __MACOSX/EMM-2025-21907-V2_SourceDataFigEV3/._.DS_Store
- EMM-2025-21907-V2_SourceDataFigEV3/EV3F/
- __MACOSX/EMM-2025-21907-V2_SourceDataFigEV3/._EV3F
- EMM-2025-21907-V2_SourceDataFigEV3/EV3A/
- __MACOSX/EMM-2025-21907-V2_SourceDataFigEV3/._EV3A
- EMM-2025-21907-V2_SourceDataFigEV3/EV3D/
- __MACOSX/EMM-2025-21907-V2_SourceDataFigEV3/._EV3D
- EMM-2025-21907-V2_SourceDataFigEV3/EV3C/
- __MACOSX/EMM-2025-21907-V2_SourceDataFigEV3/._EV3C
- EMM-2025-21907-V2_SourceDataFigEV3/EV3B/
- __MACOSX/EMM-2025-21907-V2_SourceDataFigEV3/._EV3B
- EMM-2025-21907-V2_SourceDataFigEV3/EV3E/
- __MACOSX/EMM-2025-21907-V2_SourceDataFigEV3/._EV3E
- EMM-2025-21907-V2_SourceDataFigEV3/EV3F/EV3F_CtIP-Actin-set4.pdf
- __MACOSX/EMM-2025-21907-V2_SourceDataFigEV3/EV3F/._EV3F_CtIP-Actin-set4.pdf
- EMM-2025-21907-V2_SourceDataFigEV3/EV3F/EV3F_BRCA2-set2.pdf
- __MACOSX/EMM-2025-21907-V2_SourceDataFigEV3/EV3F/._EV3F_BRCA2-set2.pdf
- EMM-2025-21907-V2_SourceDataFigEV3/EV3F/EV3F_DNA2-set2.pdf
- __MACOSX/EMM-2025-21907-V2_SourceDataFigEV3/EV3F/._EV3F_DNA2-set2.pdf
- EMM-2025-21907-V2_SourceDataFigEV3/EV3F/EV3F_Actin-set1-2-3.pdf
- __MACOSX/EMM-2025-21907-V2_SourceDataFigEV3/EV3F/._EV3F_Actin-set1-2-3.pdf
- EMM-2025-21907-V2_SourceDataFigEV3/EV3F/EV3F_ATMplusMRE11-set3.pdf
- __MACOSX/EMM-2025-21907-V2_SourceDataFigEV3/EV3F/._EV3F_ATMplusMRE11-set3.pdf
- EMM-2025-21907-V2_SourceDataFigEV3/EV3F/EV3F_EXO1-RAD51-set4.pdf
- __MACOSX/EMM-2025-21907-V2_SourceDataFigEV3/EV3F/._EV3F_EXO1-RAD51-set4.pdf
- EMM-2025-21907-V2_SourceDataFigEV3/EV3F/EV3F_BRCA1-set1.pdf
- __MACOSX/EMM-2025-21907-V2_SourceDataFigEV3/EV3F/._EV3F_BRCA1-set1.pdf
- EMM-2025-21907-V2_SourceDataFigEV3/EV3A/EV3A_toppanel_TOP1.pdf
- __MACOSX/EMM-2025-21907-V2_SourceDataFigEV3/EV3A/._EV3A_toppanel_TOP1.pdf
- EMM-2025-21907-V2_SourceDataFigEV3/EV3A/EV3A_bottompanel_TOP1.pdf
- __MACOSX/EMM-2025-21907-V2_SourceDataFigEV3/EV3A/._EV3A_bottompanel_TOP1.pdf
- EMM-2025-21907-V2_SourceDataFigEV3/EV3A/.DS_Store
- __MACOSX/EMM-2025-21907-V2_SourceDataFigEV3/EV3A/._.DS_Store
- EMM-2025-21907-V2_SourceDataFigEV3/EV3A/EV3A_toppanel_MAEA.pdf
- __MACOSX/EMM-2025-21907-V2_SourceDataFigEV3/EV3A/._EV3A_toppanel_MAEA.pdf
- EMM-2025-21907-V2_SourceDataFigEV3/EV3A/EV3A_bottompanel_LaminB1.pdf
- __MACOSX/EMM-2025-21907-V2_SourceDataFigEV3/EV3A/._EV3A_bottompanel_LaminB1.pdf
- EMM-2025-21907-V2_SourceDataFigEV3/EV3A/EV3A_bottompanel_RMND5A.pdf
- __MACOSX/EMM-2025-21907-V2_SourceDataFigEV3/EV3A/._EV3A_bottompanel_RMND5A.pdf
- EMM-2025-21907-V2_SourceDataFigEV3/EV3A/EV3A_toppanel_LaminB1.pdf
- __MACOSX/EMM-2025-21907-V2_SourceDataFigEV3/EV3A/._EV3A_toppanel_LaminB1.pdf
- EMM-2025-21907-V2_SourceDataFigEV3/EV3D/WT_DMSO_dapi.png
- __MACOSX/EMM-2025-21907-V2_SourceDataFigEV3/EV3D/._WT_DMSO_dapi.png
- EMM-2025-21907-V2_SourceDataFigEV3/EV3D/KO_CPT_gH2AX.png
- __MACOSX/EMM-2025-21907-V2_SourceDataFigEV3/EV3D/._KO_CPT_gH2AX.png
- EMM-2025-21907-V2_SourceDataFigEV3/EV3D/KO_DMSO_gH2AX.png
- __MACOSX/EMM-2025-21907-V2_SourceDataFigEV3/EV3D/._KO_DMSO_gH2AX.png
- EMM-2025-21907-V2_SourceDataFigEV3/EV3D/KO_CPT_BrdU.png
- __MACOSX/EMM-2025-21907-V2_SourceDataFigEV3/EV3D/._KO_CPT_BrdU.png
- EMM-2025-21907-V2_SourceDataFigEV3/EV3D/KO_CPT_dapi.png
- __MACOSX/EMM-2025-21907-V2_SourceDataFigEV3/EV3D/._KO_CPT_dapi.png
- EMM-2025-21907-V2_SourceDataFigEV3/EV3D/KO_CPT_merge.png
- __MACOSX/EMM-2025-21907-V2_SourceDataFigEV3/EV3D/._KO_CPT_merge.png
- EMM-2025-21907-V2_SourceDataFigEV3/EV3D/KO_DMSO_merge.png
- __MACOSX/EMM-2025-21907-V2_SourceDataFigEV3/EV3D/._KO_DMSO_merge.png
- EMM-2025-21907-V2_SourceDataFigEV3/EV3D/WT_DMSO_brdu.png
- __MACOSX/EMM-2025-21907-V2_SourceDataFigEV3/EV3D/._WT_DMSO_brdu.png
- EMM-2025-21907-V2_SourceDataFigEV3/EV3D/KO_DMSO_dapi.png
- __MACOSX/EMM-2025-21907-V2_SourceDataFigEV3/EV3D/._KO_DMSO_dapi.png
- EMM-2025-21907-V2_SourceDataFigEV3/EV3D/WT_DMSO_gH2AX.png
- __MACOSX/EMM-2025-21907-V2_SourceDataFigEV3/EV3D/._WT_DMSO_gH2AX.png
- EMM-2025-21907-V2_SourceDataFigEV3/EV3D/WT_CPT_brdu.png
- __MACOSX/EMM-2025-21907-V2_SourceDataFigEV3/EV3D/._WT_CPT_brdu.png
- EMM-2025-21907-V2_SourceDataFigEV3/EV3D/WT_CPT_gH2AX.png
- __MACOSX/EMM-2025-21907-V2_SourceDataFigEV3/EV3D/._WT_CPT_gH2AX.png
- EMM-2025-21907-V2_SourceDataFigEV3/EV3D/WT_CPT_dapi.png
- __MACOSX/EMM-2025-21907-V2_SourceDataFigEV3/EV3D/._WT_CPT_dapi.png
- EMM-2025-21907-V2_SourceDataFigEV3/EV3D/WT_CPT_merge.png
- __MACOSX/EMM-2025-21907-V2_SourceDataFigEV3/EV3D/._WT_CPT_merge.png
- EMM-2025-21907-V2_SourceDataFigEV3/EV3D/KO_DMSO_brdu.png
- __MACOSX/EMM-2025-21907-V2_SourceDataFigEV3/EV3D/._KO_DMSO_brdu.png
- EMM-2025-21907-V2_SourceDataFigEV3/EV3D/WT_DMSO_merge.png
- __MACOSX/EMM-2025-21907-V2_SourceDataFigEV3/EV3D/._WT_DMSO_merge.png
- EMM-2025-21907-V2_SourceDataFigEV3/EV3C/WT_DMSO_DAPI.png
- __MACOSX/EMM-2025-21907-V2_SourceDataFigEV3/EV3C/._WT_DMSO_DAPI.png
- EMM-2025-21907-V2_SourceDataFigEV3/EV3C/KO_CPT_gH2AX.png
- __MACOSX/EMM-2025-21907-V2_SourceDataFigEV3/EV3C/._KO_CPT_gH2AX.png
- EMM-2025-21907-V2_SourceDataFigEV3/EV3C/KO_DMSO_gH2AX.png
- __MACOSX/EMM-2025-21907-V2_SourceDataFigEV3/EV3C/._KO_DMSO_gH2AX.png
- EMM-2025-21907-V2_SourceDataFigEV3/EV3C/KO_CPT_DAPI.png
- __MACOSX/EMM-2025-21907-V2_SourceDataFigEV3/EV3C/._KO_CPT_DAPI.png
- EMM-2025-21907-V2_SourceDataFigEV3/EV3C/KO_CPT_merge.png
- __MACOSX/EMM-2025-21907-V2_SourceDataFigEV3/EV3C/._KO_CPT_merge.png
- EMM-2025-21907-V2_SourceDataFigEV3/EV3C/KO_DMSO_merge.png
- __MACOSX/EMM-2025-21907-V2_SourceDataFigEV3/EV3C/._KO_DMSO_merge.png
- EMM-2025-21907-V2_SourceDataFigEV3/EV3C/KO_DMSO_RPA.png
- __MACOSX/EMM-2025-21907-V2_SourceDataFigEV3/EV3C/._KO_DMSO_RPA.png
- EMM-2025-21907-V2_SourceDataFigEV3/EV3C/WT_CPT_RPA.png
- __MACOSX/EMM-2025-21907-V2_SourceDataFigEV3/EV3C/._WT_CPT_RPA.png
- EMM-2025-21907-V2_SourceDataFigEV3/EV3C/KO_DMSO_DAPI.png
- __MACOSX/EMM-2025-21907-V2_SourceDataFigEV3/EV3C/._KO_DMSO_DAPI.png
- EMM-2025-21907-V2_SourceDataFigEV3/EV3C/WT_DMSO_gH2AX.png
- __MACOSX/EMM-2025-21907-V2_SourceDataFigEV3/EV3C/._WT_DMSO_gH2AX.png
- EMM-2025-21907-V2_SourceDataFigEV3/EV3C/WT_CPT_gH2AX.png
- __MACOSX/EMM-2025-21907-V2_SourceDataFigEV3/EV3C/._WT_CPT_gH2AX.png
- EMM-2025-21907-V2_SourceDataFigEV3/EV3C/WT_CPT_DAPI.png
- __MACOSX/EMM-2025-21907-V2_SourceDataFigEV3/EV3C/._WT_CPT_DAPI.png
- EMM-2025-21907-V2_SourceDataFigEV3/EV3C/WT_CPT_merge.png
- __MACOSX/EMM-2025-21907-V2_SourceDataFigEV3/EV3C/._WT_CPT_merge.png
- EMM-2025-21907-V2_SourceDataFigEV3/EV3C/KO_CPT_RPA.png
- __MACOSX/EMM-2025-21907-V2_SourceDataFigEV3/EV3C/._KO_CPT_RPA.png
- EMM-2025-21907-V2_SourceDataFigEV3/EV3C/WT_DMSO_RPA.png
- __MACOSX/EMM-2025-21907-V2_SourceDataFigEV3/EV3C/._WT_DMSO_RPA.png
- EMM-2025-21907-V2_SourceDataFigEV3/EV3C/WT_DMSO_merge.png
- __MACOSX/EMM-2025-21907-V2_SourceDataFigEV3/EV3C/._WT_DMSO_merge.png
- EMM-2025-21907-V2_SourceDataFigEV3/EV3B/EV3B_BrdUintensity.xlsx
- __MACOSX/EMM-2025-21907-V2_SourceDataFigEV3/EV3B/._EV3B_BrdUintensity.xlsx
- EMM-2025-21907-V2_SourceDataFigEV3/EV3E/EV3E_RAD51.pdf
- __MACOSX/EMM-2025-21907-V2_SourceDataFigEV3/EV3E/._EV3E_RAD51.pdf
- EMM-2025-21907-V2_SourceDataFigEV3/EV3E/EV3E_vinculin.pdf
- __MACOSX/EMM-2025-21907-V2_SourceDataFigEV3/EV3E/._EV3E_vinculin.pdf
