# Supplementary material for: Loss of CTLH component MAEA impairs DNA repair and replication and leads to developmental delay
Source: EMBO Mol Med. 2025 Dec 19;18(2):492–513. doi: 10.1038/s44321-025-00352-x (PMC12905269; doi:10.1038/s44321-025-00352-x)
Supplement: Supplementary file 18 — Figure EV3 Source Data [file 44321_2025_352_MOESM18_ESM.zip › EMM-2025-21907-V2_SourceDataFigEV3/EV3B/EV3B_BrdUintensity.xlsx]

## Sheet: Sheet1
WT siLuc DMSO	WT siLuc CPT 1h	WT siCtIP DMSO	WT siCtIP CPT 1h	MAEA KO siLuc DMSO	MAEA KO siLuc CPT 1h	MAEA KO siCtIP DMSO	MAEA KO siCtIP CPT 1h
227.662	279.696	214.36	214.244	221.368	356.017	237.723	323.981		mean BrdU intensity
286.304	276.781	180.968	187.211	182.946	332.935	244.833	433.691
186.627	249.039	197.031	154.735	193.209	253.831	241.708	271.968
222.223	359.857	207.129	198.209	222.338	261.677	195.684	231.297
250.121	359.734	240.786	171.066	201.296	254.746	207.008	383.763
218.808	465.841	169.321	190.452	215.806	218.929	190.186	296.353
253.28	427.897	209.908	189.97	235.38	388.632	157.624	363.273
205.317	482.684	205.99	215.877	569.701	343.936	219.211	183.666
159.065	232.098	203.302	224.305	315.509	428.429	273.164	308.1
232.522	281.543	249.157	221.919	280.512	436.472	240.947	205.073
205.778	305.58	183.087	242.377	191.811	223.488	178.039	258.875
176.044	203.95	206.587	205.216	283.639	363.567	275.756	211.215
187.599	366.505	199.014	198.757	276.873	264.746	216.635	196.993
244.787	523.398	216.614	260.02	208.974	215.482	250.897	264.181
210.45	447.391	208.676	207.247	193.818	440.775	195.73	550.62
219.773	341.128	211.449	219.752	221.258	559.536	266.081	182.086
224.862	340.164	226.265	294.082	404.285	300.811	250.815	268.909
703.056	212.155	231.981	184.375	221.128	335.885	196.739	186.456
248.478	462.697	201.013	180.378	154.191	351.473	232.476	229.42
253.684	408.173	206.296	229.12	193.017	285.893	221.018	278.358
274.896	487.163	216.29	236.389	228.363	270.942	185.79	221.238
230.281	334.499	228.856	217.569	437.836	306.499	223.977	327.866
200.229	346.946	177.602	209.216	204.219	277.022	316.247	239.78
197.455	380.089	174.631	193.331	209.311	503.925	164.077	187.083
177.385	353.73	229.458	191.539	231.299	356.224	260.604	382.858
219.149	317.858	165.703	214.539	317.426	217.721	301.072	207.285
199.235	240.1	189.13	252.862	229.674	368.865	257	318.395
216.335	237.156	253.156	280.582	247.973	386.369	192.428	191.362
210.66	356.811	309.022	202.943	276.991	500.009	270.072	305.038
209.694	509.696	311.788	197.521	354.167	314.932	248.556	228.929
237.688	540.119	188.669	257.071	202.764	309.711	185.6	217.614
205.151	207.368	248.03	344.326	231.144	274.472	297.193	230.502
512.998	243.475	260.983	244.613	281.155	220.12	148.364	201.104
195.368	471.495	156.38	207.878	232.662	255.98	229.901	235.447
233.952	246.737	169.709	204.74	231.554	362.229	219.4	637.026
235.554	336.045	194.538	241.193	202.549	317.478	261.976	154.182
218.63	393.832	243.318	279.609	240.574	285.795	284.78	217.883
271.942	395.105	210.883	257.718	199.293	409.05	225.947	237.874
232.115	374.386	222.254	263.042	252.336	324.852	286.315	217.253
167.418	427.642	229.567	214.164	222.797	411.081	170.718	233.845
259.374	246.1	195.127	216.107	222.38	468.097	225.721	229.606
201.277	256.404	229.699	249.276	206.856	444.872	261.332	232.009
239.192	294.034	254.124	210.047	471.419	352.37	189.026	268.846
180.798	256.195	218.852	208.563	184.701	427.307	269.498	243.801
178.071	300.507	221.581	206.931	218.768	405.519	262.225	302.088
195.822	300.601	213.763	178.789	193.762	484.135	169.808	260.406
232.878	421.113	235.551	205.737	248.304	341.877	185.245	244.261
262.171	251.034	214.28	205.053	255.234	345.478	175.931	236.455
183.868	268.673	241.266	181.846	400.445	529.312	201.013	256.549
235.73	673.975	216.348	205.512	226.983	212.588	270.04	209.782
220.557	439.477	224.958	269.647	190.17	401.742	191.974	329.585
228.877	235.251	234.547	193.922	246.256	591.587	237.915	256.275
204.04	228.163	191.526	245.411	234.536	379.586	257.711	362.883
162.643	366.112	189.695	474.776	214.994	407.078	254.65	301.499
259.052	279.315	207.574	260.545	302.152	432.349	253.649	260.794
208.782	309.99	196.705	197.002	321.81	311.191	204.529	303.741
197.046	292.48	208.595	246.529	333.637	359.338	279.896	239.622
237.213	283.222	289.888	271.111	254.537	484.36	210.587	178.371
243.345	323.2	239.82	262.126	211.427	256.755	184.046	230.609
184.625	192.026	160.784	301.676	211.958	362.015	237.718	224.898
200.622	228.398	281.451	243.848	266.436	519.403	207.442	223.558
216.592	316.432	255.525	227.148	218.296	481.454	226.271	209.799
233.291	478.075	239.082	196.793	199.449	436.33	191.708	297.238
215.054	510.69	187.211	232.645	201.84	239.79	181.594	261.686
212.403	356.547	218.839	199.145	267.041	469.978	198.834	301.147
359.315	477.911	252.876	227.086	222.742	294.137	265.852	298.447
199.623	434.183	276.841	228.669	271.052	242.802	194.941	320.662
189.198	240.714	248.514	229.174	260.894	290.991	202.509	336.216
205.909	274.217	334.365	231.087	242.858	311.111	281.267	337.175
237.638	416.439	227.536	202.748	255.684	319.64	227.771	258.165
430.227	467.641	170.21	228.572	225.289	270.203	266.028	320.588
218.303	212.53	219.648	231.502	332.845	320.798	185.98	281.873
269.703	309.271	280.803	199.59	203.414	276.576	228.936	260.343
240.954	403.357	251.443	245.423	244.935	236.974	221.81	226.779
180.569	298.3	221.745	241.307	255.39	326.776	133.55	352.851
221.61	228.938	173.755	215.176	195.427	326.099	230.199	217.425
239.658	381.808	204.143	248.438	220.52	318.69	220.171	193.996
262.216	231.293	197.087	234.08	249.398	290.082	218.103	389.027
200.269	268.857	223.628	225.786	209.855	270.015	215.161	212.161
233.605	209.386	231.069	217.245	421.464	392.024	208.282	225.465
207.848	241.864	258.015	212.463	244.996	278.617	213.601	308.499
205.644	538.417	188.218	215.123	273.984	329.426	238.959	294.567
195.411	494.557	216.411	248.181	230.427	277.732	269.881	303.992
216.036	413.638	217.709	346.194	206.635	365.844	208.836	501.685
206.645	373.382	187.775	318.456	211.9	319.706	248.752	221.184
268.985	396.657	246.121	346.381	241.022	335.666	209.691	214.71
171.887	436.546	184.354	335.611	245.463	384.926	224.477	206.232
338.275	358.525	210.294	224.689	225.769	315.267	171.61	425.687
199.639	396.266	261.978	362.3	253.626	260.082	227.333	323.769
206.191	346.505	245.941	187.438	222.095	315.5	299.822	385.76
235.445	378.462	190.403	193.787	218.671	381.678	228.46	264.761
213.09	341.508	210.207	201.455	254.191	483.992	234.842	291.651
207.542	332.409	237.026	209.051	200.277	411.932	217.395	208.179
216.15	366.528	246.998	210.936	344.187	429.801	182.066	247.544
178.637	222.812	208.79	204.837	229.839	320.821	190.748	246.403
242.898	373.562	226.527	208.492	219.709	461.062	207.355	275.421
331.377	507.45	190.699	236.447	428.691	553.427	212.227	233.67
247.459	252.259	168.707	196.562	391.881	357.595	195.608	235.838
627.499	519.517	179.438	298.951	455.845	378.1	268.952	293.116
217.323	576.021	210.435	292.983	389.909	390.912	194.362	256.109
202.266	269.709	219.921	337.05	205.906	279.628	231.313	257.984
212.798	448.916	150.628	247.534	213.481	341.142	176.907	263.269
246.981	395.232	239.383	246.106	236.154	353.899	214.601	218.991
238.188	370.936	173.125	268.828	353.913	373.464	176.086	431.067
187.862	376.578	230.191	212.779	240.983	370.15	151.98	188.828
225.208	603.591	207.025	209.753	205.378	236.901	160.662	330.151
194.215	540.481	227.509	269.458	282.657	241.534	186.645	235.171
212.925	248.143	199.409	263.095	268.069	293.283	229.552	422.428
195.956	543.519	208.358	198.15	227.157	345.037	198.067	390.085
188.59	263.784	148.687	222.898	232.546	377.207	203.918	272.709
191.362	451.849	180.142	195.32	201.194	454.018	175.778	294.083
217.888	365.528	182.681	416.851	264.582	504.55	206.921	270.213
172.058	305.526	238.557	225.362	241.154	281.246	195.355	294.22
239.484	455.384	318.234	266.137	275.297	271.403	202.807	271.716
215.289	517.219	254.25	214.395	246.81	214.459	228.675	331.731
161.119	535.58	316.274	255.185	192.526	393.283	190.368	208.609
228.637	554.14	227.273	183.566	215.317	351.981	204.16	235.319
172.939	396.44	194.658	188.984	216.985	379.939	222.598	285.665
222.19	296.873	235.984	214.06	246.2	436.836	200.956	230.394
203.887	259.998	263.977	170.865	253.962	429.584	204.56	265.901
203.365	227.413	289.945	220.022	224.339	432.684	167.286	226.08
201.259	536.165	206.687	194.324	259.305	423.369	207.434	294.237
186.376	354.065	253.795	260.647	181.325	423.034	193.26	291.718
205.608	318.997	263.263	172.577	184.906	463.156	246.84	278.405
188.776	277.858	269.425	262.645	240.652	440.599	208.481	334.221
166.886	208.419	210.971	207.404	209.089	524.248	197.978	288.306
150.495	435.88	251.842	259.498	200.509	434.257	210.151	195.066
216.948	287.291	217.779	168.494	265.683	413.426	168.404	206.067
204.711	244.459	333.116	269.795	321.142	426.127	177.185	278.217
159.143	257.854	272.412	193.929	255.16	536.737	234.141	219.27
210.834	309.409	233.546	324.647	279.404	376.106	217.565	228.144
187.229	462.179	197.137	256.953	249.845	320.681	248.841	365.786
196.45	321.748	170.174	193.847	158.497	341.237	243.376	170.673
223.702	324.651	232.891	244.779	281.166	430.329	284.518	248.419
272.716	486.023	212.506	286.181	268.195	276.433	238.446	210.587
249.444	332.038	206.46	230.449	247.279	464.819	245.676	210.429
199.889	312.577	233.949	219.15	195.076	493.588	270.214	247.772
262.684	321.539	183.562	253.631	280.166	264.064	193.863	299.353
192.958	374.846	187.144	191.984	250.438	362.678	216.762	235.192
202.278	288.309	162.319	169.858	325.993	251.809	264.845	178.454
229.734	306.532	241.025	226.453	284.677	527.5	189.651	237.855
233.921	378.136	198.015	213.422	280.843	398.145	225.531	206.743
235.23	378.211	232.804	213.681	203.24	474.914	214.923	197.521
213.809	537.691	252.407	210.362	288.634	330.036	212.995	310.242
194.042	233.941	190.088	172.055	273.512	419.875	208.485	261.65
216.011	276.764	192.772	216.732	204.501	246.959	190.753	273.336
204.795	454.953	199.201	223.287	260.031	524.666	215.977	228.058
213.226	405.127	191.96	259.93	311.603	440.256	222.302	355.126
245.717	365.288	190.571	231.165	336.865	267.956	219.416	218.137
234.811	350.772	244.485	258.364	240.077	227.42	233.144	424.512
229.952	513.211	237.339	133.945	525.663	285.17	228.614	307.957
214.259	306.098	190.354	245.333	262.349	343.175	216.812	297.139
207.276	585.341	215.584	224.57	686.38	656.678	201.724	238.837
175.524	293.215	223.406	237.89	227.449	295.624	184.91	221.155
194.518	469.023	226.809	241.59	424.214	434.412	191.239	232.875
223.691	488.824	178.736	219.359	241.106	274.707	195.94	186.695
183.386	361.779	165.549	221.811	248.507	386.559	197.142	198.51
197.349	232.682	247.919	226.725	224.79	368.875	227.241	255.767
209.361	233.522	206.326	228.877	245.578		264.927	228.642
252.697	564.216	252.724	236.847	257.845		217.225	208.165
185.568	422.033	188.273	216.015	211.783		200.887	190.226
228.995	491.935	229.209	252.867	215.754		243.446	477.016
252.328		250.827	244.063	210.104		265.427	282.593
253.315		213.443	355.301	262.566		223.997	189.385
202.005		221.227	226.743	186.133		221.413	219.859
274.827		172.174	243.319	184.495		270.193	220.535
186.803		209.464	265.087	777.307		272.937	193.237
208.011		226.107	214.67	261.051		233.704	189.99
204.945		200.206	211.348	227.63		228.202	194.366
142.927		229.476	164.03	238.298		216.005	279.679
157.129		272.847	265.188	259.754		213.343	199.63
222.281		256.036	181.122	368.374		247.859	293.818
203.427		197.338	245.757	460.022		266.567	215.155
181.228		217.67	206.981	243.669		199.799	195.937
239.27		262.029	212.64	246.313		195.263	228.331
234.849		201.677	249.545	333.406		234.098	299.956
179.075		219.881	252.411	187.153		216.322	274.103
192.146		191.904	238.911	288.845		258.854	229.223
238.049		250.563	255.005	261.299		260.868	264.317
196.268		206.241	191.455	304.154		226.96	241.594
173.434		228.02	286.048	259.62		178.272	376.858
223.619		199.361	272.298	196.621		174.571	360.819
238.744		184.301	259.645	205.471		197.942	231.097
173.137		249.067	291.002	245.659		199.536	306.075
277.397		174.673	234.843	277.675		228.431	607.467
179.921		258.801	245.514	220.353		295.21	241.745
279.512		192.423	250.434	249.518		278.665	265.748
252.759		214.563	213.61	239.46		234.622	266.443
212.208		174.829	217.89	320.736		252.784	215.077
164.628		214.916	244.344	279.97		360.075	328.056
209.892		214.472	239.75	254.741		291.611	258.019
199.047		205.468	281.443	236.941		191.215	178.213
190.31		243.4	251.866	235.836		183.641	322.699
208.935		187.047	166.218	257.448		247.28	218.955
200.496		210.603	192.462	242.601		248.904	228.21
206.258		221.546	231.666	254.99		202.509	284.403
286.306		221.915	201.497	223.785		237.459	231.325
235.661		227.423		206.892		177.679	272.845
168.492		200.366		194.863		205.42	257.505
205.838		274.355		211.497		532.513	237.203
278.965		239.566		251.145		208.279	242.709
216.386		261.752		173.342		221.883	211.256
191.592		210.635		153.56		195.463	168.408
		280.509		226.698		160.815	226.275
		235.936		211.129		191.959	210.728
		235.758		245.524		171.609	305.397
		218.259		306.955		287.507	315.232
		241.628		230.635		218.281	267.426
		180.122		192.699		195.098	171.37
		171.289		172.952		195.581	247.46
		190.81		226.018		242.219	170.437
		231.18		197.45		194.018	244.426
		207.668				214.267	230.688
		185.119				274.7	343.344
		223.977				286.917	261.263
		258.992				209.92	295.666
		243.683				308.048	239.164
		211.151				229.507	203.155
		203.474				272.736	179.443
		221.203				240.105	227.923
		201.201				229.899	203.664
		234.498				172.391	221.732
		261.178				254.741	239.231
		185.475				249.676	232.175
		219.336				248.798	232.736
		275.921				208.192	247.739
		161.272				148.695	229.241
		242.777				161.658	295.439
		171.572				259.537	207.127
		287.111				184.39	189.329
		219.264				227.685	336.103
		241.015				195.398	246.322
		231.626				166.713	232.477
		254.99				221.176	365.623
		256.734				211.697	232.574
		211.211				191.763	251.961
		252.514				185.376	232.117
		229.791				224.484	220.916
		279.152				215.794	381.415
		248.803				216.476	320.99
		254.89				186.6	170.659
		250.658				180.648	267.206
		206.848				239.18	225.941
		256.31				189.1	208.251
		209.028				198.614	245.857
						232.953	246.24
						211.934	524.052
						190.52	291.005
						213.85	266.083
						707.018	249.012
						161.505	241.639
						245.857	217.533
						220.45	229.462
						197.487	215.338
						290.387	188.041
						277.759	234.99
						231.327	222.202
						237.925	274.565
						171.166	232.663
						253.55	243.983
						247.073	211.611
						183.498	216.459
						212.97	228.653
						239.899	177.597
						197.723	229.82
						215.715	209.41
						247.936	206.741
						232.282	247.537
							238.413
193.638	302.041	236.28	243.858	230.737	252.667	319.553	260.147
401.257	344.055	248.83	233.072	243.01	367.295	194.494	276.03
210.564	222.149	245.873	270.048	348.448	484.395	249.601	256.494
223.266	335.607	207.825	204.725	236.304	356.159	225.006	225.631
293.129	424.537	174.844	252.52	247.597	446.566	220.927	264.74
254.232	351.14	175.939	342.765	197.152	565.184	238.204	223.41
200.254	235.413	225.774	269.343	258.52	547.97	244.358	342.085
213.47	254.718	181.678	262.022	181.195	495.48	265.333	215.524
206.348	510.969	165.934	273.743	283.56	610.824	325.148	349.206
273.272	491.444	184.563	303.97	227.821	562.758	229.58	233.137
247.163	194.029	233.411	232.59	312.413	732.621	227.285	249.014
295.391	448.971	255.345	272.649	273.195	407.869	223.597	301.897
271.458	264.573	224.334	250.329	280.684	662.071	293.905	217.119
280.469	519.058	193.097	244.921	254.619	213.068	235.586	231.374
225.902	488.312	227.165	239.801	201.194	303.102	254.146	330.947
241.197	353.072	234.557	337.956	263.038	285.057	228.809	351.812
198.456	483.811	281.876	222.838	184.952	230.143	254.581	219.034
212.018	561.042	242.953	242.767	193.004	460.596	208.707	210.197
226.627	348.791	224.41	325.666	367.819	732.324	242.161	237.026
235.125	303.1	205.704	269.942	209.869	577.654	253.633	280.664
153.523	518.648	214.414	302.439	203.459	291.588	248.975	246.176
225.799	330.616	159.603	225.076	257.863	352.585	303.602	318.796
202.469	429.754	199.992	197.089	246.393	519.468	223.38	208.355
481.25	238.968	276.531	343.603	195.786	258.15	207.882	188.549
292.072	470.203	215.183	280.076	178.844	420.561	203.452	375.678
218.572	503.156	238.775	219.757	274.794	283.546	240.385	320.48
238.627	186.145	318.135	217.772	254.865	371.237	200.137	226.041
320.238	233.858	184.072	598.466	236.073	745.474	155.196	243.528
346.956	435.263	162.337	361.621	171.915	212.596	227.192	273.299
217.068	172.969	304.792	226.626	241.412	364.645	255.276	301.919
236.456	427.288	155.8	386.445	875.775	324.879	243.347	317.475
208.528	559.835	233.611	185.834	216.658	655.21	252.5	260.657
227.763	484.521	151.578	287.401	229.896	280.641	266.242	280.723
231.247	498.45	271.977	283.997	317.044	482.778	223.033	441.974
214.722	505.624	278.066	269.418	283.744	392.519	256.446	172.75
183.1	480.616	225.17	437.544	154.559	638.399	209.896	230.445
240.724	268.61	232.661	261.065	259.992	277.435	298.064	219.647
236.992	301.126	197.083	304.306	301.466	316.09	225.08	266.987
262.554	375.065	247.125	240.772	253.106	268.653	238.886	255.023
225.833	380.656	220.782	251.707	194.127	230.094	285.377	336.473
206.434	303.588	213.393	274.022	199.706	563.722	231.507	196.507
241.265	288.606	199.82	199.985	258.636	501.6	237.157	231.87
232.795	455.079	184.081	262.413	229.601	263.392	349.043	313.688
273.731	255.854	236.225	276.477	197.268	509.716	235.675	387.638
224.202	333.273	234.674	289.975	171.126	597.722	239.763	333.531
260.916	521.676	229.51	232.505	558.465	306.604	279.313	274.004
210.601	213.021	199.835	190.272	268.406	271.596	205.853	399.81
222.408	350.987	237.054	248.345	180.871	451.635	210.336	364.216
256.372	320.857	240.795	301.388	205.207	213.283	227.328	367.786
314.81	371.801	241.605	287.869	174.512	509.522	224.54	328.591
266.724	273.638	202.291	341.122	187.114	653.748	219.858	210.66
236.303	424.525	211.183	272.473	174.006	508.145	216.026	454.681
285.11	275.394	233.697	264.705	339.152	802.085	232.044	253.39
246.041	223.134	222.892	252.837	234.478	353.2	214.054	284.206
307.958	291.212	212.479	262.026	273.486	483.175	216.032	327.63
251.841	235.507	178.474	256.814	173.049	353.309	229.075	213.135
275.224	666.648	192.662	265.206	260.361	575.191	266.131	230.144
262.465	474.433	223.108	250.33	214.726	336.583	285.639	196.449
324.262	437.316	209.178	329.539	273.998	582.101	183.647	314.289
250.329	345.329	208.341	270.836	183.98	278.147	235.413	248.029
230.035	425.361	214.124	309.667	227.16	299.814	232.306	210.377
237.323	352.83	193.714	230.95	334.167	413.251	199.51	221.625
252.395	401.131	204.525	289.131	265.172	267.85	191.459	241.053
214.727	310.84	192.579	255.814	252.071	495.315	231.359	231.604
214.207	351.584	219.281	250.545	296.383	325.263	310.917	239.182
259.276	440.601	194.336	226.847	285.214	431.689	214.297	217.401
172.769	325.368	198.856	294.82	212.823	273.096	225.02	227.153
253.003	401.695	279.056	852.821	225.792	689.206	197.698	248.711
232.416	260.873	237.238	283.333	225.497	615.441	245.667	312.5
163.645	260.293	212.218	220.365	280.203	495.736	257.684	219.746
309.482	321.014	222.71	220.756	285.491	263.65	232.477	177.887
225.584	303.579	226.431	270.031	229.395	536.871	213.824	230.353
217.698	371.809	222.35	214.964	249.598	222.142	235.729	280.885
260.677	333.081	316.502	244.979	258.098	243.479	252.156	286.592
225.914	443.896	234.984	283.66	181.576	522.779	224.624	281.375
278.009	385.445	247.868	198.931	238.545	486.738	231.931	264.1
192.966	304.381	207.037	269.749	340.848	467.206	251.246	205.651
253.278	293.837	153.79	202.673	203.978	236.08	228.953	218.611
433.139	372.95	191.322	340.459	309.195	520.592	241.656	189.532
274.983	340.312	204.972	228.523	253.101	590.89	262.858	318.665
251.323	283.18	219.752	274.292	273.964	691.918	286.718	225.684
253.604	483.668	207.275	208.147	219.069	528.046	240.14	227.607
207.957	342.474	194.493	266.395	478.987	341.494	164.039	243.996
221.638	408.419	245.485	208.633	249.631	562.323	255.242	255.815
180.256	576.424	231.564	233.276	209.305	404.098	213.182	283.336
166.66	462.989	228.617	220.357	320.773	516.77	285.367	327.43
228.736	342.97	192.183	233.287	218.745	303.813	229.815	247.202
271.951	457.346	226.253	277.274	1407.35	560.615	333.36	196.932
476.224	360.163	268.147	242.055	231.83	230.474	236.82	211.248
266.016	291.25	216.067	225.107	240.622	508.591	265.79	246.471
256.677	250.406	267.444	217.397	298.284	491.735	195.482	294.801
206.445	308.267	220.388	317.575	304.158	697.293	220.539	317.322
170.776	368.1	177.103	211.157	250.788	407.247	236.458	193.967
195.601	232.668	275.264	379.109	172.47	270.14	174.877	260.361
170.281	497.836	236.81	229.589	272.273	232.044	224.896	236.165
206.71	561.692	212.843	329.513	147.739	339.989	230.324	604.422
283.066	305.267	166.158	237.205	200.236	588.9	194.952	327.768
215.87	298.459	204.82	230.494	300.396	518.937	227.734	199.1
275.237	532.205	208.891	335.144	268.5	418.89	225.728	238.421
306.555	285.985	195.089	260.189	254.092	517.976	216.136	253.899
263.944	450.33	229.36	257.096	200.32	326.597	188.144	237.75
192.355	367.541	171.681	406.229	226.976	521.891	255.605	259.372
206.014	361.881	224.674	355.093	208.227	398.896	252.416	213.853
221.931	410.72	231.084	298.433	210.067	291.984	203.414	234.117
171.317	652.9	256.75	363.871	227.928	349.789	223.932	244.456
257.694	498.934	224.244	227.008	289.798	464.044	235.582	246.928
206.06	222.652	232.557	279.847	350.783	240.884	457.718	284.062
241.57	332.034	212.414	189.64	256.652	563.497	273.85	263.832
262.228	392.329	189.858	342.552	246.06	268.254	219.38	194.775
249.077	684.54	220.749	240.249	235.846	461.42	237.242	170.115
160.12	306.036	195.958	214.274	269.539	286.083	217.505	305.382
269.852	302.641	186.099	189.651	263.779	215.236	188.468	248.38
224.863	545.184	197.71	264.952	244.722	319.303	233.323	187.343
262.411	641.075	227.365	205.577	211.9	385.236	198.28	365.361
214.063	426.41	219.349	258.824	236.353	230.639	239.996	234.14
190.851	580.307	210.915	168.233	297.551	365.915	263.949	200.284
192.709	509.941	212.403	297.053	235.856	547.297	260.049	541.658
238.673	437.96	211.756	361.761	253.166	1038.73	232.743	250.78
337.725	192.744	182.073	320.264	314.994	326.757	236.464	217.264
369.425	332.256	195.782	228.363	352.236	473.317	232.453	298.575
209.927	657.86	167.564	196.675	279.311	272.44	175.082	189.061
222.792	292.59	222.263	275.639	651.818	718.97	268.016	296.604
254.809	448.912	145.756	249.816	281.548	465.184	260.363	376.108
330.489	554.602	245.375	316.947	199.039	275.55	229.16	602.759
191.177	618.425	206.14	283.399	169.617	462.175	249.325	213.253
247.582	314.805	227.947	207.701	229.088	653.603	195.536	249.632
231.748	371.282	204.513	291.004	170.926	734.426	220.049	238.702
165.572	525.48	243.772	251.363	236.423	253.698	300.792	210.045
223.294	500.932	220.498	213.507	230.26	536.685	234.444	203.291
289.439	407.555	242.85	234.078	367.575	644.986	203.454	236.69
240.211	232.108	217.127	173.764	211.45	534.023	189.908	235.139
184.714	498.427	247.192	415.194	283.053	378.817	240.498	180.257
231.48	312.381	213.306	193.877	267.823	415.699	248.509	254.444
219.773	573.031	219.367	316.739	258.174	301.939	217.101	232.79
191.321	394.857	167.36	224.991	200.674	715.495	255.305	228.381
230.677	434.713	213.376	452.888		600.66	247.659	242.08
258.179	264.3	322.958	220.183		634.191	207.272	357.6
254.157	356.199	272.472	209.401		897.59	251.199	254.552
186.707	502.612	273.956	227.844		262.001	200.301	238.43
204.925	363.094	168.031	276.951		264.678	231.286	263.598
181.003	493.219	233.532	316.359		223.106	294.579	276.101
214.591	339.876	194.667	279.983		270.597	230.453	245.419
270.451	689.721	269.99	255.538		568.162	159.076
227.293	327.713	197.653	373.596		877.034	259.599
186.442	491.787	209.374	239.597		667.727	220.296
207.257	440.806	202.772	230.649		695.719	256.433
189.038	209.533	217.2	229.99		257.604	237.277
213.338	402.653	306.254	364.917		626.703	297.659
202.838	645.601	257.712	225.582		541.983	212.582
178.225	319.1	289.375	309.169		268.175	238.703
236.139	339.646	180.313	226.565		346.537	234.34
295.395	489.255	184.336	258.546		453.335	236.312
210.634	277.136	244.981	357.187		310.72	307.262
217.433	318.259	232.946	249.365		375.705	339.486
207.582	392.087	266.337	212.835		179.273	205.895
232.679	417.503	250.837	276.265		526.422	213.023
219.155	336.649	203.35	276.883		496.673	245.489
210.268	417.489	168.243	265.287		476.361	274.977
191.555	542.103	214.361	254.588		557.175	233.44
183.606	205.57	242.658	264.123		441.18	276.962
263.224	410.2	238.62	311.185		230.417	250.904
343.101	490.206	258.096	268.964		399.876	237.87
281.579	570.479	217.185	248.625		295.842	255.852
205.42	620.513	222.023	230.236		442.524	205.454
245.982	226.727	238.333	228.873		522.723	230.876
187.46	467.013	236.157	238.123		200.916	283.395
168.79	286.463	254.03	222.12		293.402	191.444
273.415	651.978	195.746	183.031		297.596	268.089
238.248	665.716	260.063	264.885		201.665	293.933
212.511	295.794	231.368	222.885		321.074	215.836
253.437	762.517	227.802	259.95		732.85	224.366
247.964	401.04	229.639	261.711		530.469	263.39
216.749	323.588	192.637	184.247		566.979	278.884
233.323	347.476	171.245	247.468		439.376	227.552
214.533	221.978	234.966	314.796		285.231	236.361
209.721	218.494	160.349	263.762		501.278	220.667
235.802	280.11	219.751	261.555		342.167	241.715
228.5	333.596	220.066	169.091		477.187	281.022
210.008	428.923	227.44	176.648		869.915	232.443
208.333	229.805	221.558	263.01		231.689	287.598
208.352	238.85	189.878	225.073		569.536	316.075
241.539	359.867	216.225	251.701		485.768	252.933
251.396	356.249	231.419	276.941		467.874	234.397
247.505	220.4	211.038	271.832		533.526	243.112
241.393	311.997	249.422	214.033		404.329	378.616
231.155	391.615	198.549	337.302		401.099	256.622
211.812	542.002	217.333	231.74		404.701	246.186
210.429	458.17	193.12	254.341		307.452	257.99
238.23	732.747	237.35	146.423		363.829	219.134
390.493	175.458	196.604	172.139		674.915	275.649
252.182	255.716	262.982	358.563		440.723	236.435
183.433	453.682	203.516	288.376		624.665	185.295
170.502	406.886	227.812	216.42		625.967	257.891
245.113	583.811	214.784	222.942		460.217	198.058
216.452	594.748	224.95	260.117		279.502	229.48
206.216	391.021	323.777	459.022		378.873	186.588
257.875	381.888	309.878	266.907		301.139	300.242
196.801	424.968	291.643	326.601		485.824	194.142
216.956	262.863	297.753	214.991		677.438	278.191
241.458	478.574	229.711	266.351		234.597	385.126
197.308	494.097	197.828	252.021		477.918	209.646
208.237	305.039	223.445	258.129		516.449
230.958	216.268	211.048	278.501		651.369
256.899	346.785	257.817	235.015		390.914
316.075	297.031	246.553	217.691		221.829
297.479	254.124	277.889	469.519		650.922
190.501	203.778	247.124	236.25		264.75
171.965	399.866	240.139	262.696		487.942
202.048	350.436	278.96	238.537		602.892
217.614	283.286	245.319	252.595		408.998
266.716	584.421	240.529	321.756		271.976
226.447	210.937	214.397	242.271		356.007
171.502	587.419	172.851	386.148		444.326
257.433	676.017	203.672	259.662		628.757
227.062	568.197	257.515	219.448		684.632
251.418	437.518	205.669	223.001		804.876
178.274	591.557	204.295	292.328		479.502
169.877	293.816	257.866	271.854		476.446
274.417	347.963	213.702	280.873		454.096
236.231	619.412	250.97	234.555		843.591
280.604	249.21	234.801	268.44		477.701
228.663	590.01	208.483	300.631		306.662
292.024	458.606	241.243	291.26		459.699
271.208	258.342	280.931	219.827		453.825
233.347	351.001	204.937	193.811		353.764
228.808	754.49	236.024	200.084		427.998
288.678	616.155	224.183	242.583		628.058
307.997	416.893	232.576	264.351		295.263
294.006	678.371	214.531	190.244		315.425
302.915	528.381	237.095	260.93		504.168
232.515	417.587	271.412	182.831		396.049
236.761	482.52	213.657	220.267		403.227
233.293		250.236	374.893		263.393
269.749		295.264	236.49		374.699
221.22		202.873	242.231		237.018
237.128		185.642	200.167		328.852
207.397		234.766	264.788		200.061
212.828		233.591	278.648		508.842
158.854		219.196	255.743		390.933
207.648		190.631	247.502		674.837
264.469		202.585	275.91		346.352
194.966		243.481	275.071		326.544
222.499		221.011	263.808		750.195
238.096		170.054	232.168		808.468
255.968		207.459	269.79		511.645
237.019		223.972	268.938		425.175
232.007		177.271	246.821
264.055		248.712	262.003
254.967		205.851	272.671
217.143		232.875	265.138
232.344		221.373	219.408
176.751		255.863	268.896
267.01		214.304	273.83
243.166		211.835	288.139
227.067		196.496	353.145
310.523		252.18	227.697
205.508		299.222	315.713
253.346		290.367	383.542
227.773		289.475	220.047
234.646		197.648	218.753
214.88		217.379	193.516
234.726			222.929
164.619			226.442
222.725			235.315
208.084			328.213
218.356			239.371
214.425			261.697
256.201			180.538
206.848			286.674
253.27			265.253
230.819			216.874
205.208			285.728
293.458			271.824
178.44			181.599
257.828			194.045
273.761			226.078
204.773			245.973
253.655			301.009
207.888			201.57
305.999			246.831
244.94			188.306
194.074			289.669
286.123			216.407
211.376			308.635
204.693			221.405
217.494			341.905
218.515			249.445
198.829			201.723
321.703			241.602
212.787			197.074
195.963			353.399
236.763			289.312
179.883			253.623
194.056			207.691
209.051			177.727
321.781			218.905
180.22			321.094
248.284			203.45
203.827			241.591
176.175			245.021
206.307			250.443
244.904			242.146
171.84			299.772
313.635			311.516
194.664			346.061
213.306			361.544
254.48			522.414
201.628			220.481
183.387			290.733
283.797			246.615
204.258			342.421
183.286			304.011
207.572			282.89
260.403			256.205
161.138			387.166
181.557			296.595
204.475			233.725
145.466			350.363
207.641			377.866
224.38			572.566
217.06			249.26
204.156			249.472
203.783			303.08
291.037			269.676
229.817			241.597
260.514			717.48
250.083			228.352
302.384			261.789
263.058			228.389
253.166			286.151
262.133			314.226
244.135			323.102
245.661			224.931
269.406			257.575
233.857			381.306
193.206			305.267
242.476			241.668
199.134			214.152
206.693			216.129
236.235			296.716
227.644			269.252
172.84			208.527
184.486			216.897
259.938			261.665
188.493			223.068
216.91			319.066
248.566			223.441
187.724			288.734
243.948			241.716
225.972			174.104
157.633			284.983
224.156			311.374
191.77			243.915
188.168			273.671
246.092			275.101
285.197
185.768
245.699
223.107
189.73
175.979
269.997
229.847
201.516
220.811
232.771
237.05
185.07
225.256
189.263
301.699
212.177
245.883
298.791
225.616
240.26
193.692
263.406
213.055
220.241
243.431
218.405
176.672
263.13
192.056
191.828
222.088
210.119
188.233
248.86
266.567
202.677
254.923
265.413
273.75
269.737
234.566
191.575
265.963
220.495
251.803
222.118
207.589
156.844
270.783
234.987
242.734
241.922
236.684
241.237
253.718
192.871
