# Supplementary material for: Loss of CTLH component MAEA impairs DNA repair and replication and leads to developmental delay
Source: EMBO Mol Med. 2025 Dec 19;18(2):492–513. doi: 10.1038/s44321-025-00352-x (PMC12905269; doi:10.1038/s44321-025-00352-x)
Supplement: Supplementary file 19 — Figure EV4 Source Data [file 44321_2025_352_MOESM19_ESM.zip]

Archive with 150 entries (143 files):
- EMM-2025-21907-V2_SourceDataFigEV4/
- __MACOSX/._EMM-2025-21907-V2_SourceDataFigEV4
- EMM-2025-21907-V2_SourceDataFigEV4/EV4F/
- __MACOSX/EMM-2025-21907-V2_SourceDataFigEV4/._EV4F
- EMM-2025-21907-V2_SourceDataFigEV4/EV4A/
- __MACOSX/EMM-2025-21907-V2_SourceDataFigEV4/._EV4A
- EMM-2025-21907-V2_SourceDataFigEV4/.DS_Store
- __MACOSX/EMM-2025-21907-V2_SourceDataFigEV4/._.DS_Store
- EMM-2025-21907-V2_SourceDataFigEV4/EV4D/
- __MACOSX/EMM-2025-21907-V2_SourceDataFigEV4/._EV4D
- EMM-2025-21907-V2_SourceDataFigEV4/EV4C/
- __MACOSX/EMM-2025-21907-V2_SourceDataFigEV4/._EV4C
- EMM-2025-21907-V2_SourceDataFigEV4/EV4B/
- __MACOSX/EMM-2025-21907-V2_SourceDataFigEV4/._EV4B
- EMM-2025-21907-V2_SourceDataFigEV4/EV4E/
- __MACOSX/EMM-2025-21907-V2_SourceDataFigEV4/._EV4E
- EMM-2025-21907-V2_SourceDataFigEV4/EV4F/MAEA E349K gH2AX UT.png
- __MACOSX/EMM-2025-21907-V2_SourceDataFigEV4/EV4F/._MAEA E349K gH2AX UT.png
- EMM-2025-21907-V2_SourceDataFigEV4/EV4F/GFP only merged ATRi.png
- __MACOSX/EMM-2025-21907-V2_SourceDataFigEV4/EV4F/._GFP only merged ATRi.png
- EMM-2025-21907-V2_SourceDataFigEV4/EV4F/WT RPA UT.png
- __MACOSX/EMM-2025-21907-V2_SourceDataFigEV4/EV4F/._WT RPA UT.png
- EMM-2025-21907-V2_SourceDataFigEV4/EV4F/GFP only merged UT.png
- __MACOSX/EMM-2025-21907-V2_SourceDataFigEV4/EV4F/._GFP only merged UT.png
- EMM-2025-21907-V2_SourceDataFigEV4/EV4F/GFP only DAPI ATRi.png
- __MACOSX/EMM-2025-21907-V2_SourceDataFigEV4/EV4F/._GFP only DAPI ATRi.png
- EMM-2025-21907-V2_SourceDataFigEV4/EV4F/MAEA M396R gH2AX UT.png
- __MACOSX/EMM-2025-21907-V2_SourceDataFigEV4/EV4F/._MAEA M396R gH2AX UT.png
- EMM-2025-21907-V2_SourceDataFigEV4/EV4F/MAEA M396R DAPI ATRi.png
- __MACOSX/EMM-2025-21907-V2_SourceDataFigEV4/EV4F/._MAEA M396R DAPI ATRi.png
- EMM-2025-21907-V2_SourceDataFigEV4/EV4F/WT gH2AX ATRi.png
- __MACOSX/EMM-2025-21907-V2_SourceDataFigEV4/EV4F/._WT gH2AX ATRi.png
- EMM-2025-21907-V2_SourceDataFigEV4/EV4F/MAEA M396R merged UT.png
- __MACOSX/EMM-2025-21907-V2_SourceDataFigEV4/EV4F/._MAEA M396R merged UT.png
- EMM-2025-21907-V2_SourceDataFigEV4/EV4F/MAEA E349K RPA UT.png
- __MACOSX/EMM-2025-21907-V2_SourceDataFigEV4/EV4F/._MAEA E349K RPA UT.png
- EMM-2025-21907-V2_SourceDataFigEV4/EV4F/MAEA 3S DAPI UT.png
- __MACOSX/EMM-2025-21907-V2_SourceDataFigEV4/EV4F/._MAEA 3S DAPI UT.png
- EMM-2025-21907-V2_SourceDataFigEV4/EV4F/MAEA 3S RPA UT.png
- __MACOSX/EMM-2025-21907-V2_SourceDataFigEV4/EV4F/._MAEA 3S RPA UT.png
- EMM-2025-21907-V2_SourceDataFigEV4/EV4F/MAEA M396R gH2AX ATRi.png
- __MACOSX/EMM-2025-21907-V2_SourceDataFigEV4/EV4F/._MAEA M396R gH2AX ATRi.png
- EMM-2025-21907-V2_SourceDataFigEV4/EV4F/MAEA 3S gH2AX UT.png
- __MACOSX/EMM-2025-21907-V2_SourceDataFigEV4/EV4F/._MAEA 3S gH2AX UT.png
- EMM-2025-21907-V2_SourceDataFigEV4/EV4F/MAEA E349K gH2AX ATRi.png
- __MACOSX/EMM-2025-21907-V2_SourceDataFigEV4/EV4F/._MAEA E349K gH2AX ATRi.png
- EMM-2025-21907-V2_SourceDataFigEV4/EV4F/GFP only RPA ATRi.png
- __MACOSX/EMM-2025-21907-V2_SourceDataFigEV4/EV4F/._GFP only RPA ATRi.png
- EMM-2025-21907-V2_SourceDataFigEV4/EV4F/WT merged ATRi.png
- __MACOSX/EMM-2025-21907-V2_SourceDataFigEV4/EV4F/._WT merged ATRi.png
- EMM-2025-21907-V2_SourceDataFigEV4/EV4F/MAEA E349K DAPI UT.png
- __MACOSX/EMM-2025-21907-V2_SourceDataFigEV4/EV4F/._MAEA E349K DAPI UT.png
- EMM-2025-21907-V2_SourceDataFigEV4/EV4F/MAEA 3S merged ATRi.png
- __MACOSX/EMM-2025-21907-V2_SourceDataFigEV4/EV4F/._MAEA 3S merged ATRi.png
- EMM-2025-21907-V2_SourceDataFigEV4/EV4F/WT RPA ATRi.png
- __MACOSX/EMM-2025-21907-V2_SourceDataFigEV4/EV4F/._WT RPA ATRi.png
- EMM-2025-21907-V2_SourceDataFigEV4/EV4F/MAEA M396R merged ATRi.png
- __MACOSX/EMM-2025-21907-V2_SourceDataFigEV4/EV4F/._MAEA M396R merged ATRi.png
- EMM-2025-21907-V2_SourceDataFigEV4/EV4F/WT DAPI UT.png
- __MACOSX/EMM-2025-21907-V2_SourceDataFigEV4/EV4F/._WT DAPI UT.png
- EMM-2025-21907-V2_SourceDataFigEV4/EV4F/MAEA M396R RPA UT.png
- __MACOSX/EMM-2025-21907-V2_SourceDataFigEV4/EV4F/._MAEA M396R RPA UT.png
- EMM-2025-21907-V2_SourceDataFigEV4/EV4F/MAEA E349K merged ATRi.png
- __MACOSX/EMM-2025-21907-V2_SourceDataFigEV4/EV4F/._MAEA E349K merged ATRi.png
- EMM-2025-21907-V2_SourceDataFigEV4/EV4F/MAEA 3S merged UT.png
- __MACOSX/EMM-2025-21907-V2_SourceDataFigEV4/EV4F/._MAEA 3S merged UT.png
- EMM-2025-21907-V2_SourceDataFigEV4/EV4F/MAEA 3S DAPI ATRi.png
- __MACOSX/EMM-2025-21907-V2_SourceDataFigEV4/EV4F/._MAEA 3S DAPI ATRi.png
- EMM-2025-21907-V2_SourceDataFigEV4/EV4F/GFP only gH2AX ATRi.png
- __MACOSX/EMM-2025-21907-V2_SourceDataFigEV4/EV4F/._GFP only gH2AX ATRi.png
- EMM-2025-21907-V2_SourceDataFigEV4/EV4F/MAEA 3S RPA ATRi.png
- __MACOSX/EMM-2025-21907-V2_SourceDataFigEV4/EV4F/._MAEA 3S RPA ATRi.png
- EMM-2025-21907-V2_SourceDataFigEV4/EV4F/GFP only gH2AX UT.png
- __MACOSX/EMM-2025-21907-V2_SourceDataFigEV4/EV4F/._GFP only gH2AX UT.png
- EMM-2025-21907-V2_SourceDataFigEV4/EV4F/WT gH2AX UT.png
- __MACOSX/EMM-2025-21907-V2_SourceDataFigEV4/EV4F/._WT gH2AX UT.png
- EMM-2025-21907-V2_SourceDataFigEV4/EV4F/GFP only DAPI UT.png
- __MACOSX/EMM-2025-21907-V2_SourceDataFigEV4/EV4F/._GFP only DAPI UT.png
- EMM-2025-21907-V2_SourceDataFigEV4/EV4F/MAEA E349K merged UT.png
- __MACOSX/EMM-2025-21907-V2_SourceDataFigEV4/EV4F/._MAEA E349K merged UT.png
- EMM-2025-21907-V2_SourceDataFigEV4/EV4F/MAEA E349K DAPI ATRi.png
- __MACOSX/EMM-2025-21907-V2_SourceDataFigEV4/EV4F/._MAEA E349K DAPI ATRi.png
- EMM-2025-21907-V2_SourceDataFigEV4/EV4F/MAEA E349K RPA ATRi.png
- __MACOSX/EMM-2025-21907-V2_SourceDataFigEV4/EV4F/._MAEA E349K RPA ATRi.png
- EMM-2025-21907-V2_SourceDataFigEV4/EV4F/WT DAPI ATRi.png
- __MACOSX/EMM-2025-21907-V2_SourceDataFigEV4/EV4F/._WT DAPI ATRi.png
- EMM-2025-21907-V2_SourceDataFigEV4/EV4F/WT merged UT.png
- __MACOSX/EMM-2025-21907-V2_SourceDataFigEV4/EV4F/._WT merged UT.png
- EMM-2025-21907-V2_SourceDataFigEV4/EV4F/MAEA 3S gH2AX ATRi.png
- __MACOSX/EMM-2025-21907-V2_SourceDataFigEV4/EV4F/._MAEA 3S gH2AX ATRi.png
- EMM-2025-21907-V2_SourceDataFigEV4/EV4F/MAEA M396R RPA ATRi.png
- __MACOSX/EMM-2025-21907-V2_SourceDataFigEV4/EV4F/._MAEA M396R RPA ATRi.png
- EMM-2025-21907-V2_SourceDataFigEV4/EV4F/MAEA M396R DAPI UT.png
- __MACOSX/EMM-2025-21907-V2_SourceDataFigEV4/EV4F/._MAEA M396R DAPI UT.png
- EMM-2025-21907-V2_SourceDataFigEV4/EV4F/GFP only RPA UT.png
- __MACOSX/EMM-2025-21907-V2_SourceDataFigEV4/EV4F/._GFP only RPA UT.png
- EMM-2025-21907-V2_SourceDataFigEV4/EV4A/EV4A_ladders.pdf
- __MACOSX/EMM-2025-21907-V2_SourceDataFigEV4/EV4A/._EV4A_ladders.pdf
- EMM-2025-21907-V2_SourceDataFigEV4/EV4A/EV4A_maea.pdf
- __MACOSX/EMM-2025-21907-V2_SourceDataFigEV4/EV4A/._EV4A_maea.pdf
- EMM-2025-21907-V2_SourceDataFigEV4/EV4A/EV4A_actin.pdf
- __MACOSX/EMM-2025-21907-V2_SourceDataFigEV4/EV4A/._EV4A_actin.pdf
- EMM-2025-21907-V2_SourceDataFigEV4/EV4D/EV4D_RAD51foci.xlsx
- __MACOSX/EMM-2025-21907-V2_SourceDataFigEV4/EV4D/._EV4D_RAD51foci.xlsx
- EMM-2025-21907-V2_SourceDataFigEV4/EV4C/M_CPT_BrdU_DAPI_.tif
- __MACOSX/EMM-2025-21907-V2_SourceDataFigEV4/EV4C/._M_CPT_BrdU_DAPI_.tif
- EMM-2025-21907-V2_SourceDataFigEV4/EV4C/WT_DMSO_BrdU_DAPI_.tif
- __MACOSX/EMM-2025-21907-V2_SourceDataFigEV4/EV4C/._WT_DMSO_BrdU_DAPI_.tif
- EMM-2025-21907-V2_SourceDataFigEV4/EV4C/README_EV4C.rtf
- __MACOSX/EMM-2025-21907-V2_SourceDataFigEV4/EV4C/._README_EV4C.rtf
- EMM-2025-21907-V2_SourceDataFigEV4/EV4C/M_DMSO_BrdU_DAPI_.tif
- __MACOSX/EMM-2025-21907-V2_SourceDataFigEV4/EV4C/._M_DMSO_BrdU_DAPI_.tif
- EMM-2025-21907-V2_SourceDataFigEV4/EV4C/WT_CPT_BrdU_DAPI_.tif
- __MACOSX/EMM-2025-21907-V2_SourceDataFigEV4/EV4C/._WT_CPT_BrdU_DAPI_.tif
- EMM-2025-21907-V2_SourceDataFigEV4/EV4C/WT_CPT_BrdU_Alexa 488_.tif
- __MACOSX/EMM-2025-21907-V2_SourceDataFigEV4/EV4C/._WT_CPT_BrdU_Alexa 488_.tif
- EMM-2025-21907-V2_SourceDataFigEV4/EV4C/WT_DMSO_BrdU_Alexa 488_.tif
- __MACOSX/EMM-2025-21907-V2_SourceDataFigEV4/EV4C/._WT_DMSO_BrdU_Alexa 488_.tif
- EMM-2025-21907-V2_SourceDataFigEV4/EV4C/M_CPT_BrdU_Alexa 488_.tif
- __MACOSX/EMM-2025-21907-V2_SourceDataFigEV4/EV4C/._M_CPT_BrdU_Alexa 488_.tif
- EMM-2025-21907-V2_SourceDataFigEV4/EV4C/M_DMSO_BrdU_Alexa 488_.tif
- __MACOSX/EMM-2025-21907-V2_SourceDataFigEV4/EV4C/._M_DMSO_BrdU_Alexa 488_.tif
- EMM-2025-21907-V2_SourceDataFigEV4/EV4B/EV4B_BrdU.xlsx
- __MACOSX/EMM-2025-21907-V2_SourceDataFigEV4/EV4B/._EV4B_BrdU.xlsx
- EMM-2025-21907-V2_SourceDataFigEV4/EV4E/WT_CPT_RAD51_Alexa 488_.tif
- __MACOSX/EMM-2025-21907-V2_SourceDataFigEV4/EV4E/._WT_CPT_RAD51_Alexa 488_.tif
- EMM-2025-21907-V2_SourceDataFigEV4/EV4E/M_CPT_RAD51_Alexa 488_.tif
- __MACOSX/EMM-2025-21907-V2_SourceDataFigEV4/EV4E/._M_CPT_RAD51_Alexa 488_.tif
- EMM-2025-21907-V2_SourceDataFigEV4/EV4E/WT_DMSO_RAD51_Alexa 568_.tif
- __MACOSX/EMM-2025-21907-V2_SourceDataFigEV4/EV4E/._WT_DMSO_RAD51_Alexa 568_.tif
- EMM-2025-21907-V2_SourceDataFigEV4/EV4E/WT_DMSO_RAD51_DAPI_.tif
- __MACOSX/EMM-2025-21907-V2_SourceDataFigEV4/EV4E/._WT_DMSO_RAD51_DAPI_.tif
- EMM-2025-21907-V2_SourceDataFigEV4/EV4E/M_CPT_RAD51_Alexa 568_.tif
- __MACOSX/EMM-2025-21907-V2_SourceDataFigEV4/EV4E/._M_CPT_RAD51_Alexa 568_.tif
- EMM-2025-21907-V2_SourceDataFigEV4/EV4E/WT_DMSO_RAD51_Alexa 488_.tif
- __MACOSX/EMM-2025-21907-V2_SourceDataFigEV4/EV4E/._WT_DMSO_RAD51_Alexa 488_.tif
- EMM-2025-21907-V2_SourceDataFigEV4/EV4E/WT_CPT_RAD51_Alexa 568_.tif
- __MACOSX/EMM-2025-21907-V2_SourceDataFigEV4/EV4E/._WT_CPT_RAD51_Alexa 568_.tif
- EMM-2025-21907-V2_SourceDataFigEV4/EV4E/WT_CPT_RAD51_DAPI_.tif
- __MACOSX/EMM-2025-21907-V2_SourceDataFigEV4/EV4E/._WT_CPT_RAD51_DAPI_.tif
- EMM-2025-21907-V2_SourceDataFigEV4/EV4E/M_DMSO_RAD51_DAPI_.tif
- __MACOSX/EMM-2025-21907-V2_SourceDataFigEV4/EV4E/._M_DMSO_RAD51_DAPI_.tif
- EMM-2025-21907-V2_SourceDataFigEV4/EV4E/M_DMSO_RAD51_Alexa 568_.tif
- __MACOSX/EMM-2025-21907-V2_SourceDataFigEV4/EV4E/._M_DMSO_RAD51_Alexa 568_.tif
- EMM-2025-21907-V2_SourceDataFigEV4/EV4E/M_CPT_RAD51_DAPI_.tif
- __MACOSX/EMM-2025-21907-V2_SourceDataFigEV4/EV4E/._M_CPT_RAD51_DAPI_.tif
- EMM-2025-21907-V2_SourceDataFigEV4/EV4E/README_4VE.rtf
- __MACOSX/EMM-2025-21907-V2_SourceDataFigEV4/EV4E/._README_4VE.rtf
- EMM-2025-21907-V2_SourceDataFigEV4/EV4E/M_DMSO_RAD51_Alexa 488_.tif
- __MACOSX/EMM-2025-21907-V2_SourceDataFigEV4/EV4E/._M_DMSO_RAD51_Alexa 488_.tif
