# Supplementary material for: Loss of CTLH component MAEA impairs DNA repair and replication and leads to developmental delay
Source: EMBO Mol Med. 2025 Dec 19;18(2):492–513. doi: 10.1038/s44321-025-00352-x (PMC12905269; doi:10.1038/s44321-025-00352-x)
Supplement: Supplementary file 19 — Figure EV4 Source Data [file 44321_2025_352_MOESM19_ESM.zip › EMM-2025-21907-V2_SourceDataFigEV4/EV4D/EV4D_RAD51foci.xlsx]

## Sheet: Sheet1
WT			sgMAEA			WT CPT			sgMAEA CPT				RAD51 foci per nucleus SH-SY5Y
1	2	1	1	1	1	1	1	1	1	1	1
2	3	2	2	2	2	2	2	2	2	2	2
3	4	1	2	4	3	3	2	3	3	3	3
5	1	2	3	5	4	4	3	1	4	4	4
2	2	3	1	7	5	7	4	2	5	5	5
3	3	4	2	8	6	8	5	3	6	6	6
4	4	5	3	9	7	9	1	4	7	7	7
5	5	6	4	11	8	10	2	5	8	8	8
7	6	7	5	12	9	12	3	6	9	9	9
9	7	8	6	13	10	13	4	7	10	10	1
1	8	9	7	14	11	14	5	3	14	12	2
2	9	10	8	16	12	15	6	4	16	14	4
3	10	11	9	17	1	16	7	5	1	16	5
4	11	12	1	18	2	18	8	7	2	17	6
5	12	13	1	19	3	19	9	10	1	1	7
6	13	14	2	20	6	20	10	11	2	2	8
7	14	15	3	21	1	21	11	12	3	1	1
8	15	9	4	22	2	22	12	13	4	2	2
9	16	10	5	23	3	23	13	15	5	3	4
10	17	11	6	24	4	25	14	16	6	4	3
11	18	12	7	1	5	26	15	17	7	5	4
12	19	13	8	2	6	27	16	18	8	6	5
14	20	14	9	3	7	28	17	19	9	7	1
1	21	15	10	1	8	29	18	20	10	8	1
2	22	16	11	2	9	30	19	21	11	1	2
3	23	17	12	3	2	31	20	22	12	2	3
4	24	18	13	4	4	32	21	23	13	3	4
5	25	19	14	5	6	34	22	24	14	4	5
6	26	20	15	1	1	35	23	25	15	5	6
7	27	21	17	5	2	36	24	26	16	6	7
10	28	22	18	6	3	37	25	27	17	7	8
11	29	23	20	7	4	38	26	28	18	8	9
12	30	24	21	8	5	39	27	29	19	9	10
3	31	25	22	9	6	6	28	30	20	10	12
4	1	26	23	10	7	7	29	31	21	11	13
1	2	27	24	12	9	9	30	32	22	12	14
3	1	28	3	1	10	10	31	33	23	13	15
4	3	29	1	2	11	11	32	34	24	14	16
5	5	30	2	1	12	12	33	2	25	15	17
6	6	31	1	2	13	13	34	3	26	16	18
8	7	32	2	3	15	14	35	5	27	17	1
2	8	33	2	4	16	15	36	7	28	18	2
3	9	34	3	5	17	16	37	8	29	19	3
4	11	35	4	6	18	17	38	9	30	20	4
5	13	36	5	7	19	18	39	10	31	21	5
6	14	37	6	8	20	20	40	11	32	22	6
7	2	38	7	9	21	21	41	12	33	23	7
8	1	39	8	10	22	22	42	13	34	24	8
9	2	40	9	11	23	23	43	14	35	25	9
10	3	41	10	12	24	24	44	15	36	2	10
11	4	42	11	13	25	25	45	17	37	3	11
12	5	43	12	14	26	26	46	18	38	4	12
13	7	44	13	15	27	27	47	1	39	5	13
14	1	45	14	16	28	28	48	2	40	6	14
15	2	46	15	17	29	29	49	3	41	7	15
16	3	47	16	18	30	30	50	4	42	8	16
17	4	48	17	1	31	31	51	5	43	9	17
18	5	49	18	2	32	33	52	6	44	10	18
19	6	50	19	3	33	34	53	7	45	11	19
20	7	51	20	4	34	35	54	8	46	12	20
21	1	52	21	5	35	36	55	9	47	13	21
22	2	53	22	6	36	37	56	10	53	14	23
23	3	54	23	7	37	38	57	11	1	15	24
24	4	55	25	3	38	39	58	12	2	16	25
25	5	56	26	4	39	40	1	13	3	17	26
26	6	58	27	5	40	41	2	14	4	18	27
27	7	60	28	6	41	42	3	15	5	19	29
28	8	63	29	7	42	43	4	16	6	20	30
29	9	64	2	9	43	44	5	17	7	21	31
30	10	65	3	10	44	45	6	18	8	22	32
31	12	66	4	11	45	46	7	19	10	24	33
32	13	67	5	12	46	47	8	1	1	1	34
33	14	68	6	13	47	48	10	2	2	2	35
34	15	1	7	14	48	49	13	3	5	3	36
35	16	3	9	15	49	50	14	4	6	4	37
36	17	5	10	16	50	51	2	5	7	5	38
37	19	6	11	17	51	52	3	6	8	6	39
7	22	7	12	18	52	53	4	7	9	7	40
2	2	8	13	19	53	54	9	9	10	8	41
3	3	9	14	20	54	55	10	10	11	9	42
4	7	10	15	21	55	56	11	11	12	10	43
5	8	11	16	22	56	57	2	12	13	11	44
6	9	12	17	23	57	58	4	13	15	12	45
7	10	13	18	24	3	59	5	1	16	13	46
8	1	14	20	25	4	60	6	2	17	14	47
9	2	15	21	26	5	62	8	3	18	15	48
10	3	16	22	27	6	63	9	1	19	16	49
11	4	17	23	28	7	64	10	2	20	17	1
12	1	18	24	2	8	65	11	3	21	18	2
13	2	19	25	3	9	66	12	4	22	19	3
14	3	20	27	1	10	67	13	5	23	20	5
2	4	21	28	2	11	68	14	6	24	21	6
3	5	22	29	4	12	69	15	7	25	22	7
4	6	23	30	5	13	70	16	8	26	23	8
5	7	24	31	6	14	71	17	9	27	24	9
6	8	25	32	7	15	72	18	10	28	25	10
7	9	26	33	8	16	73	19	11	29	26	11
8	10	27	34	9	17	74	20	12	30	27	12
9	11	28	35	10	18	75	21	13	31	28	1
10	12	29	36	1	19	76	22	14	32	29	3
11	2	30	37	2	20	77	23	15	33	30	4
20	3	34	38	1	21	78	24	16	34	31	5
3	4	35	39	3	22	79	25	17	35	32	6
4	5	36	40	1	23	80	26	18	36	33	7
5	6	37	41	2	24	81	27	19	37	34	8
7	7	1	42	3	25	82	28	20	38	35	9
8	8	2	43	4	26	83	29	21	39	37	10
9	9	3	44	3	27	84	30	22	40	38	11
10	10	4	45	5	28	85	31	23	41	39	12
11	11	5	46	2	29	86	32	24	42	41	13
12	12	6	47	3	30	87	33	25	43	42	14
13	13	7	48	4	31	88	34	26	44	43	15
14	14	8	49	5	32	89	35	27	45	44	16
15	15	9	1	6	33	90	2	1	46	45	17
16	16	10	2	1	34	91	5	2	47	46	18
17	17	11	3	3	35	92	2	4	48	47	19
18	18	12	4	4	37	93	3	6	49	48	20
19	19	13	5	5	40	94	4	5	50	49	21
20	20	14	6	6	41	95	5	7	52	51	22
21	21	15	7	7	42	96	6	8	53	52	23
22	3	16	8	8	44	97	7	9	54	53	24
23	1	17	9	9	45	98	8	10	56	54	25
24	2	18	10	11	46	99	9	11	57	55	26
25	3	19	11	12	47	100	10	12	58	56	27
26	4	20	1	13	48	101	11	13	59	57	28
27	5	21	1	14	49	102	12	14	60	58	1
28	6	22	2	15	50	106	13	15	61	59	1
29	7	23	1	16	51	107	14	16	62	3	2
30	8	24	2	2	1	108	15	17	63	5	1
31	9	25	3	2	2	109	16	18	64	6	2
32	10	26	4	3	3	110	17	19	65	7	3
33	11	27	1	4	4	111	18	20	66	9	1
1	12	28	2	5	5	112	19	21	67	10	1
2	13	29	1	7	6	113	20	22	68	11	1
3	16	30	1	8	7	114	21	23	69	12	2
4	17	31	1	10	1	1	22	24	70	15	3
5	18	32	1	11	2	2	23	25	71	4	4
6	20	1	2	12	3	3	24	26	72	5	5
7	1	2	1	13	4	4	25	27	73	7	6
8	2	3	2	14	5	5	26	28	74	9	7
9	3	4	3	15	6	7	27	29	75	10	3
10	4	5	4	16	7	8	28	30	76	11	4
11	5	6	5	17	8	9	29	31	77	12	5
12	6	10	6	18	9	10	30	32	78	13	6
13	7	1	7	19	12	12	31	33	79	14	7
14	8	2	8	20	13	13	32	34	80	3	8
15	9	3	9	21	14	14	33	35	81	5	9
16	10	4	10	22	15	15	34	36	82	6	10
17	11	5	11	23	16	18	35	37	83	7	11
18	12	6	12	24	18	19	36	38	84	8	12
19	13	7	13	25	19	20	37	39	85	9	13
20	14	8	14	26	21	21	40	41	86	10	14
21	15	9	1	27	23	22	41	42	87	11	15
22	16	10	2	28	24	25	43	43	88	12	16
23	17	11	1	29	25	26	44	44	89	13	17
24	19	12	2	30	27	1	45	45	90	15	18
25	20	13	3	32	29	2	46	46	91	16	19
26	21	14	4	33	30	3	48	47	92	17	20
27	22	15	5	34	31	4	51	48	93	18	22
28	24	16	6	35	1	5	52	49	94	19	1
29	25	17	7	36	3	6	1	50	95	20	1
30	26	18	2	37	4	7	2	51	96	21	2
31	27	19	3	38	5	8	3	52	97	22	3
32	28	20	4	1	6	9	1	53	99	23	4
33	29	21	5	2	8	10	2	55	100	24	5
1	30	22	6	3	9	11	3	2	101	25	6
2	32	23	7	4	11	12	4	3	102	26	7
3	33	24	8	5	12	13	5	4	103	27	8
4	1	25	9	6	13	14	6	5	104	28	9
5	2	26	10	7	14	15	7	7	1	29	10
6	3	27	11	8	3	17	8	8	2	30	11
7	4	28	12	9	4	18	9	10	3	31	12
8	5	29	13	10	5	19	10	11	4	32	13
9	6	30	14	11	6	20	11	6	5	1	14
10	7	31	15	12	7	21	12	7	6	2	15
11	8	32	16	3	8	22	13	8	7	3	16
12	9	33	17	1	9	23	14	9	8	4	17
13	10	34	18	2	10	24	15	1	9	5	18
17	11	35	19	3	11	25	16	1	10	6	19
1	12	36	20	4	12	26	17	2	11	7	20
2	13	37	21	5	13	27	18	3	13	8	21
3	14	38	1	6	14	28	19	1	14	9	22
4	15	1	2	7	15	29	22	2	1	10	23
1	16	2	1	8	16	30	1	3	2	11	24
2	17	3	2	9	17	31	2	4	3	12	25
3	18	4	3	10	18	32	3	5	4	14	26
4	19	5	4	11	19	33	4	6	5	15	27
5	20	6	5	12	20	34	5	7	6	16	28
6	21	7	6	13	21	35	6	8	7	17	29
7	22	8	7	14	22	36	7	9	8	18	30
8	23	9	8	15	23	37	8	10	9	19	31
9	24	10	3	16	24	38	10	11	10	20	32
10	25	11	4	17	25	39	11	12	11	22	33
11	26	12	5	18	26	40	12	13	12	23	34
12	27	13	6	19	27	41	13	14	13	24	35
13	28	15	2	20	28	42	14	15	14	25	36
14	29	3	3	21	29	43	16	16	15	26	37
15	30	4	1	22	30	44	17	17	16	27	38
16	31	5	3	23	31	45	18	18	17	28	39
17	32	6	1	24	32	46	1	19	18	29	40
18	33	7	1	25	33	47	2	20	1	31	41
19	34	8	2	26	34	48	3	21	2	32	42
20	35	9	1	2	35	49	4	22	3	33	43
21	36	10	2	3	36	50	5	23	4	35	44
22	37	11	3	4	37	51	6	24	6	36	45
23	38	12	4	5	38	52	7	25	7	37	2
24	39	13	5	6	39	54	2	26	10	38	3
25	3	14	8	7	40	55	3	27	1	39	4
26	4	15	1	8	41	56	5	28	3	40	5
27	6	16	2	9	42	57	6	29	4	41	6
28	7	17	3	10	43	58	7	30	6	42	7
29	8	19	4	11	44	59	1	31	7	43	8
30	10	20	5	12	46	60	2	32	8	44	9
31	11	21	6	13	47	61	3	33	9	45	10
32	12	22	7	4	48	62	6	34	10	46	11
33	13	23	8	5	49	64	8	35	12	48	12
34	14	24	9	7	50	65	9	36	13	49	13
35	15	26	1	8	51	66	11	37	14	50	14
36	16	27	1	9	1	67	4	38	1	51	15
37	17	28	2	10	2	68	5	39	1	52	16
38	18	29	3	11	3	69	6	40	2	53	17
39	19	30	4	12	4	70	7	41	4	55	18
40	20	31	5	13	5	71	8	42	5	56	19
1	21	32	7	14	6	72	9	43	6	57	20
2	22	33	1	15	3	74	10	44	7	58	21
3	1	34	3	16	5	75	11	45	8	59	22
5	2	35	5	17	7	76	12	46	9	60	23
6	3	36	1	18	8	77	13	47	10	61	24
7	4	37	1	19	9	78	14	48	11	62	25
8	5	38	3	20	10	79	15	49	12	63	26
9	6	39	4	3	11	80	16	50	13	64	27
1	7	40	1	4	12	81	17	51	14	66	28
2	8	41	1	5	13	82	18	52	15	68	29
3	9	42	2	7	14	83	19	53	16	69	30
4	10	43	4	8	15	84	20	54	17	70	31
5	11	44	5	1	16	85	21	55	18	71	32
6	12	45	1	2	17	86	22	56	19	5	33
7	13	47	6	3	18	87	23	57	20	6	34
8	15	48	7	4	19	88	24	58	21	7	35
10	16	49	9	5	20	89	25	59	22	8	36
13	17	50	10	6	21	90	26	60	23	9	37
14	1	51	11	7	22	92	27	61	24	10	38
15	2	52	12	1	23	93	28	62	25	11	1
16	3	53	13	2	24	94	29	63	26	12	2
1	4	54	14	5	25	95	30	64	27	13	3
2	5	57	15	6	26	96	31	67	28	14	4
1	6	58	16	7	27	97	32	68	29	15	5
2	7	59	18	1	28	98	33	69	30	16	6
3	8	1	19	2	29	99	34	70	31	17	1
4	9	3	2	2	30	100	35	71	32	18	2
5	10	4	4	3	31	101	36	72	33	19	2
6	11	6	7	4	32	102	37	2	34	20	3
7	12	7	2	5	33	103	38	3	35	21	4
8	13	8	3	6	34	104	39	4	36	22	5
9	14	9	4	7	35	7	40	5	37	23	6
10	15	10	5	3	36	8	41	6	38	24	7
11	16	16	6	4	37	9	42	8	39	25	8
12	17	1	7	5	38	10	43	9	40	26	9
13	26	2	8	6	39	11	1	10	42	27	10
14	27	3	9	7	40	13	2	11	43	28	11
15	28	4	10	9	41	14	3	12	44	29	12
16	1	5	11	10	42	16	4	13	2	30	13
17	2	6	12	11	43	17	5	14	3	31	14
18	3	7	13	12	44	18	6	15	4	32	15
19	4	8	14	13	45	19	7	16	5	33	16
20	5	9	15	14	46	20	8	17	6	34	17
21	6	10	16	15	47	21	9	18	7	35	18
22	7	11	17	16	49	22	10	19	8	36	19
1	12	12	18	17	50	23	11	20	9	37	20
2	1	13	19	18	51	24	12	21	10	38	21
3	2	14	20	19	1	25	13	22	11	39	22
4	3	15	21	20	2	26	14	23	12	40	23
5	4	16	22	21	3	27	15	24	13	43	1
6	5	17	23	22	4	28	16	25	14	44	1
7	6	18	24	23	5	29	17	26	15	46	1
8	2	19	25	24	6	30	18	27	16	1	2
9	3	20	26	25	7	31	19	29	17	2	3
10	5	21	27	26	8	32	20	30	18	3	4
11	6	22	28	27	9	33	22	31	19	4	5
12	7	23	29	28	10	34	23	32	20	6	6
13	8	24	30	2	11	35	24	35	21	7	7
14	9	25	31	3	12	36	25	37	22	8	8
15	10	26	32	1	13	37	28	40	23	9	9
16	11	27	33	2	14	38	29	41	24	10	10
17	12	28	34	4	15	39	30	43	25	11	11
18	13	29	35	5	16	40	31	45	26	12	12
19	14	30	36	6	17	41	1	46	27	13	2
20	15	31	37	7	18	42	2	47	28	15	3
21	16	32	38	8	19	43	3	48	29	16	4
22	17	33	39	9	20	44	4	49	30	17	5
23	18	35	40	10	21	45	5	50	31	18	6
24	19	36	41	1	22	46	6	51	32	19	7
26	20	37	42	2	23	47	7	52	33	21	8
27	21	38	43	1	24	48	8	53	34	22	9
28	22	39	44	3	25	49	9	54	35	23	10
29	23	40	45	1	26	50	10	55	36	24	11
30	24	41	46	2	27	51	11	56	37	25	12
31	25	42	47	3	28	52	15	57	38	26	13
32	26	44	48	4	29	53	19	58	39	27	14
33	27	45	49	3	30	54	20	59	40	28	15
34	28	46	50	5	31	55	1	60	41	30	16
35	29	47	51	2	32	56	2	64	42	31	17
36	30	48	52	3	33	57	3	1	43	32	18
37	31	49	53	4	34	58	4	2	44	33	19
39	32	50	54	5	35	59	5	3	45	34	20
41	33	51	55	6	36	60	6	4	46	35	1
42	34	53	56	1	37	61	7	5	47	36	2
43	36	55	57	3	38	62	8	6	48	37	3
44	37	56	58	4	39	63	9	7	49	43	4
45	38	57	59	5	40	64	10	8	50	44	3
46	39	58	1	6	41	65	11	9	51	45	4
47	40	59	1	7	42	66	12	10	52	46	5
48	41	60	2	8	43	67	13	11	53	47	6
50	43	61	3	9	44	68	14	12	54	1	7
51	44	3	4	11	45	69	15	13	55	2	8
53	45	4	5	12	46	71	16	14	56	3	9
54	46	5	1	13	47	72	17	15	57	4	10
55	47	6	1	14	48	73	18	16	58	5	11
56	48	7	2	15	49	74	19	17	59	6	12
57	49	8	3	16	50	75	20	19	60	7	13
58	50	9	4	2	51	76	21	1	61	8	14
59	51	10	1	2	52	77	22	2	62	9	15
60	52	11	2	3	53	78	23	3	63	10	16
61	53	12	3	4	54	79	24	4	64	11	17
63	54	13	1	5	55	80	25	5	65	12	18
64	55	14	2	7	56	81	26	6	66	13	19
65	56	15	3	8	57	82	27	7	67	14	20
66	58	16	4	10	58	83	28	8	68	15	21
67	59	17	5	11	59	84	29	9	69	16	22
68	60	18	6	12	60	85	30	10	70	17	23
70	61	19	7	13	61	86	31	11	71	18	24
71	62	20	8	14	62	87	32	12	72	19	25
72	63	21	9	15	67	88	33	13	73	20	26
73	64	22	10	16	70	89	34	14	74	21	27
74	1	23	11	17	71	90	35	15	76	22	28
75	2	24	12	18	72	91	36	17	77	23	29
76	3	25	1	19	73	92	38	18	78	3	30
77	4	26	1	20	74	93	39	19	79	4	31
78	5	27	1	21	75	94	40	20	80	1	32
79	6	28	2	22	76	95	41	21	81	2	33
1	7	30	3	23	1	96	42	23	1	3	34
2	8	31	4	24	2	97	43	24	2	4	35
3	9	32	1	25	3	98	44	25	3	5	36
4	10	33	1	26	4	99	1	26	4	6	37
5	11	34	2	27	5	100	2	27	5	7	38
6	12	35	3	28	6	101	3	28	1	8	39
7	13	36	4	29	7	102	4	2	1	9	40
8	14	37	5	30	8	103	5	3	2	10	41
9	15	38	6	32	9	104	6	4	3	11	42
10	16	39	7	33	10	105	7	5	4	12	43
11	17	40	1	34	11	106	8	6	5	13	44
12	18	41	2	35	12	107	9	7	6	14	45
14	19	42	3	36	13	108	10	8	7	15	46
15	20	43	1	37	14	109	11	9	8	16	47
16	21	44	2	38	15	110	12	10	9	17	48
17	22	45	3	1	16	111	13	11	10	18	49
18	23	46	4	2	17	112	14	12	11	19	50
20	24	47	6	3	18	113	15	13	1	20	51
21	25	48	7	4	19	114	16	14	1	21	52
2	26	49	8	5	20	115	17	15	1	22	53
3	27	50	9	6	21	116	18	16	2	23	54
4	28	51	10	7	22	117	19	17	3	24	55
5	29	52	11	8	24	118	20	18	4	25	56
6	30	53	12	9	25	119	21	19	6	26	57
7	31	54	13	10	27	120	22	20	7	27	58
8	32	55	15	11	28	121	23	21	8	28	59
9	33	56	16	12	30	122	24	22	9	29	60
5	34	2	17	3	1	123	25	23	10	30	61
6	35	3	18	1	2	124	2	24	11	35	62
7	36	5	19	2	3	125	3	25	12	36	63
8	37	7	21	3	4	126	4	26	13	37	64
9	38	1	22	4	5	127	5	27	14	38	65
10	39	1	23	5	6	128	6	28	15	4	66
11	40	2	1	6	1	129	7	29	16	5	67
12	41	3	2	7	3	130	8	30	17	6	68
13	42	4	3	8	1	131	9	31	18	7	69
14	43	6	4	9	3	132	10	32	19	9	70
16	44	7	1	10	4	133	11	33	20	10	1
17	45	2	1	11	1	134	12	34	21	11	2
18	46	3	1	12	2	3	13	35	22	12	3
19	47	4	2	13	3	4	14	36	23	13	4
20	50	5	3	14	4	5	15	37	24	14	5
21	51	7	1	15	5	6	17	38	25	16	6
22	52	8	2	16	6	7	18	39	1	17	7
23	53	9	3	17	7	8	19	40	2	18	8
24	54	10	1	18	8	9	20	4	3	19	9
25	55	11	2	19	9	10	21	5	4	20	10
26	56	13	1	20	10	11	22	6	5	22	11
27	57	14	1	21	11	12	23	7	6	24	12
28	58	15	2	22	12	13	24	8	7	26	13
29	1	16	1	23	13	14	25	9	8	27	14
30	2	17	2	24	14	15	26	10	9	28	15
31	4	18	3	25	15	16	27	11	10	30	16
32	1	19	4	26	16	17	28	12	11	31	17
33	2	20	5	2	17	18	30	13	12	32	18
34	3	21	6	3	18	19	31	14	13	33	19
35	4	22	1	4	20	20	32	15	14	34	20
36	5	23	2	5	21	21	33	16	15	38	21
37	6	24	3	6	2	22	35	17	16	39	22
38	7	26	4	7	3	23	37	19	17	40	23
39	8	5	5	8	4	24	38	20	22	42	24
40	9	6	6	9	5	25	39	21	1	43	25
41	10	7	7	10	6	26	40	22	2	44	26
42	11	8	8	11	7	27	41	23	3	45	27
43	12	9	9	12	8	28	42	24	4	46	1
44	13	1	10	13	9	29	43	25	5	47	2
45	14	2	11	4	10	30	44	26	6	48	3
46	15	1	12	5	11	31	45	27	7	49	4
47	16	2	13	7	12	32	46	28	8	50	5
48	17	3	14	8	13	33	48	29	4	51	6
49	18	4	15	9	14	34	49	30	6	1	7
52	19	5	16	10	15	35	50	31	7	2	8
53	1	6	19	11	16	36	51	32	9	4	9
54	2	7	20	12	17	37	52	33	10	5	10
1	3	8	21	13	18	38	53	34	11	6	11
2	4	9	22	14	19	39	54	35	13	8	12
3	5	10	23	15	20	40	55	37	14	10	13
4	6	11	24	16	21	41	56	38	15	3	14
5	7	12	25	17	22	42	57	39	16	4	15
6	8	14	26	18	23	43	58	40	17	5	16
7	9	15	27	19	24	44	59	41	18	7	17
8	10	1	1	20	25	45	60	42	19	8	18
9	12	2	2	3	26	46	61	43	20	9	19
10	13	3	1	4	27	47	62	45	22	10	20
11	14	4	2	5	28	48	63	46	26	11	21
4	15	5	3	7	29	49	64	47	2	13	22
5	16	6	4	8	30	50	65	48	3	14	23
7	17	7	5	1	31	51	66	49	4	15	1
8	18	8	7	2	32	52	67	50	5	17	2
9	19	9	9	3	33	53	68	51	6	18	3
10	20	10	1	4	34	54	69	53	7	19	4
11	21	11	3	5	35	55	70	54	8	20	5
12	22	12		6	36	56	71	55	10	21	6
13	24	13		7	37	57	72	56	11	22	7
14	25	14		1	38	58	73	57	12	23	8
15	1	15		2	39	59	74	58	13	24	9
16	2	16		1	40	60	75	61	14	25	10
17	3	17		2	41	61	76	62	15	26	11
18	4	18		3	42	62	80	63	16	27	12
19	5	19		4	2	63	81	64	17	30	13
20	6	20		5	3	64	82	1	18	31	14
21	7	21		6	1	65	83	2	19	32	15
22	9	22		7	2	66	1	3	20	33	16
23	11	24		8	3	67	2	4	21	1	17
25	2	25		9	4	68	3	5	22	2	18
26	3	3		10	5	70	4	6	23	3	19
1	4	4		11	6	71	5	7	24	4	20
2	5	5		3	7	73	6	8	25	5	21
3	6	6		4	8	74	7	9	26	6	22
4	7	9		5	9	75	8	10	27	7	23
5	8	3		6	10	76	10	11	28	8	24
6	9	4		7	11	77	11	12	29	9	25
7	10	5		8	12	78	12	13	30	10	26
8	11	6		9	13	79	13	14	31	11	27
9	12	7		10	14	80	14	15	32	12	28
10	13	8		11	15	4	17	16	33	13	29
11	14	9		12	16	5	18	18	34	14	30
12	15	10		13	17	6	19	20	35	15	31
13	16	11		1	1	7	20	21	36	16	32
14	17	12		1	2	8	2	22	37	17	33
15	18	13		2	3	9	4	23	38	18	1
16	19	14		3	4	10	5	24	39	19	2
17	20	15		4	5	11	7	25	40	20	4
18	21	16		5	6	12	8	26	41	21	5
19	22	17		6	7	13	9	27	42	22	6
20	4	18		7	9	14	10	28	43	23	7
21	5	19		8	10	15	11	29	44	24	9
22	6	20		9	11	16	12	31	45	25	10
24	7	21		10	1	17	14	32	46	26	11
25	8	22		11	2	18	15	33	47	27	12
26	9	23		12	3	19	16	34	48	28	13
27	10	24		13	2	20	17	36	49	29	14
31	11	25		14	3	21	18	37	50	33	15
33	12	26		15	4	22	19	39	52	34	16
1	13	27		16	5	23	20	40	53	35	17
2	14	28		17	6	24	21	41	54	1	18
3	15	29		18	7	25	22	42	55	2	19
4	16	30		19	8	26	23	43	56	3	20
5	17	31		20	9	27	24	44	57	4	21
6	18	32		21	10	28	25	45	2	5	22
7	19	33		22	11	29	26	46	4	6	23
8	20	34		23	13	30	27	1	5	7	24
9	21	35		24	1	31	28	2	6	8	25
10	22	36		25	1	32	29	3	7	9	26
11	23	37		26	2	33	30	4	8	10	27
12	24	38		1	3	34	31	6	9	11	28
13	25	39		2	4	36	32	1	10	12	29
14	26	40		1	5	37	33	2	11	13	30
15	27	41		1	6	2	34	3	14	14	31
16	29	42		2	7	3	35	4	1	15	32
17	30	43		3	8	4	36	5	1	17	33
18	31	44		4	9	5	37	6	2	18	34
19	32	45		5	10	6	38	7	3	19	35
20	33	46		6	11	7	39	8	4	20	36
21	34	47		7	13	8	40	9	5	21	37
22	36	48		8	14	9	41	10	6	22	38
23	37	49		9	15	10	42	11	7	23	39
24	38	50		10	16	11	43	12	8	24	40
25	39	51		11	1	12	44	13	9	25	41
26	40	52		12	3	13	45	14	10	26	42
27	41	53		13	5	14	46	15	11	27	43
28	42	54		14	1	15	48	16	12	28	44
29	43	55		15	2	16	49	17	13	29	45
30	44	56		16	3	17	50	18	14	30	46
31	45	57		17	4	18	51	19	15	31	47
34	46	58		18	5	19	52	20	16	32	48
35	47	59		19	6	20	53	21	17	34	52
36	48	3		20	7	21	54	22	18	35	53
37	49	4		2	8	22	55	23	19	36	1
38	50	5		1	9	23	56	24	20	37	2
39	54	6		2	10	24	61	25	21	1	3
40	60	7		3	11	25	62	26	22	3	4
41	61	8		4	12	26	5	27	23	4	5
42	63	9		5	13	27	6	28	24	5	6
43	64	10		6	2	28	8	29	25	6	7
44	65	11		7	3	4	9	30	26	7	8
3	1	12		8	4	6	10	31	27	8	9
5	1	13		9	5	7	11	32	28	10	10
6	2	14		10	8	8	12	33	29	11	11
7	3	15		11	9	9	13	34	30	12	12
8	4	16		12	10	10	14	35	31	13	13
9	5	17		13	11	11	15	36	32	14	14
11	6	18		14	12	12	16	37	33	15	15
13	7	19		15	13	13	17	38	35	1	16
14	8	20		16	14	14	18	39	36	2	17
16	9	21		17	15	15	19	40	37	3	18
18	10	22		18	16	16	20	41	38	4	19
19	11	23		19	17	17	21	42	39	5	20
20	12	24		20	18	18	22	43	2	6	21
21	13	25		21	19	19	23	44	3	7	22
22	14	26		22	1	20	24	45	4	8	23
23	15	27		23	2	21	25	46	6	9	24
2	16	28		24	3	22	26	47	9	10	25
3	17	29		25	4	23	27	48	2	11	26
4	18	30		26	5	24	28	49	3	12	27
5	19	31		27	1	25	29	50	4	13	2
6	20	32		28	3	26	30	51	5	14	3
7	21	33		29	5	27	31	52	6	15	4
8	22	34		30	6	28	32	53	7	16	5
10	23	35		31	7	29	33	54	8	17	6
12	24	36		32	8	30	34	55	9	18	7
13	25	37		33	9	31	35	57	10	19	8
15	26	38		34	10	32	36	58	11	20	9
19	27	39		35	11	33	37	59	12	21	10
20	28	40		36	12	34	38	60	13	23	12
1	29	41		39	13	35	40	61	15	24	13
1	30	42		40	14	36	41	62	16	25	14
2	31	43		42	15	37	42	63	18	26	15
3	32	44		43	16	38	43	64	19	3	16
5	33	45		44	17	1	44	65	21	4	17
6	34	46		1	22	2	45	66	22	5	18
1	35	47		2	23	3	46	67	23	6	19
2	1	48		3	24	4	47	68	24	7	20
3	2	49		4	25	5	48	69	25	8	21
4	3	50		5	2	6	49	70	26	10	22
5	4	51		7	3	7	50	71	29	11	26
6	5	1		8	4	8	51	72	31	12	1
7	6	2		9	5	9	52	73	32	13	2
8	7	3		10	6	10	53	74	1	14	3
9	8	4		11	7	11	54	75	2	15	4
10	9	5		12	8	12	55	76	3	16	1
11	10	6		13	9	13	56	77	4	18	1
12	11	7		14	10	15	57	78	5	19	1
13	12	8		1	11	17	58	79	6	20	3
15	13	9		2	12	19	59	80	7	21	4
16	14	10		3	13	20	60	81	8	22	5
17	15	11		4	14	23	63	82	9	23	6
18	16	12		5	15	24	64	83	10	24	7
20	17	13		6	16	25	65	3	11	25	8
21	18	14		7	17	26	66	4	1	26	9
23	19	15		8	18	29	67	5	2	27	10
24	20	16		1	19	31	68	6	3	28	11
25	21	17		1	20	32	69	7	4	29	12
26	22	18		2	21	33	70	8	5	1	13
27	23	19		3	22	1	71	9	6	2	15
28	24	1		4	23	2	72	10	8	3	16
29	25	2		5	24	3	73	11	3	4	17
30	26	3		6	25	4	7	12	4	5	18
31	27	5		7	26	5	8	13	5	6	19
32	28	1		8	27	6	9	14	1	7	20
33	29	4		9	28	7	10	15	2	8	21
34	31	6		10	29	8	11	6	3	9	22
35	32	7		11	30	9	12	7	4	10	23
36	33	8		12	31	13	13	8	5	11	24
37	34	1		13	32	14	14	9	6	12	25
38	35	2		14	33	15	15	10	7	13	26
39	36	4		15	34	16	16	11	8	2	27
40	38	5		16	35	18	17	12	9	3	28
41	39	6		17	36	19	18	13	11	4	29
42	41	7		18	37	20	19	14	12	5	30
43	42	9		19	38	21	20	15	1	6	31
44	43	12		20	39	22	21	16	2	7	32
45	44	13		21	40	23	22	17	1	8	33
46	45	14		22	41	24	23	18	2	9	34
47	46	15		23	42	26	24	19	2	10	35
48	47	16		24	43	27	25	20	3	11	36
49	48	17		25	44	28	26	22	6	12	37
50	49	18		1	45	30	27	23	1	13	38
51	50	19		1	46	31	28	24	2	14	39
52	3	20		1	47	34	29	26	3	17	40
53	4	21		2	48	35	30	27	4	6	41
54	5	22		3	49	36	31	28	5	7	1
55	6	23		1	50	37	32	29	6	8	1
56	7	24		2	51	38	37	30	7	10	2
57	8	25		3	52	3	39	31	8	11	3
58	9	26		4	53	6	40	32	9	12	4
59	10	27		1	2	7	3	33	10	13	5
60	11	28		2	3	8	4	34	11	14	6
61	12	29		1	4	9	5	36	12	15	7
62	13	30		2	5	10	6	37	13	16	8
63	15	31		4	6	11	7	38	14	17	9
64	1	32		5	7	12	8	39	15	18	10
65	2	2		6	8	13	9	40	16	19	14
66	3	3		8	9	14	10	41	17	21	15
1	4	4		9	10	16	11	42	18	22	1
2	5	5		10	11	17	12	43	1	23	2
3	6	6		1	12	19	13	44	2	24	3
4	7	7		2	13	20	14	45	3	25	4
5	2	10			14	22	15	46	4	26	5
6	1	11			15	23	16	47	5	27	4
5	2	12			16	24	17	48	6	28	5
6	3	13			17	25	18	49	7	29	6
8	4	1			18	26	19	50	2	30	8
9	5	2			19	28	20	52	1	31	9
10	6	3			20	29	21	53	2	32	10
11	7	4			21	30	22	54	3	33	11
12	8	5			22	31	23	55	4	34	12
13	9	6			23	34	24	56	5	35	13
14	10	7			24	35	25	57	6	36	14
15	13	8			25	36	26	58	7	2	15
16	2	9			26	1	27	59	8	3	16
17	3	10			27	2	28	60	9	4	17
18	4	11			28	3	29	61	10	5	18
19	5	12			29	4	30	62	11	6	19
20	6	13			30	5	31	63	12	7	20
21	7	14			31	6	32	64	13	8	21
22	8	15			32	7	33	66	14	9	22
23	9	16			33	8	34	67	15	10	23
24	10	17			34	9	35	68	16	11	24
25	11	18			35	10	36	69	17	12	25
26	12	19			36	11	37	70	18	13	26
28	13	20			37	12	38	71	19	14	27
29	2	21			38	13	39	72	20	15	28
30	1	22			39	4	40	73	21	16	33
31	1	23			40	5	41	74	22	17	6
32	2	24			41	9	42	75	23	18	7
1	1	25			42	10	44	76	24	19	8
2	2	26			43	11	45	77	25	20	9
4	3	27			44	12	46	78	26	21	10
5	4	28			45	13	3	79	27	22	11
6	5	29			46	14	5	80	1	23	12
7	6	30			47	15	6	81	2	24	13
8	7	31			49	16	7	83	4	25	14
9	8	32			50	6	8	84	2	26	15
10	9	33			51	7	10	85	3	27	16
11	10	34			52	8	11	86	4	28	17
12	11	35			53	9	12	87	5	1	18
13	12	36			55	10	13	88	6	2	19
14	13	37			57	11	14	90	1	2	20
15	14	38			58	12	15	91	2	3	21
16	15	39			59	13	16	92	3	4	22
17	16	40			62	14	17	93	4	5	23
18	17	41			63	15	18	94	5	6	24
19	18	42			64	16	1	95	6	7	25
20	19	43			65	17	2	97	1	9	26
21	20	44			66	18	3	98	2	10	27
22	21	45			67	19	4	99	3	11	28
23	22	46			68	20	5	100	4	12	29
24	23	47			1	21	6	101	5	13	30
28	24	48			2	22	7	102	6	14	31
29	25	49			3	23	8	103	7	15	32
30	26	54			4	24	9	104	8	1	33
31	27	55			5	25	10	105	9	2	34
3	28	56			6	26	11	106	2	3	35
4	29	57			7	27	12	107	3	4	36
5	30	1			8	28	13	108	4	6	37
6	1	2			9	29	14	109	5	7	38
7	2	3			10	30	15	110	6	8	39
8	3	4			13	31	17	111	7	9	40
9	4	5			14	32	19	112	1	10	41
10	5	6			1	34	20	113	2	11	42
11	6	7			2	35	21	114	3	12	43
12	7	8			3	36	3	115	4	13	44
13	8	9			4	37	4	116	5	14	45
14	9	1			6	39	5	117	6	15	46
15	10	2			7	40	7	118	7	16	49
16	11	3			8	41	8	119	8	17	50
17	12	4			4	42	9	120	1	18	51
18	13	5			5	43	10	121	2	19	52
19	15	6			6	45	11	122	3	20	53
20	1	7			7	46	12	123	4	21	54
21	2	8			8	47	13	124	1	22	55
22	3	9			9	48	14	125	2	23	56
23	4	10			10	49	15	126	3	24	57
24	5	11			11	50	16	127	4	26	58
25	6	12			12	51	17	128	5	29	59
26	7	13			13	52	18	129	1	1	60
27	8	14			14	53	19	130	2	2	61
28	9	15			15	54	20	132	3	3	62
30	1	16			16	55	21	133	4	4	63
31	2	17			17	56	22	134	5	5	64
32	3	18			18	57	23	135	6	6	65
1	1	20			19	58	24	136	7	7	66
2	2	21			20	59	25	137	8	8	67
1	3	22			21	60	26	138	9	9	68
2	1	23			22	61	27	139	10	10	69
3	2	26			23	62	28	140	11	11	70
4	3	27			24	63	29	141	12	12	71
5	4	28			25	64	30	144	13	13	72
1	3	3			26	65	31	145	14	14	74
2	4	4			27	66	32	146	16	15	79
3	5	5			28	68	33	147	18	16	80
4	6	6			2	71	34	148	19	17	81
5	7	7			3	72	35	149	20	18	82
6	8	8			4	73	36	150	21	19	83
7	9	9			5	74	37	157	22	20	84
8	1	10			6	75	38	158	1	21	85
9	1	11			7	76	39	159	2	22	87
3	1	1			8	77	40	160	3	23	88
4	1	2			9	5	43	161	4	24	89
5	2	3			10	6	44	162	5	26	1
6	3	4			11	7	45	163	6	27	2
7	4	5			12	8	46	164	7	28	3
8	5	6			13	9	47	165	8	29	4
9	6	7			14	10	48	166	10	30	5
10	7	8			15	11	49	167	11	31	6
11	8	9			16	12	50	169	12	32	7
12	1	10			17	13	51	170	13	33	9
13	2	11			18	15	52	171	14	34	10
14	3	12			19	16	53	172	19	35	11
15	4	13			20	17	54	173	20	36	13
16	1	14			21	18	55	174	21	37	14
17	2	15			22	19	56	175	1	38	15
18	3	16			23	20	57	1	2	39	20
19	4	17			24	21	58	2	3	40	21
20	1	18			25	22	59	3	5	41	1
21	2	19			26	23	60	4	6	42	2
22	3	2			28	24	61	5	8	43	1
23	4	2			29	25	62	6	2	45	2
24	6	3			30	26	63	7	3	46	3
26	7	4			31	27	64	8	4	48	4
27	8	5			32	28	65	9	1	1	5
28	10	6			33	29	66	10	2	2	6
29	1	7			34	30	67	11	3	3	7
30	2	8			35	31	68	12	4	4	8
31	3	9			36	32	69	13	5	5	1
32	4	10			37	33	70	14	6	6	2
34	5	11			38	34	71	16	7	7	3
35	6	12			39	35	72	19	1	8	5
36	7	13			40	36	73	20	2	9	7
37	8	14			41	37	74	21	3	10	8
38	9	15			43	38	75	23	4	11	1
39	10	16			2	39	76	24	5	12	2
40	11	17			3	40	77	25	6	13	3
41	12	18			5	41	78	26	7	14	4
42	13	19			6	42	79	28	8	15	5
43	14	21			10	43	80	32	9	16	6
46	15	23			11	44	81	33	10	17	7
47	16	25			1	46	82	34	11	18	8
48	17	26			2	47	83	35	12	19	9
49	18	4			1	48	84	36	13	20	10
4	19	5			2	49	87	1	14	21	11
5	20	6			3	50	88	2	15	22	12
6	21	7			4	51	89	3	17	23	13
7	22	8			6	52	90	4	19	24	14
8	23	9			8	53	91	6	20	25	15
9	24	10			9	54	92	7	21	26	16
10	25	11			10	55	93	8	22	27	17
11	26	12			11	56	94	9	23	28	18
12	27	13			12	57	95	10	24	29	19
13	3	14			14	58	96	12	1	30	20
14	4	15			15	59	6	13	2	31	21
15	5	16			16	61	7	14	3	32	22
16	6	17			17	62	8	15	4	33	23
17	7	18			18	64	9	16	5	34	24
18	8	1			19	65	12	17	6	35	25
19	3	2			20	67	14	18	7	36	26
3	1	3			21	68	15	1	8	1	27
4	2	4			22	69	16	2	9	2	28
5	3	1			23	70	17	1	10	3	29
6	4	3			24	71	18	2	11	4	30
7	5	4			25	72	20	3	12	5	31
8	6	5			28	73	21	4	13	6	32
9	7	6			1	74	22	5	14	7	33
10	8	7			2	75	23	6	15	8	34
1	9	8			3	76	24	7	18	9	35
2	10	9			4	77	25	8	19	10	36
3	11	10			5	78	26	9	1	11	37
4	12	11			6	79	27	10	2	12	38
5	13	12			7	81	28	12	3	13	1
6	14	13			8	82	29	13	5	14	2
7	15	14			9	83	30	14	6	15	3
8	16	15			10	84	31	15	7	16	4
9	17	16			11	85	32	16	1	17	5
10	18	17			12	86	33	17	2	18	6
11	19	18			13	87	34	18	3	19	7
12	20	19			14	88	35	19	4	20	8
13	21	20			15	89	36	20	5	21	9
14	22	21			16	90	37	21	6	22	10
15	1	22			17	91	38	23	7	23	11
16	1	23			18	92	39	24	8	24	12
17	2	24			19	2	40	25	1	25	13
18	3	26			20	3	41	27	2	26	14
19	5	27			21	5	42	28	3	27	15
20	6	28			22	6	43	30	5	28	16
21	7	1			23	7	44	31	6	29	17
22	8	3			24	8	45	33	1	30	18
23	9	5			25	9	46	34	2	31	19
24	10	6			26	10	47	36	3	32	20
25	11	7			27	11	48	42	6	33	21
26	12	8			28	13	49	43	7	34	22
27	13	9			29	14	50	44	1	35	23
28	14	10			30	15	51	45	2	36	25
29	15	11			31	16	52	46	3	38	27
30	16	12			32	17	54	8	4	39	28
31	17	13			2	18	55	9	5	40	29
32	18	14			3	19	56	10	6	41	30
33	19	15			4	21	57	11	7	42	31
34	20	16			5	3	58	12	8	43	1
35	21	17			6	4	59	13	9	44	1
36	22	18			7	5	60	14	10	45	2
37	23	19			8	6	61	15	1	46	3
38	24	20			9	7	62	16	2	49	4
39	25	21			10	8	63	17	3	50	5
40	26	22			11	9	64	18	1	52	6
41	27	23			12	10	67	19	1	53	7
42	28	24			13	11	68	20	2	54	2
43	29	25			14	12	69	21	3	55	3
44	30	26			16	13	70	22	4	2	4
1	31	27			17	14	71	23	5	3	5
2	1	28			18	15	72	24	6	4	6
3	2	29			1	16	73	25	7	5	8
4	3	30			2	17	2	26	8	6	9
5	4	31			3	18	3	27	9	7	10
6	2	32			4	19	4	28	10	8	11
7	3	33			5	20	5	29	11	9	12
8	4	34			6	21	6	30	12	10	13
9	5	35			1	22	7	31	13	11	14
10	6	1			2	23	8	32	14	12	15
11	7	2			3	24	9	33	2	13	17
12	8	3			4	25	10	34	3	14	18
13	9	4			5	26	11	35	4	15	19
14	10	5			6	27	12	36	5	16	20
15	11	6			7	28	13	37	1	17	21
16	12	1			8	29	14	38	2	18	22
18	13	2			9	30	15	39	3	19	23
19	14	3			1	31	16	40	4	20	24
21	15	4			2	32	17	41	1	21	25
22	16	5			3	33	18	42	2	22	26
23	17	6			4	34	19	43	3	23	27
24	18	7			5	35	20	44	4	29	28
2	19	8			6	36	22	45	5	30	29
3	20	9			7	37	23	46	6	31	30
4	21	10			8	38	24	47	7	1	31
5	23	11			9	39	25	48	8	2	32
6	24	12			10	40	26	49	1	3	33
7	1	13			11	41	29	1	2	4	34
8	1	14			12	42	30	2	3	5	35
9	3	15			13	43	33	3	4	6	36
10	4	16			14	44	34	4	5	7	37
11	5	17			15	45	35	5	6	8	38
13	6	18			16	46	36	6	7	9	39
14	7	19			17	47	3	7	1	10	40
3	8	20			18	48	4	8	2	11	41
4	9	21			19	49	5	9	1	12	42
6	10	22			20	50	6	10	2	13	43
7	11	23			21	51	7	11	3	14	44
8	12	24			22	52	8	12	4	15	45
2	13	25			23	53	9	13	1	16	46
1	14	26			24	54	10	14	1	17	47
2	15	27			25	55	11	15	2	18	48
3	16	28			28	56	13	16	3	19	49
4	17	29			1	57	15	17	4	20	50
5	1	30			2	58	16	18	5	21	51
6	1	31			3	59	17	19	6	22	55
1	2	32			4	60	19	20	7	23	56
2	3	33			5	61	20	21	1	24	57
3	4	34			6	62	21	22	4	25	58
4	5	35			7	63	5	23	5	26	59
5	6	36			8	64	6	24	6	27	60
6	4	37			9	65	7	25	1	28	3
7	7	38			10	66	8	26	2	29	4
8	8	39			11	67	9	27	3	30	5
9	9	40			15	68	10	28	4	31	6
10	10	41			16	69	11	29	5	32	7
11	12	42			17	70	12	30	6	33	8
1	14	43			1	71	13	31	7	34	9
2	15	44			1	72	14	32	4	35	10
3	17	45			2	73	15	33	5	36	11
2	19	46			3	74	16	34	6	37	12
3	20	47			4	75	17	35	7	39	13
4	1	48			5	76	18	36	8	40	14
5	1	51			6	77	19	37	11	41	15
6	1	52			7	78	20	38	12	42	16
7	2	53			8	79	21	39	13	45	17
8	3	54			9	81	22	40	14	46	18
9	4	55			10	82	23	41	15	47	19
10	5	1			11	83	24	42	1	48	20
11	6	2			12	84	25	43	1	49	21
12	7	3			13	85	26	44	2	50	22
13	8	4			14	86	27	45	3	51	23
14	1	5			15	87	29	46	4	52	24
15	2	6			16	88	30	47	5	1	25
16	3	7			17	89	31	48	2	1	26
17	4	8			18	91	32	49	4	2	27
18	5	9			19	92	33	50	5	1	28
1	6	10			20	93	35	51	6	1	29
2	7	11			21	94	37	52	4	1	30
3	8	12			22	95	38	53	5	2	31
4	9	13			23	96	39	54	6	3	32
5	10	14			1	97	2	55	7	1	33
6	11	15			2	98	3	56	8	2	34
7	12	16			3	99	4	57	9	3	35
1	13	17			4	100	5	58	10	1	36
2	14	18			5	101	6	59	11	2	37
5	15	1			6	102	7	60	12	3	38
6	16	2			7	104	8	61	13	4	39
7	17	3			8	105	9	62	14	5	1
9	18	4			9	106	10	63	15	6	2
10	21	1			10	107	11	64	16	7	3
11	22	2			11	108	12	65	1	8	4
12	23	3			12	109	13	66	2	9	5
13	1	4			13	111	14	67	3	10	6
14	2	5			14	114	15	68	4	11	7
15	3	6			3	115	16	69	5	12	8
16	4	7			4	116	18	70	6	13	9
17	5	9			5	117	19	71	8	14	10
18	8	10			6	118	20	72	9	15	11
19	1	11			7	119	21	74	11	16	12
20	2	14			9	120	22	75	12	1	13
22	3	18			13	121	23	76	13	2	14
4	4	1			14	122	24	77	14	3	15
6	5	2			15	123	26	78	15	4	16
7	6	3			1	124	3	79	16	5	17
8	7	4			2	125	4	80	18	6	18
9	8	1			3	6	5	81	19	7	19
10	9	2			4	7	6	83	20	8	20
11	10	3			5	8	7	84	21	9	21
12	12	4			6	9	8	86	22	10	22
14	13	5			7	10	9	90	24	11	23
15	1	6			1	11	10	92	25	12	24
16	2	7			2	12	11	4	1	13	26
17	3	8			1	13	12	5	2	14	27
18	4	9			2	14	13	6	5	1	28
20	5	10			4	15	14	7	6	2	29
21	6	11			5	16	15	8	7	3	30
22	7	12			3	17	16	9	9	4	31
23	8	13			4	18	17	10	10	5	33
24	9	14			5	19	18	11	12	6	34
25	10	15			6	20	19	12	13	7	35
26	12	16			7	21	20	13	14	8	36
27	13	17			8	22	21	14	17	9	3
28	14	18			9	23	22	15	18	3	5
29	15	19			10	24	23	16	19	4	6
30	16	20			11	25	24	17	1	5	7
31	17	21			12	26	25	18	2	6	8
32	18	22			13	27	26	19	3	7	9
33	19	23			15	28	27	20	4	8	10
34	20	24			2	29	28	21	5	9	12
35	21	25			4	31	29	22	7	10	13
36	22	26			5	33	30	23	8	11	15
37	23	27			6	34	31	24	9	12	16
38	24	28			7	35	32	25	10	13	18
39	25	29			8	37	33	26	11	14	19
40	26	30			9	38	34	27	1	15	20
41	27	31			10	39	36	28	2	16	21
42	28	32			11	41	37	29	3	1	22
43	29	33			12	42	39	30	4	2	23
44	30	34			1	43	40	31	5	3	24
45	31	35			2	44	42	32	6	4	26
46	32	36			3	46	43	33	7	5	28
47	33	37			4	47	44	34	8	6	29
48	34	38			5	48	45	35	1	7	30
49	35	39			6	49	1	36	2	8	31
50	36	40			7	52	2	37	3	9	32
51	37	41			8	53	3	38	1	10	33
52	38	42			9	54	4	39	2	11	34
54	39	43			11	55	5	40	3	12	35
55	40	44			1	57	6	41	4	13	37
57	41	45			2	58	7	42	5	14	38
58	42	46			3	59	8	43	6	15	39
59	43	47			4	60	9	44	7	16	40
60	44	48			5	61	10	45	8	17	41
62	45	49			6	62	11	46	9	18	42
63	46	50			7	63	12	47	10	1	43
64	47	51			8	64	13	48	11	2	44
65	48	52			9	66	14	49	12	3	45
66	49	53			10	67	15	50	13	4	46
67	50	54			11	68	16	51	14	6	47
68	51	55			12	69	17	52	15	7	48
69	52	56			13	71	18	53	16	8	49
70	53	57			14	73	19	54	17	9	50
71	54	58			15	75	1	55	18	10	51
72	55	59			16	77	2	56	19	11	52
73	56	60			17	78	3	57	20	12	1
74	57	61			19	79	4	58	21	13	2
75	58	62			20	80	5	59		14	3
76	59	63			23	81	6	60		15	4
77	60	65			24	82	7	61		16	5
78	62	66			25	83	8	62		17	6
3	63	67			2	84	9	63		18	7
1	64	68			1	2	10	64		19	8
2	65	69			2	3	11	65		20	9
3	66	70			3	4	12	66		23	10
4	67	2				5	13	67		1	11
5	68	3				6	14	68		2	12
6	69	4				7	15	69		4	13
7	70	6				9	16	70		5	14
8	71	7				10	17	71		6	15
9	72	8				11	18	72		7	16
10	73	9				12	19	73		9	17
11	74	10				13	20	74		10	18
12	75	11				14	21	75		11	19
13	76	12				15	22	76		12	20
14	77	13				16	23	77		14	21
15	78	14				17	24	78		15	22
16	79	15				18	25	79		16	1
17	80	16				19	26	80		17	2
1	81	18				20	27	81		2	3
2	83	19				21	28	82		3	4
3	84	20				22	29	83		4	5
5	85	22				23	30	84		5	6
1	86	23				24	31	85		6	7
1	87	24				25	32	86		7	8
2	88	25				26	33	87		1	9
3	89	27				27	34	88		2	10
4	90	28				28	35	89		4	11
5	92	29				29	36	90		5	12
6	93	30				30	37	91		7	13
7	94	31				31	38	92		9	14
8	96	32				32	39	1		10	15
9	97	33				33	40	2		11	16
10	98	34				34	41	3		12	17
11	99	35				35	42	4		13	18
12	100	36				36	2	5		14	19
13	101	37				37	3	6		15	20
14	102	38				38	4	1		16	21
15	103	39				39	5	1		17	22
1	104	40				40	6	2		18	23
2	105	41				41	7	3		19	24
3	106	42				42	8	4		20	25
1	107	43				43	9	5		21	26
2	108	44				44	12	6		22	27
3	109	45				45	1	7		28	28
4	110	46				1	2	8		29	29
5	111	47				2	3	9		30	30
6	112	48				3	4	10		1	31
7	113	49				4	5	11		2	32
8	115	50				5	6	13		3	33
9	1	51				6	7	14		4	34
10	2	55				7	8	15		1	35
11	4	56				8	9	16		2	36
12	5	57				9	10	18		1	37
13	6	58				10	11	1		2	38
14	7	59				11	12	2		3	39
15	8	60				12	13	3		4	40
16	10	3				13	14	4		5	41
17	11	1				14	15	5		4	42
	12	2				15	16	6		5	43
	13	3				16	17	7		6	44
	14	4				17	18	8		7	45
	15	5				18	19	9		8	46
	16	1				19	20	10		1	47
	17	2				20	21	11		2	48
	18	3				21	22	12		5	49
	19	4				22	23	13		6	50
	20	5				23	24	14		7	51
	21	2				24	25	15		2	56
	22	3				25	26	16		3	57
	23	4				26	27	17		5	58
	24	5				27	29	18		6	59
	25	6				29	30	19		8	60
	26	7				30	31	21		10	61
	27	8				31	32	22		11	1
	28	9				32	33	25		12	2
	29	10				33	35	26		3	3
	30	11				34	37	27		4	4
	31	13				35	38	28		5	5
	32	14				36	39	1		6	6
	33	15				37	40	2		7	7
	34	16				38	41	3		8	8
	35	17				39	42	4		9	9
	36	18				40	43	5		10	10
	37	19				41	44	6		11	1
	38	20				42	45	7		12	2
	39	21				43	46	9		13	3
	40	22				44	47	10		14	1
	41	23				45	48	11		15	2
	43	1				46	49	12		16	4
	44	2				47	50	13		17	5
	45	5				48	51	14		18	4
	47	6				49	52	15		19	5
	48	7				50	3	16		20	7
	49	8				51	4	17		21	8
	52	9				56	5	1		22	9
	54	1				57	6	2		23	10
	55	2				58	7	3		24	11
	3	4				59	9	4		25	12
	4	5				60	1	5		26	13
	5	7				61	2	6		1	14
	6	8				62	3	1		2	15
	7	9				1	4	2		1	16
	1	10				2	5	3		3	17
	2	11				3	1	4		4	18
	3	12				4	2	5		5	19
	4	13				5	3	6		6	20
	5	14				6	4	7		7	21
	6	15				7	5	8		8	22
	7	16				8	6	9		9	23
	1	17				9	7	10		10	24
	2	18				10	8	11		11	25
	3	19				11	9	12		12	26
	4	2				12	10	13		13	27
	5	3				13	11	14		14	28
	6	4				14	12	15		15	31
	7	5				15	13	16		16	34
	8	6				16	14	17		17	35
	9	7				17	15	18		18	36
	10	8				18	16	19		19	37
	11	9				19	17	20		20	38
	12	10				20	18	21		21	39
	13	11				21	19	22		22	1
	14	12				22	20	23		23	2
	15	13				23	21	24		24	1
	1	14				24	22	25		25	2
	2	15				25	23	26		26	3
	3	17				26	24	27		27	4
	4	18				27	25	28		28	5
	5	19				28	26	29		29	6
	6	20				29	27	30		30	7
	7	21				30	28	31		31	8
	4	22				31	29	32		32	9
	5	23				32	30	33		33	10
	6	1				33	31	34		34	11
	8	2				34	32	35		35	12
	9	3				35	33	37		36	13
	10	4				36	34	38		37	14
	11	5				37	35	39		38	15
	12	6				38	36	41		39	16
	13	7				39	37	43		40	17
	14	8				40	38	44		41	18
	15	9				41	39	4		42	19
	16	10				42	40	5		43	20
	17	11				43	41	6		44	21
	19	12				45	42	8		45	22
	21	13				46	43	9		46	23
	22	14				47	44	10		47	24
	24	1				48	45	11		48	25
	25	2				49	46	12		49	26
	26	3				50	47	13		1	3
	27	4				52	48	14		2	4
	28	5				53	49	15		3	6
	29	6				54	50	17		4	8
	31	7				55	1	18		5	9
	32	8				56	2	1		6	11
	33	2				57	3	2		7	12
	34	4				58	4	3		8	13
	4	5				59	5	4		9	14
	5	6				60	7	5		10	15
	6	7				61	9	6		11	16
	7	8				62	10	7		12	17
	8	9				63	11	8		13	18
	9	10				64	1	9		14	19
	10	11				65	2	10		15	20
	11	12				66	3	11		17	21
	12	13				67	4	12		19	22
	13	14				68	5	13		20	23
	14	15				69	7	14		23	24
	15	16				70	8	15		24	25
	16	17				71	10	16		25	26
	17	18				72	11	18		1	28
	19	19				73	12	19		2	29
	20	20				74	13	20		4	30
	22	21				75	14	21		5	31
	23	22				76	16	22		6	32
	24	23				77	17	23		7	33
	25	24				78	18	24		8	34
	26	25				79	1	25		10	35
	28	26				80	2	26		11	36
	29	27				81	3	28		12	37
	30	28				82	4	29		14	38
	31	29				83	5	30		16	39
	32	30				84	6	31		17	40
	1	31				85	7	32		2	41
	2	32				86	8	33		3	42
	3	33				87	9	34		4	43
	4	34				88	2	35		5	44
	5	35				89	3	36		6	48
	1	36				90	4	37		7	49
	2	37				91	5	38		8	50
	3	38				92	6	39		9	51
	4	39				93	7	40		10	52
	6	40				94	8	41		11	53
	7	41				95	9	42		12	1
	8	42				96	10	43		13	2
	9	43				97	11	44		14	3
	10	44				98	1	45		15	4
	11	45				99	1	46		16	5
	12	47				100	1	47		17	6
	14	48				101	1	48		18	7
	15	49				102	2	49		19	8
	2	50				103	3	50		20	9
	3	51				104	4	51		21	10
	4	52				105	5	52		22	11
	5	53				2	7	53		23	12
	6	54				3	1	54		24	13
	7	55				4	2	55		25	14
	8	56				5	1	56		26	15
	9	57				6	2	57		27	16
	10	58				7	3	58		28	1
	11	59				8	4	60		29	2
	12	60				9	5	62		30	3
	13	61				10	6	63		31	4
	14	62				11	7	64		32	5
	15	63				12	8	65		33	6
	16	64				13	9	1		34	7
	17	65				14	12	1		35	8
	18	66				15	3	2		36	9
	19	67				16	4	4		37	11
	20	68				17	5	5		38	12
	21	69				18	6	6		39	13
	22	70				19	7	7		40	14
	23	71				20	8	8		41	15
	24	72				21	9	9		42	16
	25	73				22	10	10		44	17
	26	74				23	11	11		45	18
	27	1				24	12	12		47	19
	28	2				25	13	13		48	20
	29	3				26	14	14		49	21
	30	5				27	16	15		50	22
	31	7				28	17	16		51	23
	2	8				29	18	17		52	24
	3	9				30	19	18		1	25
	4	10				31	20	2		2	26
	5	12				32	21	3		3	27
	6	13				33	22	4		3	28
	7	14				34	23	5		5	29
	8	3				35	24	6		6	31
	9	4				36	25	7		7	32
	10	5				37	27	8		8	33
	11	6				38	28	2		9	34
	12	7				39	29	3		10	35
	13	8				40	30	4		11	36
	14	9				41	31	5		12	37
	15	10				42	32	6		13	38
	16	11				43	33	7		2	1
	17	12				44	34	8		3	3
	18	13				45	35	9		4	4
	19	14				46	36	10		5	5
	20	15				47	37	11		6	1
	21	16				48	38	12		7	2
	22	17				49	39	13		9	3
	23	18				50	40	14		10	4
	24	19				51	41	15		11	5
	25	20				52	42	17		12	6
	26	21				53	43	18		13	7
	27	22				54	44	3		14	8
	28	23				55	45	2		15	9
	29	24				56	46			16	10
	30	25				57	47			17	11
	31	26				59	48			18	12
	32	27				60	49			19	15
	33	28				61	50			20	16
	34	29				63	51			21	1
	1	30				64	52			22	2
	1	31				65	53			23	3
	2	32				66	54			24	4
	3	33				67	55			25	5
	4	34				68	56			26	1
	5	35				70	57			27	2
	6	36				71	58			28	3
	7	37				72	59			29	4
	8	38				75	1			30	5
	9	39				76	2			31	6
	10	40				77	3			32	7
	11	41				78	2			33	8
	12	42				79	3			34	9
	13	43				80	4			35	10
	14	44				81	5			36	11
	15	45				2	6			37	12
	16	46				3	7			38	13
	17	47				4	8			39	14
	18	48				5	9			40	15
	19	49				7	11			41	16
	20	50				8	13			42	17
	21	51				9	14			43	18
	22	52				10	15			44	19
	23	53				11	16			47	20
	24	54				16	18			48	21
	25	55				19	20			49	22
	26	56				1	21			50	23
	27	57				2	22			51	24
	28	58				1	23			52	25
	29	59				2	24			53	27
	30	60				3	25			54	28
	31	61				4	26			55	1
	33	62				5	27			56	2
	35	63				6	28			58	3
	36	64				7	29			59	4
		65				8	30			1	5
		66				9	31			2	6
		68				10	32			3	7
		69				11	33			4	8
		70				12	34			5	9
		1				13	35			6	10
		2				14	36			7	11
		3				15	37			8	13
		4				16	38			9	14
		5				17	39			10	15
		1				18	40			11	16
		2				19	41			13	17
		3				20	42			15	18
		4				21	43			18	20
		5				22	45			19	21
		6				23	46			20	22
		7				24	47			1	23
		9				25	48			1	25
		11				26	49			2	26
		1				27	50			1	27
		2				28	51			2	28
		3				29	52			3	29
		4				30	53			4	30
		5				31	54			5	31
		6				32	55			6	32
		7				33	3			8	33
		8				34	4			3	35
		9				35	6			4	36
		10				36	7			5	42
		11				37	8			6	43
		12				38	9				44
		13				39	10				45
		14				41	11				46
		15				42	13				47
		16				43	14				48
		17				44	15				1
		18				4	16				2
		5				5	17				3
		6				6	18				4
		7				7	19				5
		8				8	20				6
		9				9	21				7
		10				10	22				8
		11				11	23				9
		12				12	24				10
		13				13	25				11
		14				14	26				12
		15				15	27				13
		16				16	28				14
		17				17	29				15
		18				18	30				16
		19				19	31				17
		20				20	32				18
		21				21	33				19
		22				22	34				20
		23				23	35				21
		25				24	36				22
		26				25	37				23
		28				26	38				24
		29				27	39				25
		30				28	43				26
		31				29	44				27
		32				30	45				28
		33				31	46				3
		34				32	47				4
		35				33	1				5
		36				34	2				6
		37				35	3				7
		38				36	5				8
		39				37	6				9
		40				38	7				10
		41				39	9				1
		42				40	1				2
		43				41	2				3
		44				42	3				4
		48				43	4				5
		50				44	5				6
		51				45	6				7
		52				46	7				8
		53				47	8				9
		54				48	9				10
		55				49	10				11
		56				50	11				12
		57				51	12				13
		58				52	13				14
		59				53	14				15
		2				54	15				16
		3				55	16				17
		4				56	17				18
		5				57	19				19
		6				58	20				20
		7				59	21				21
		8				60	22				22
		9				61	23				3
		10				62	24				4
		11				63	25				5
		12				64	26				6
		13				65	31				7
		14				66	33				8
		15				67	2				9
		16				68	3				10
		17				69	4				11
		18				70	5				12
		19				71	6				13
		20				72	7				14
		21				73	8				15
		22				76	9				16
		23				77	10				17
		24				78	11				18
		25				79	12				19
		26				80	13				20
		27				81	14				21
		28				82	15				22
		29				83	17				23
		30				84	18				24
		31				85	19				25
		32				1	20				26
		33				3	21				27
		34				5	22				28
		35				2	1				29
		36				3	2				31
		40				4	3				33
		41				5	3				34
		43				6	4				35
		44				7	5				3
		45				8	6				4
		1				9	7				5
		2				10	8				6
		3				11	9				7
		4				12	10				8
		5				13	11				9
		6				14	12				10
		7				15	13				11
		8				16	15				12
		9				17	16				13
		10				18	17				14
		11				19	18				15
		12				20	19				16
		13				21	20				17
		14				22	21				18
		15				23	22				19
		16				24	23				20
		17				25	24				21
		18				26	25				22
		19				4	27				23
		20				5	2				24
		21				6	3				25
		22				7	4				26
		23				8	1				27
		24				9	3				28
		25				10	4				29
		26				11	6				30
		27				12	7				35
		28				13	8				36
		29				14	10				37
		30				15	11				1
		31				16	13				1
		3				17	14				2
		2				1	15				3
		3				2	16				4
		4				3	17				5
		5				4	18				6
		1				5	19				7
		4				6	20				8
		6				7	21				9
		1				8	22				10
		2				9	23				11
		3				10	24				12
		4				11	25				13
		5				12	26				14
		6				13	27				15
		7				14	28				16
		8				15	29				17
		9				16	30				18
		10				17	31				19
		11				18	1				20
		12				19	2				21
		13				1	3				22
		1				2	4				23
		2				3	5				24
		3				4	6				25
		4				5	7				26
		5				6	8				27
		6				7	9				28
		7				8	10				29
		8				9	11				30
		9				10	12				31
		10				11	13				32
		11				12	14				33
		12				13	15				34
		13				14	16				35
		14				15	17				36
		15				16	18				37
		16				17	19				38
		17				18	20				39
		18				19	21				40
		19				20	22				41
		20				21	23				42
		21				22	25				43
		22				23	26				44
		23				24	27				45
		24				25	28				46
		25				26	29				51
		26				27	30				52
		27				28	31				1
		28				29	32				2
		29				30	33				3
		30				35	34				4
		31				1	35				5
		32				2	36				6
		33				3	37				7
		34				4	38				8
		35				5	39				9
		36				6	40				10
		37				7	43				11
		38				8	46				12
		39				9	47				13
		40				10	48				14
		41				11	49				15
		42				12	50				16
		43				13	1
		44				14	2
		45				15	3
		46				16	4
		47				17	5
		48				18	6
		49				19	7
		50				20	8
		51				21	9
		52				22	10
		53				23	11
		54				24	12
		55				25	13
		56				26	14
		59				27	15
		60				28	16
		61				29	17
		62				30	18
		63				31	19
		64				33	20
		66				34	21
		67				35	22
		69				36	26
		70				37	27
		71				38	28
		72				39	29
		73				40	30
		75				41	1
		76				43	6
		77				49	7
		78				50	8
		79				51	10
		8				1	1
		9				2	2
		10				3	3
		11				4	4
		12				5	5
		13				6	6
		14				7	7
		15				8	8
		16				9	9
		17				10	11
		18				11	12
		19				13	13
		20				14	14
		21				15	15
		22				16	16
		23				17	17
		24				18	18
		25				19	19
		26				20	20
		27				21	21
		30				22	22
		31				23	23
		34				24	24
		36				25	25
		39				26	26
		40				27	27
		41				28	28
		42				29	29
		1				30	30
		3				31	31
		5				34	32
		2				35	33
		3				3	34
		4				4	35
		2				5	36
		3				6	37
		4				7	38
		5				8	39
		6				9	40
		7				10	41
		8				11	42
		9				12	43
		11				13	44
		12				14	45
		4				15	46
		5				16	47
		6				17	48
		7				18	49
		8				19	50
		9				20	51
		10				21	52
		11				22	53
		12				23	54
		13				24	55
		14				25	56
		15				26	57
		4				27	59
		5				28	60
		6				29	61
		8				30	62
		10				31	63
		11				32	64
		13				33	65
		14				4	66
		15				5	71
		16				6	72
		17				7	73
		18				8	74
		19				9	75
		20				10	76
		21				11	77
		22				12	78
		23				13	79
		24				14	80
		25				15	3
		26				16	4
		27				17	5
		28				18	6
		29				19	7
		30				20	8
		31				21	9
		32				22	10
		33				23	11
		35				24	12
		36				25	14
		38				26	15
		39				27	17
		40				28	18
		41				29	19
		42				30	20
		43				31	21
		44				32	22
		1				33	23
		2				34	24
		3				35	25
		4				36	26
		5				37	28
		6				38	29
		7				39	30
		1				40	31
		2				41	32
		3				3	33
		4				4	34
		5				5	35
		6				6	36
		7				7	37
		8				8	38
		9				9	39
		10				10	40
		11				12	41
		12				13	42
		13				15	43
		14				16	44
		15				1	45
		16				2	46
		17				3	47
		18				4	54
		19				5	55
		20				6	56
		1				7	57
		2				9	58
		3				10	4
		4				12	5
		5				14	6
		6				15	7
		7				17	8
		8				18	9
		9				19	10
		10				21	11
		4				22	12
		6				23	13
		7				24	14
		8					15
		9					2
		11					4
		12					7
		13					1
		14					3
		15					4
		17					5
		18					6
		19					7
		20					8
		21					9
		22					10
		23					11
		24					12
		25					13
		26					14
		27					15
		29					16
		30					17
		31					18
		32					19
		33					20
		34					21
		35					22
		36					23
		37					24
		38					1
		39					2
		40					4
		41					1
		42					2
		43					3
		44					4
		45					6
		46					7
		48					8
		49					9
		50					10
		51					11
		52					12
		53					13
		54					14
		55					15
		56					16
		57					17
		58					18
		59					19
		60					20
		62					21
		63					22
		64					23
		65					24
		1					25
		2					27
		3					28
		4					30
		5					31
		6					32
		1					33
		2					34
		3					35
		4					37
		5					38
		6					39
		7					40
		8					41
		9					42
		10					43
		11					44
		9					45
		10					46
		11					47
		12					48
		13					49
		14					50
		15					51
		16					52
		17					53
		18					54
		19					55
		20					56
		21					57
		22					58
		23					59
		1					60
		2					61
		4					62
		5					63
		6					64
		7					65
		8					66
		11					67
		12					68
		13					69
		14					70
		2					71
		3					72
		4					74
		5					75
		6					76
		7					77
		8					78
		9					79
		10					80
		11					81
		13					82
		14					4
		15					5
		16					6
		17					7
		18					8
		19					9
		20					10
		21					11
		22					13
		23					14
		24					15
		1					16
		2					17
		3					18
		4					19
		5					20
		6					21
		7					22
		8					23
		9					24
		10					25
		11					26
		12					27
		14					28
		4					29
		5					30
		6					31
		8					32
		9					33
		10					34
		11					35
		12					36
		13					37
		14					38
		15					39
		1					40
		2					41
		3					42
		4					43
		5					44
		6					46
		7					51
		8					52
		9					53
		10					4
		11					5
		12					6
		13					7
		14					8
		15					9
		16					10
		17					11
		18					12
		19					13
		20					14
		21					15
		22					16
		23					17
		24					18
		25					19
		26					20
		27					21
		28					22
		29					23
		30					24
		31					25
		32					26
		33					28
		34					29
		35					30
		36					31
		37					32
		38					33
		39					34
		40					35
		41					36
		43					37
		45					38
		46					39
		47					40
		48					41
		49					42
		50					43
		51					44
		52					45
		53					46
		54					47
		55					48
		56					49
		57					51
		58					52
		59					53
		60					55
		61					56
		62					57
		63					58
		64					59
		1					60
		2					61
		3					62
		4					63
		5					65
		6					66
		7					68
		8					69
		9					70
		10					71
		11					72
		12					73
		13					74
		14					2
		15					4
		16					6
		17					3
		18					4
		19					6
		20					7
		21					8
		22					9
		23					10
		24					11
		25					12
		26					13
		4					14
		5					15
		6					16
		7					17
		8					18
		9					19
		10					20
		11					21
		12					23
		13					24
		14					25
		15					26
		16					27
		17					28
		18					29
		19					30
		20					31
		21					33
		22					34
		23					35
		24					36
		25					37
		26					38
		27					39
		28					40
		29					41
		30					42
		31					43
		32					44
		33					45
		34					46
		35					47
		36					48
		37					50
		38					52
		39					54
		40					55
		41					56
		42					57
		43					58
		44					59
		45					60
		46					61
		47					62
		48					63
		49					64
		50					65
		51					66
		52					67
		53					68
		1					69
		2					70
		3					71
		4					72
		5					75
		6					76
		7					77
		8					78
		9					79
		10					1
		11					2
		12					3
		13					6
		15					1
		17					2
		2					3
		4					4
		5					6
		6					7
		7					9
		10					10
		11					11
		12					12
		13					13
		14					16
		15					17
		16					19
		2					20
		3					21
		4					22
		6					23
		7					25
		8					26
		9					27
		10					29
		11					30
[truncated: 931 more rows]
