# Supplementary material for: Loss of CTLH component MAEA impairs DNA repair and replication and leads to developmental delay
Source: EMBO Mol Med. 2025 Dec 19;18(2):492–513. doi: 10.1038/s44321-025-00352-x (PMC12905269; doi:10.1038/s44321-025-00352-x)
Supplement: Supplementary file 19 — Figure EV4 Source Data [file 44321_2025_352_MOESM19_ESM.zip › EMM-2025-21907-V2_SourceDataFigEV4/EV4B/EV4B_BrdU.xlsx]

## Sheet: Sheet1
WT			sgMAEA			WT CPT			sgMAEA CPT				avg BrdU intensity SH-SY5Y
200.543	1070.16	205.198	211.128	210.777	345.155	1468.61	174.874	455.784	190.332	147.536	558.834
172.255	156.488	177.925	926.168	180.168	225.955	214.692	137.525	851.149	196.409	154.508	164.543
197.48	234.817	620.568	297.646	289.001	487.013	1596.58	172.794	1172.41	190.928	375.515	196.968
195.731	173.201	329.919	1094.54	176.755	389.94	201.908	157.192	594.527	223.728	162.968	620.708
190.787	144.566	190.944	417.151	185.599	224.957	268.159	322.802	210.989	622.77	340.138	329.42
241.783	507.344	337.287	258.51	223.267	211.245	1137.01	166.244	689.219	263.444	539.188	187.006
187.286	188.576	188.804	414.229	218.771	178.494	259.385	182.032	211.295	232.079	699.507	183.552
275.473	484.01	195.884	366.697	190.301	319.653	495.215	354.267	1271.71	260.934	214.832	176.551
236.39	318.113	193.253	213.291	214.63	199.142	409.058	262.969	241.314	971.966	238.139	399.053
213.459	298.831	208.329	506.723	194.659	218.465	275.059	211.567	182.41	261.111	146.531	639.41
225.174	299.151	204.161	222.548	141.403	228.739	219.205	220.192	220.861	211.528	648.784	221.128
205.153	232.418	241.419	196.711	150.555	195.111	236.31	205.523	150.391	649.114	515.466	927.066
227.184	190.036	237.019	333.122	190.231	1091.47	218.625	227.477	163.979	202.683	962.564	387.54
564.524	467.148	200.698	228.3	176.215	539.138	360.893	362.478	911.588	798.645	686.19	867.148
186.967	1398.03	303.969	341.55	157.902	345.085	229.076	933.582	159.856	935.875	248.81	1649.89
201.299	191.532	216.852	397.957	165.108	324.124	404.625	891.367	208	191.998	929.125	282.23
203.769	543.183	190.185	236.509	211.707	396.759	273.766	227.269	725.188	435.233	508.708	516.028
216.476	213.477	152.888	468.801	204.543	708.413	722.496	246.314	182.673	706.463	480.469	685.486
244.344	195.87	210.494	224.901	202.983	541.081	248.801	190.369	171.034	860.178	1089.76	960.616
189.651	193.525	154.635	277.421	167.323	381.587	321.266	210.678	745.192	292.24	644.784	412.362
189.759	363.371	167.213	247.752	201.797	298.957	763.3	335.969	160.328	584.28	1145.55	469.884
208.679	1512.54	211.238	363.084	206.563	438.655	955.946	589.489	491.365	497.812	226.33	364.732
328.605	306.829	282.771	2222.62	269.514	280.141	268.691	724.843	721.714	302.747	240.136	1021.75
252.914	307.746	190.662	242.861	261.998	214.476	533.088	283.689	199.552	241.899	453.917	524.814
187.097	259.87	279.012	374.407	252.482	482.335	789.253	311.186	520.277	240.139	904.375	298.13
201.591	278.021	180.274	412.533	220.63	284.786	183.329	187.548	170.337	226.928	575.025	211.421
227.056	189.257	184.061	412.708	257.85	226.3	989.325	833.292	194.669	248.319	923.257	175.564
311.279	182.21	194.418	489.188	338.071	269.354	674.317	611.296	189.633	258.042	226.494	397.063
225.965	351.339	361.818	291.584	216.148	207.308	176.109	188.767	150.532	248.598	237.814	1075.05
398.526	254.615	190.462	216.62	225.292	365.414	821.964	162.915	190.74	248.323	351.934	665.138
205.359	254.911	194.543	182.782	415.221	358.086	220.985	1058	136.439	774.772	750.566	558.813
233.496	279.6	182.325	269.016	220.265	568.207	972.186	784.509	154.114	1239.77	1526.74	443.612
412.579	272.08	324.996	275.457	218.203	224.768	162.952	469.058	269.261	164.328	744.937	286.171
242.055	275.502	194.429	167.705	145.436	310.406	367.024	169.539	671.774	242.991	219.763	174.686
202.645	201.834	244.303	738.207	272.656	287.432	317.623	583.992	230.687	705.614	231.749	276.931
220.992	259.861	253.756	266.392	232.22	312.724	508.005	735.085	282.612	231.933	561.814	402.644
274.371	206.084	439.588	475.022	207.153	239.272	416.459	508.635	473.669	190.925	1233.06	390.285
220.907	220.17	242.914	382.175	172.741	231.926	882.392	800.098	389.917	169.558	205.632	312.556
190.864	221.704	816.468	323.459	885.545	221.961	466.591	175.886	216.854	271.436	200.441	223.909
338.923	202.226	303.307	276.721	745.275	366.281	225.992	188.48	502.976	253.34	852.377	170.383
226.669	209.481	192.522	226.98	280.839	291.305	182.247	187.377	533.228	252.285	221.019	263.58
427.989	287.396	207.853	388.741	734.723	559.401	199.849	178.56	757.586	868.755	382.912	235.489
265.561	201.33	378.949	309.235	159.272	203.582	190.816	255.38	547.582	208.62	214.428	170.139
349.78	207.979	239.375	310.431	366.194	244.587	424.939	175.616	796.737	191.948	336.138	193.038
261.817	186.834	207.302	477.737	161.59	253.93	561.095	612.559	198.878	171.68	584.205	179.375
385.821	322.539	353.004	233.952	1467.12	209.986	738.653	594.98	484.229	795.631	692.422	324.835
283.774	607.103	407.889	232.13	596.094	294.432	597.126	337.979	207.525	401.926	236.345	228.096
412.153	295.227	204.056	277.084	340.051	217.439	678.863	433.624	286.58	281.98	229.66	1515.9
625.633	191.24	184.58	277.022	302.156	261.64	685.23	240.926	249.252	284.168	1001.78	207.876
202.039	221.767	226.288	226.015	989.741	232.264	990.879	192.126	456.913	438.645	363.18	393.321
378.371	175.894	220.234	391.41	294.785	1488.39	245.729	170.263	209.365	675.367	458.509	662.984
405.024	187.615	286.034	355.376	183.363	275.005	488.739	203.643	469.359	264.639	425.313	353.687
335.1	320.516	405.787	547.872	197.319	217.315	197.498	192.936	226.459	491.098	207.417	190.439
231.648	167.381	344.345	342.454	246.915	230.59	301.303	231.793	701.81	303.524	198.477	749.221
158.074	271.631	229.135	633.17	229.712	606.538	198.02	168.888	177.839	1067.01	216.382	157.452
175.836	223.566	331.288	255.72	227.465	249.13	913.26	582.345	249.251	221.022	199.791	184.617
269.372	269.749	155.978	345.968	223.604	217.786	194.215	207.567	356.317	226.562	347.225	699.973
450.476	199.797	345.017	318.702	200.404	383.996	225.468	191.967	441.643	466.27	369.856	974.665
221.083	493.192	238.548	253.097	222.455	259.6	323.581	297.524	1057.99	380.169	1293.47	758.552
278.531	197.905	283.555	227.079	223.972	265.503	283.347	978.697	555.207	900.964	278.092	191.781
234.082	230.881	243.144	153.205	302.161	172.814	627.341	291.256	212.796	781.353	195.863	193.618
219.829	246.723	261.751	300.454	213.558	209.077	254.288	1007.63	653.435	293.594	250.224	201.256
253.412	297.13	167.663	269.395	355.32	239.216	457.722	459.479	710.765	352.859	208.063	540.1
295.563	215.341	142.292	191.177	196.598	538.449	457.108	214.251	218.645	321.169	215.874	360.326
223.817	268.429	192.571	205.026	233.739	602.938	386.363	260.254	428.083	169.771	238.772	461.515
402.832	213.042	166.118	303.999	331.245	365.377	242.179	172.909	341.937	228.592	178.066	555.267
339.633	212.638	249.931	321.046	190.951	232.132	189.768	180.375	469.686	725.456	231.366	189.231
178.091	220.488	178.576	162.558	1134.28	280.124	172.235	724.199	359.799	231.287	498.742	659.408
190.231	199.62	163.214	181.686	202.937	407.666	549.163	467.152	302.476	225.8	215.332	188.3
190.519	330.27	248.829	217.471	210.764	376.749	288.104	195.117	1081.04	764.34	165.875	173.337
393.074	195.714	188.591	279.648	271.86	271.542	168.743	171.781	312.53	203.317	225.83	722.997
180.658	225.521	209.221	267.215	3747.75	434.604	235.675	948.768	1200.77	491.064	336.079	212.424
157.045	285.279	216.17	340.897	745.234	235.893	207.125	449.5	701.556	262.655	577.746	399.439
232.292	267.798	309.308	424.418	328.398	186.024	228.051	745.04	164.71	317.255	757.813	656.125
196.052	188.639	208.01	262.255	230.027	225.264	283.307	898.123	573.751	680.648	545.785	203.231
173.475	161.272	210.232	256.706	458.918	198.106	357.739	211.805	173.612	451.337	401.315	733.495
158.087	209.77	168.71	596.139	791.087	218.226	169.896	368.05	1095.46	371.007	229.282	176.114
184.29	202.367	221.894	198.626	180	194.885	172.763	493.947	332.334	605.305	176.42	296.324
184.663	163.919	796.648	189.614	1414.19	385.092	151.195	244.336	202.459	427.352	143.267	204.927
274.42	188.085	325.515	188.019	933.124	377.891	281.953	515.226	166.894	361.4	1434.54	449.95
205.264	272.615	199.088	386.293	376.369	1070.26	265.084	197.29	602.603	205.69	1448.56	225.356
297.402	204.598	201.83	190.589	694.828	271.725	261.715	270.601	220.968	201.805	183.005	256.687
208.298	173.712	288.007	205.897	252.996	214.711	613.497	245.303	560.171	200.785	937.206	590.089
221.654	301.805	245.702	359.779	344.621	259.651	220.423	285.569	467.761	297.931	755.933	629.167
291.685	223.705	226.938	282.62	515.419	257.903	439.807	447.801	172.977	201.164	1076.82	229.764
273.229	152.444	214.252	204.298	224.95	218.787	175.21	188.702	157.329	210.26	688.881	573.571
278.938	242.943	154.614	369.684	266.94	220.211	434.36	183.663	662.829	173.714	623.112	190.051
548.067	174.434	213.663	497.152	216.17	212.526	202.074	227.052	619.553	637.792	200.794	605.668
355.075	211.482	230.368	298.936	257.207	201.052	730.886	474.83	178.594	424.417	401.7	277.038
258.423	149.673	191.419	535.989	221.887	207.511	727.456	170.187	395.009	429.131	242.116	401.087
243.805	176.317	287.361	192.641	1017.8	261.404	368.122	202.167	391	172.312	539.285	817.86
222.145	267.288	177.092	196.407	227.366	400.284	461.103	397.976	263.07	319.792	516.171	646.594
361.201	291.391	241.063	197.765	255.271	260.822	1074.33	186.937	195.641	199.54	428.419	576.792
160.646	226.491	193.774	423.088	223.433	210.158	340.175	1024.91	186.278	178.182	1061.31	475.033
183.014	252.497	172.551	157.129	254.741	370.75	580.137	163.617	206.342	318.267	1287.78	153.389
201.047	259.929	276.327	261.403	212.251	255.212	670.964	441.112	205.673	177.279	887.655	815.627
184.112	145.874	245.073	327.905	249.407	276.185	1173.9	211.392	182.678	175.591	171.964	519.055
162.019	256.643	192.913	171.506	232.324	233.865	422.835	233.659	613.328	334.791	884.929	189.586
216.254	171.234	1475.08	137.003	249.621	247.948	286.773	838.351	379.565	492.524	751.661	208.758
192.273	164.876	177.673	191.182	299.904	316.649	169.026	461.136	191.568	682.776	494.25	222.429
211.02	223.035	602.354	336.091	297.788	199.466	566.247	694.764	215.154	249.719	342.355	229.704
184.222	330.911	186.209	272.518	216.343	262.051	380.552	512.063	223.738	462.407	435.474	597.702
218.441	165.593	474.723	211.091	211.22	241.609	831.349	217.828	183.218	443.643	686.085	500.949
191.152	203.439	305.767	166.645	291.356	238.491	866.458	206.281	1142.73	151.883	1010.89	206.676
309.789	195.138	165.518	445.99	207.793	231.439	676.604	223.19	176.292	162.22	972.151	236.614
410.799	192.809	170.462	177.326	210.432	214.697	557.298	998.808	215.212	350.468	492.83	237.351
241.645	237.505	315.645	258.503	310.776	243.772	341.139	461.048	223.282	254.529	482.879	470.385
198.686	175.073	308.247	230.775	465.185	254.568	187.446	174.858	1094.79	271.333	195.207	1429.3
180.667	204.37	264.794	480.175	363.012	387.42	232.448	537.956	276.219	222.865	198.207	289.783
179.974	160.402	242.255	421.471	330.33	207.926	372.303	200.821	359.083	954.497	432.987	635.992
160.94	199.996	176.058	226.914	310.694	272.455	217.023	158.711	655.573	337.965	206.033	860.57
228.259	179.949	210.571	320.404	261.202	194.149	1077.66	563.93	1190.2	372.861	218.865	826.554
195.844	134.441	328.733	348.276	304.358	253.648	207.451	1020.4	1415.11	1111.88	217.644	189.881
189.15	153.506	157.893	239.744	201.582	343.235	226.434	260.749	253.73	670.406	198.934	552.139
225.864	139.879	214.968	222.733	270.389	305.525	320.495	337.097	1195.09	1596.93	864.19	200.058
161.827	123.269	188.128	1292.33	209.797	223.494	467.004	646.075	1484.2	1278.85	232.066	1188.41
169.721	158.148	380.984	279.067	202.521	256.922	526.471	725.401	727.241	247.841	253.323	647.22
285.416	187.419	232.695	235.383	292.81	226.91	325.6	178.571	735.124	1640.72	204.023	211.766
509.714	278.034	212.779	154.364	205.127	210.336	300.518	574.854	607.976	228.237	206.297	691.282
224.552	328.963	214.475	182.316	743.313	264.905	239.373	222.144	509.377	231.007	214.457	287.333
201.081	303.747	351.488	191.29	203.894	245.666	688.986	196.395	672.485	214.745	744.753	809.453
250.545	302.8	231.979	303.264	239.149	253.89	310.39	169.59	343.573	212.097	536.753	235.12
174.057	210.107	214.864	249.485	198.326	221.871	354.382	187.404	365.826	844.316	264.592	236.643
177.117	293.125	197.396	215.263	276.996	258.602	689.25	631.35	352.195	894.964	1414.88	220.061
217.301	250.754	245.373	426.703	319.024	591.986	189.805	954.633	663.712	234.398	1071.59	248.931
191.027	404.169	179.326	213.962	194.177	460.626	652.261	395.889	806.864	1659.61	1072.9	260.064
163.972	267.489	259.835	427.105	290.02	822.61	404.222	228.03	761.213	1213.55	252.098	359.383
180.094	311.438	218.107	1290.8	624.539	392.059	415.347	1082.01	195.132	207.237	264.434	1305.41
158.004	203.52	434.766	439.431	233.207	295.72	591.227	405.127	385.404	1112.85	193.533	190.47
187.409	245.106	342.012	166.003	248.792	303.679	186.682	330.926	543.221	1436.67	165.277	169.186
233.666	203.698	334.126	255.984	209.044	289.337	186.962	310.217	562.7	1421.81	768.648	943.365
327.394	359.625	289.033	199.504	237.673	250.896	173.864	587.081	227.24	1266.62	854.579	535.371
252.641	177.714	216.016	1046.22	296.242	312.384	194.843	173.473	203.135	1208.99	1185.08	267.37
257.59	352.858	416.795	221.728	340.658	299.93	178.337	216.265	172.308	192.235	349.139	251.716
381.299	166.814	274.53	268.71	278.819	175.181	1122.18	362.802	623.959	448.728	767.123	201.1
251.377	190.163	271.156	334.013	559.885	157.113	167.395	252.967	179.305	184.967	1209.84	580.704
232.262	149.285	369.695	412.473	410.005	366.207	196.987	467.155	610.444	171.897	185.127	588.619
233.603	419.014	320.307	785.747	281.704	230.259	216.293	353.884	189.898	465.336	180.913	465.783
272.03	201.994	394.766	222.979	335.277	400.419	417.552	172.645	624.883	159.968	199.526	214.235
167.055	222.326	273.375	210.584	277.978	1998.03	1023.8	640.204	326.21	966.355	195.383	685.189
258.277	177.074	240.145	262.275	2427.76	332.952	922.443	236.488	1467.21	719.112	206.286	786.43
375.389	399.659	254.547	391.863	422.173	901.857	1019.27	1015.19	927.649	809.941	232.131	186.726
221.417	257.379	432.161	519.997	2953.36	459.149	224.359	1113.18	1478.01	182.662	218.152	497.798
178.559	176.786	283.763	268.595	991.432	263.07	833.213	331.507	1289.28	166.108	276.315	577.167
214.785	383.111	205.947	443.076	268.294	191.617	1317.01	205.777	228.144	163.862	474.96	202.036
162.039	251.973	234.031	279.505	220.441	179.461	665.731	192.253	695.064	371.352	231.775	264.4
189.084	1858.58	198.647	289.559	322.884	355.641	1083.81	183.297	425.185	839.341	256.401	229.68
153.481	208.812	177.923	295.677	358.098	173.983	138.447	336.243	1148.33	206.272	811.59	387.683
195.081	192.571	189.575	153.5	306.895	248.065	285.792	171.25	217.632	448.439	420.445	164.629
485.344	214.648	193.527	285.408	204.464	246.555	651.707	312.281	327.744	348.658	914.965	510.001
533.666	195.452	191.272	558.753	232.156	359.969	396.685	244.355	644.975	213.721	156.654	522.319
353.697	232.491	214.84	258.638	234.272	1096.04	752.175	608.359	510.189	167.048	173.16	156.114
158.387	208.119	233.249	237.918	340.034	290.08	230.654	888.726	497.75	159.046	376.297	153.059
277.012	256.431	218.261	226.701	246.997	233.88	192.951	524.969	1050.87	398.361	167.108	155.514
233.032	360.392	223.213	289.215	304.368	3417.89	211.61	694.938	147.618	205.42	172.551	148.486
181.178	215.265	221.939	227.906	190.301	495.029	334.973	700.056	154.575	352.272	240.027	148.854
181.265	221.768	209.753	240.069	214.182	257.309	210.408	297.465	742.083	188.569	357.959	158.24
158.397	219.957	298.657	334.748	309.522	322.877	608.961	393.513	1005.52	567.653	201.532	149.458
176.362	232.451	263.425	261.699	267.285	597.048	250.535	1165.35	172.09	500.217	985.965	165.538
159.014	216.933	229.053	367.177	592.851	943.584	235.909	278.961	185.238	205.563	241.655	164.616
267.246	178.726	358.086	356.175	239.449	764.928	923.458	241.037	124.878	667.543	234.173	187.324
188.207	721.462	197.312	482.546	156.191	383.091	180.438	711.244	524.402	571.458	434.305	215.702
193.604	215.445	549.849	259.266	397.165	155.232	172.144	673.932	698.12	406.033	537.816	1243.82
207.484	197.195	444.144	259.486	648.684	223.163	296.092	705.931	593.276	194.563	424.592	592.109
193.555	293.163	457.115	275.139	187.503	182.931	285.013	856.666	859.832	198.225	386.053	646.608
246.195	191.807	229.534	263.646	490.332	188.803	805.526	506.029	207.703	156.507	208.773	932.515
170.518	250.399	213.849	369.265	313.541	416.854	745.243	153.552	203.624	1385.39	261.86	264.411
270.659	305.65	230.816	253.232	303.417	232.33	570.631	191.839	214.678	654.759	908.741	522.431
217.184	416.44	358.302	261.904	288.379	405.07	235.474	566.073	562.858	665.708	222.361	1027.69
342.01	584.471	336.658	913.013	155.374	1204.69	260.001	357.258	523.56	911.726	285.33	950.683
349.479	203.875	181.319	357.803	203.79	312.33	726.943	194.385	629.7	169.959	216.335	189.244
206.636	180.766	173.311	288.825	349.967	205.161	658.433	451.071	698.02	698.545	235.547	271.455
507.804	283.179	211.58	326.444	232.893	215.172	447.184	189.196	537.19	766.737	225.448	284.488
436.32	184.383	192.606	425.539	341.59	287.61	1364.95	217.628	344.114	516.875	225.787	578.143
336.188	159.694	211.38	409.208	262.224	279.885	275.102	208.736	795.889	921.044	1124.5	196.074
268.028	264.835	204.944	311.623	284.943	233.365	359.041	190.849	198.865	479.64	385.729	192.756
351.573	172.31	209.306	289.782	1271.74	245.893	238.045	830.653	186.743	257.303	630.386	1041.79
358.702	247.884	209.907	153.426	341.759	272.429	437.249	195.614	181.873	792.677	944.018	403.026
209.884	178.835	217.379	161.932	340.04	416.44	232.953	526.944	274.206	305.01	511.893	182.869
242.04	210.012	270.789	223.755	236.836	254.29	736.227	204.736	181.548	214.068	199.51	261.257
222.437	316.013	281.073	170.232	221.426	195.717	637.809	191.167	689.951	636.891	190.424	197.742
327.777	211.324	890.715	288.723	298.945	240.755	643.945	695.663	204.209	596.005	532.433	181.014
321.153	161.519	203.909	164.985	263.542	176.665	337.958	646.232	242.492	183.67	528.573	243.463
208.618	260.33	269.301	330.382	242.576	203.665	871.668	163.995	169.952	183.082	463.69	278.899
208.024	672.008	256.565	216.716	205.894	179.22	1006.37	579.563	219.252	267.114	230.496	266.892
251.452	220.222	256.596	159.231	256.52	189.274	980.248	926.008	1060.23	402.198	781.464	184.184
316.342	239.6	908.803	156.975	231.706	270.227	170.904	1077.62	223.912	504.649	195.418	179.94
248.023	196.375	381.285	196.832	216.738	200.708	687.542	925.523	512.819	337.202	211.755	159.867
760.369	230.954	204.753	176.264	258.928	293.248	245.566	194.544	628.564	175.849	324.444	202.342
271.221	188.098	348.709	399.242	537.2	374.554	799.198	562.85	643.267	180.487	1005.61	147.075
257.534	174.497	242.858	808.113	431.859	283.341	587.928	562.759	201.683	272.973	755.27	632.67
175.859	293.03	253.327	432.014	251.302	418.94	591.506	629.989	209.135	205.504	659.333	161.199
182.385	199.086	347.392	285.271	675.693	210.665	208.393	573.159	190.114	874.791	270.518	168.924
213.033	169.799	481.877	171.343	337.056	240.952	205.709	599.467	256.716	769.864	387.819	1331.71
383.21	191.25	367.453	188.825	333.177	241.449	149.105	796.147	306.698	1014.21	233.069	1178.07
237.67	187.511	229.192	208.607	474.691	184.172	207.546	188.208	772.866	203.353	234.335	933.38
211.484	264.256	470.815	185.596	298.238	277.492	282.652	665.035	800.552	227.052	1039.49	1112.96
213.361	241.923	187.886	201.667	253.455	191.918	759.986	193.308	246.076	283.363	224.206	1061.74
174.089	167.586	295.214	195.423	201.854	431.325	197.005	630.43	225.729	790.897	219.032	972.213
191.207	184.782	181.799	481.071	172.219	238.54	171.809	773.305	548.796	680.727	244.079	1457.86
384.523	180.299	336.206	190.689	196.599	214.567	243.482	649.88	1055.57	963.055	206.838	975.655
195.39	239.726	242.109	259.383	393.931	213.102	194.356	267.808	498.823	532.641	289.418	1038.58
205.851	318.771	279.333	579.725	260.407	245.669	272.119	159.913	757.851	180.844	224.48	668.44
302.957	379.743	334.793	770.501	471.808	230.698	226.94	548.394	340.927	400.814	215.44	180.167
264.662	186.329	190.576	425.469	252.597	344.554	150.827	759.917	617.796	223.985	208.878	174.35
225.833	177.987	241.16	400.556	215.826	214.312	616.215	171.705	727.941	380.462	173.636	181.699
333.924	393.251	191.605	276.712	188.225	180.837	186.105	173.694	177.62	858.132	230.571	672.158
390.859	179.436	252.98	829.868	184.741	348.074	405.246	505.404	1180.15	261.873	417.003	202.259
190.974	178.868	201.743	287.639	228.538	360.892	284.254	211.032	206.3	686.6	233.889	207.528
333.081	223.94	235.647	397.029	372.052	255.448	671.542	175.523	446.728	557.639	812.667	198.111
257.612	195.187	211.812	271.92	447.429	232.531	139.161	171.337	196.451	784.298	330.753	643.787
333.251	163.089	197.226	208.95	250.834	273.998	161.687	175.14	490.604	1045.19	754.11	685.164
319.316	287.049	142.966	349.444	281.097	205.238	267.084	205.197	837.9	323.229	1316.73	470.434
297.084	194.989	221.497	249.357	369.209	334.219	164.635	159.141	272.611	912.89	516.199	216.756
387.188	197.425	150.574	253.403	331.299	217.761	709.372	167.187	776.895	261.557	160.901	590.113
340.528	186.198	152.373	275.624	256.304	899.938	201.922	155.223	299.934	217.561	211.108	179.396
208.649	179.684	3137.24	306.109	304.176	366.078	213.118	202.715	857.116	219.953	175.821	200.7
292.806	206.269	1050.58	446.517	214.627	209.039	153.198	188.771	1170.38	206.109	173.791	177.011
335.523	162.864	485.583	203.735	272.078	240.537	289.266	475.701	727.816	211.794	635.875	352.135
224.818	186.052	356.368	206.283	190.327	273.109	584.027	210.943	902.282	219.696	851.685	199.031
278.781	631.931	281.578	234.562	171.732	216.183	886.253	203.522	204.127	208.749	319.329	960.568
256.947	187.515	230.856	336.12	314.905	256.869	249.423	208.225	192.933	235.426	1051.38	255.859
641.021	194.196	367.502	267.962	191.771	245.056	271.123	510.674	1228.58	212.468	186.691	234.582
482.554	192.837	176.734	1738.62	201.408	217.985	296.99	418.934	157.403	238.698	722.787	607.21
218.473	183.805	335.325	313.36	277.971	254.946	296.026	915.396	307.584	667.76	355.132	422.814
520.335	271.575	222.885	265.587	250.412	242.185	568.492	630.933	475.614	733.996	684.514	866.59
248.388	755.373	220.569	256.443	294.989	196.662	483.354	396.844	809.878	968.636	905.318	953.929
201.248	1201	244.893	454.778	334.607	199.946	540.226	795.412	197.366	778.584	839.378	255.263
226.207	855.545	239.071	214.94	241.665	201.44	213.25	209.963	895.314	233.778	764.758	202.514
548.667	618.933	284.484	246.705	249.388	214.42	183.889	665.69	182.129	168.229	497.313	608.753
661.899	142.273	221.589	219.695	546.342	257.572	254.584	703.474	849.467	427.14	1151.53	529.26
198.05	393.131	255.624	277.097	396.017	304.882	405.633	777.777	961.119	773.282	267.498	845.762
211.515	2987.46	311.524	258.696	231.529	350.856	764.099	146.385	198.282	165.771	143.9	232.251
224.338	169.617	212.523	543.638	188.183	240.034	269.915	203.389	235.833	225.056	786.18	199.045
215.715	431.459	251.352	286.708	285.175	213.156	217.652	177.998	746.421	232.807	574.646	721.994
268.811	159.747	285.864	269.057	357.566	373.368	1158.28	161.995	232.717	791.743	660.885	917.18
275.682	856.253	287.307	234.82	193.504	203.096	342.677	154.873	221.758	525.234	413.015	213.516
553.83	159.939	237.392	486.507	240.897	463.452	202.335	160.9	571.824	204.555	370.973	272.32
209.833	359.478	217.524	270.291	326.722	197.999	221.519	175.353	1133.4	176.053	223.383	311.943
233.387	363.134	287.962	273.015	255.019	473.403	210.301	179.088	653.805	1020.25	379.664	675.757
1549.96	185.624	218.522	611.491	306.603	215.996	789.096	167.277	676.032	176.975	218.595	202.033
340.246	180.934	162.839	216.59	233.766	218.565	255.35	208.425	308.732	171.05	197.367	227.038
209.12	291.91	235.141	269.39	223.746	314.92	223.246	170.958	212.63	620.409	694.477	217.644
259.254	3253.6	282.37	354.504	172.13	238.969	1236.68	183.037	1415.98	603.881	701.764	229.166
366.701	240.85	320.776	284.43	285.193	398.138	579.526	159.405	1090.48	198.667	152.808	301.219
218.331	231.736	366.523	319.293	286.757	398.466	648.28	181.863	190.234	190.996	201.55	217.499
219.463	2029.9	292.283	280.522	194.682	211.785	607.123	205.677	658.031	400.149	180.657	267.085
209.71	201.244	308.862	555.802	257.968	268.602	824.371	331.661	206.679	202.761	198.2	540.397
184.057	240.218	346.224	357.941	193.545	354.722	1160.96	182.292	206.004	155.93	183.992	195.18
475.018	223.414	286.604	583.182	215.341	308.953	771.694	163.074	1099.97	839.431	188.08	963.331
229.047	223.037	290.278	214.778	170.584	210.601	362.552	173.519	229.033	584.343	173.487	197.361
221.39	219.949	372.782	252.07	225.233	352.294	1058.83	205.869	305.94	1194.33	221.121	686.688
240.808	251.362	281.553	201.043	263.159	588.241	219.723	235.45	720.13	170.209	174.16	469.717
260.339	197.7	203.637	326.551	237.796	146.246	207.046	529.105	610.313	185.2	264.004	215.619
205.759	190.948	207.147	193.889	210.859	492.073	754.468	332.807	730.475	1268.63	230.122	175.809
235.412	178.213	209.781	445.632	216.64	175.065	956.06	652.317	1625.79	1131.85	214.26	598.695
310.69	203.528	273.751	455.545	188.149	305.099	224.935	517.371	226.19	417.573	191.561	999.006
197.746	227.547	275.176	455.167	1799.29	325.422	1260.27	459.675	542.285	383.515	807.34	894.488
169.968	176.934	255.459	364.715	220.818	186.892	441.132	217.648	835.775	763.64	365.948	153.547
1081.78	191.184	214.398	631.93	1794.03	571.374	207.116	353.812	623.115	215.933	780.398	877.153
207.606	189.412	254.602	198.62	215.896	394.44	186.084	318.002	647.588	198.172	556.302	482.571
272.963	178.159	240.733	308.563	235.632	280.477	523.35	583.718	713.383	511.488	189.138	825.187
252.697	238.007	243.171	369.592	227.216	221.314	483.506	301.344	1157.87	173.259	518.188	211.441
170.635	250.4	199.716	321.727	239.056	261.472	184.473	257.305	713.683	245.774	185.04	1095.44
220.937	163.111	198.755	430.173	222.056	550.094	210.112	632.88	1131.44	465.066	382.515	309.599
204.138	263.401	175.007	281.236	323.409	522.682	209.394	224.585	1107.41	866.997	434.889	576.936
232.57	227.402	279.358	781.526	221.093	202.86	906.189	528.277	338.322	606.807	170.649	709.44
405.196	257.443	306.966	764.531	222.01	293.655	424.45	709.357	181.954	541.552	761.938	231.645
350.593	307.22	202.635	347.158	367.916	253.303	281.817	453.848	174.84	163.355	405.194	218.561
248.618	333.251	178.183	239.278	249.114	442.639	185.974	653.918	384.578	1194.12	272.858	206.469
274.519	329.957	171.201	884.845	252.345	494.065	1013.66	179.653	181.485	430.743	148.812	704.827
297.654	272.916	226.004	314.262	305.037	533.268	665.409	201.842	794.833	552.05	186.408	468.694
633.632	354.737	245.231	273.439	264.888	366.062	499.164	164.311	242.616	1145.22	615.328	170.151
300.71	156.167	222.87	374.302	294.556	344.035	194.228	202.023	352.53	191.607	273.311	178.653
246.416	182.945	244.38	4467.03	364.906	271.757	1001.71	239.146	143.407	182.35	201.436	202.655
339.869	349.785	222.807	386.036	240.804	288.464	1050.67	615.83	475.48	588.602	208.01	1096.35
287.898	762.412	207.592	223.639	318.435	170.327	813.548	193.819	209.782	298.257	333.536	905.046
200.335	270.413	204.228	278.179	301.615	218.893	315.736	248.603	334.761	293.796	213.501	1922.99
406.705	214.962	245.504	279.041	256.38	195.011	161.559	331.989	306.013	207.044	1023.94	277.803
308.07	211.994	183.334	914.218	271.299	223.046	149.42	166.29	305.49	199.056	227.637	225.012
397.094	341.774	371.869	2092.46	272.822	189.413	165.744	163.752	282.538	164.954	257.24	201.475
277.158	309.578	261.389	356.503	214.954	189.554	320.062	166.755	478.177	688.33	711.682	156.56
532.543	265.068	389.214	211.775	195.702	197.289	474.617	475.128	207.929	354.587	275.018	246.91
183.395	480.853	4632.19	499.299	230.615	333.022	154.113	654.778	152.995	246.588	247.814	275.036
347.15	610.327	263.388	248.215	250.463	192.791	176.936	416.795	185.556	230.013	926.443	1228.55
255.001	1470.37	224.047	222.453	200.472	190.898	182.167	162.092	157.66	181.972	349.75	991.003
220.701	251.451	175.127	619.181	291.066	321.107	175.419	217.761	183.964	189.369	228.36	657.238
342.007	138.439	342.438	302.312	197.282	257.026	283.522	191.138	340.747	142.266	208.446	184.915
170.787	490.151	197.939	318.691	267.426	236.394	195.299	497.594	178.341	370.724	189.324	713.325
189.522	246.247	166.116	387.999	201.669	191.339	935.809	633.254	223.078	463.009	222.114	572.982
462.015	185.952	183.371	358.647	154.288	192.433	205.25	199.306	580.966	286.117	520.825	174.934
337.8	181.662	216.353	323.123	189.091	200.972	421.853	555.247	159.974	696.86	433.205	408.152
276.691	263.148	180.831	268.473	1429.33	471.755	969.078	629.976	198.176	280.665	171.739	606.328
354.283	277.538	177.528	319.851	254.967	250.662	1417.1	197.662	175.576	199.97	403.019	497.494
393.814	251.279	216.696	660.115	432.673	271.65	697.86	202.954	564.744	468.988	230.27	866.406
201.597	244.914	168.121	735.737	607.96	164.919	267.222	793.868	1028.02	766.495	1021.23	311.442
182.592	296.805	503.878	282.242	229.18	413.298	1997.71	195.321	556.837	790.824	220.767	887.526
212.186	166.671	159.09	182.11	2681	465.797	641.225	163.869	671.175	229.383	224.02	1009.17
216.769	243.917	232.999	231.215	2208.08	454.821	450.094	322.057	1177.85	305.864	803.959	191.934
197.727	215.856	264.777	381.035	211.25	259.536	158.046	207.595	405.232	268.136	1209.64	185.325
251.635	133.112	322.884	447.212	179.022	299.411	188.867	196.638	1140.35	210.214	581.746	639.781
212.039	294.24	302.101	325.359	212.417	382.438	255.035	194.765	630.303	185.409	788.233	530.316
226.834	274.76	160.119	232.349	224.169	212.394	152.922	161.021	765.099	201.637	188.078	536.004
250.682	205.48	207.769	178.199	234.739	170.657	173.76	191.884	400.549	770.145	242.982	214.459
276.931	334.329	220.793	224.429	253.755	171.689	177.734	218.476	1037.2	507.887	236.369	288.013
453.721	229.369	240.929	279.633	277.732	176.836	777.653	1022.2	1000.68	182.028	662.805	505.672
248.242	441.624	206.13	237.39	233.425	370.836	366.919	194.575	288.06	230.861	201.041	304.311
264.409	203.04	258.6	255.087	291.556	188.406	167.391	412.927	887.24	473.644	207.749	529.726
279.651	255.163	186.322	221.207	271.329	348.9	354.54	289.958	523.778	194.978	193.186	344.342
363.729	339.063	181.698	608.488	230.257	175.029	167.705	182.356	255.919	254.48	834.521	352.932
189.019	257.357	188.799	387.548	294.363	363.962	183.822	231.001	800.53	212.041	424.081	611.063
484.159	190.894	217.907	183.888	328.246	225.46	396.275	206.259	596.916	486.287	1437.93	931.938
466.607	205.087	171.924	181.072	243.115	157.299	731.468	220.935	212.254	681.78	197.417	386.859
530.499	305.383	213.532	251.264	230.191	228.811	165.399	858.514	466.363	518.162	203.247	318.858
253.725	296.723	311.832	236.072	1555.46	315.713	156.438	207.097	165.089	203.518	963.075	951.856
656.718	486.321	250.97	279.862	556.93	216.877	164.141	1021.64	999.379	412.475	1248.8	821.705
207.967	172.327	264.573	196.458	225.438	169.964	170.523	586.718	1473.98	201.478	231.419	530.23
212.098	242.386	227.78	425.906	584.531	239.828	173.781	232.434	379.526	227.113	215.523	882.57
1626.74	459.159	165.003	428.204	289.945	313.341	156.032	203.35	584.563	1027.54	345.1	247.457
199.063	194.494	243.21	503.465	242.414	371.781	153.546	654.586	583.728	525.791	225.451	1331.93
203.6	235.489	188.1	1151.26	270.866	207.197	156.158	196.053	218.147	189.553	238.781	246.253
279.458	696.115	178.515	475.1	178.225	164.589	153.773	211.334	206.502	196.6	503.928	208.032
194.77	147.532	204.089	427.813	329.808	515.508	152.599	233.828	295.041	635.857	495.492	212.064
272.644	201.37	231.826	726.332	252.632	219.683	156.357	435.484	205.158	843.498	399.578	216.559
215.304	190.698	216.251	1361.89	371.882	238.312	611.005	342.767	236.697	833.502	211.016	227.195
245.634	201.313	222.805	346.969	304.74	209.738	169.438	714.091	174.942	355.55	658.072	871.232
349.766	159.802	354.678	545.769	328.738	315.971	856.616	817.91	192.456	604.981	789.395	211.942
158.159	231.469	172.4	286.611	221.89	178.947	541.852	485.963	1290.22	514.26	518.2	894.606
243.348	208.815	293.457	282.645	371.312	333.021	555.404	249.138	984.668	537.384	182.884	291.358
212.057	302.476	404.056	207.755	363.377	161.83	212.591	209.962	164.285	342.453	184.441	568.495
168.579	205.814	271.408	401.255	166.641	358.257	167.31	263.349	206.002	455.583	390.334	715.897
255.751	302.009	232.152	543.376	300.949	297.206	185.014	731.565	1196.79	609.421	1046.72	1223.08
232.848	196.447	197.62	492.54	252.575	558.626	177.088	716.69	428.032	632.982	489.33	771.561
200.782	264.941	226.923	425.605	304.864	411.101	155.172	681.413	1578.81	196.014	756.772	623.192
242.414	231.916	215.454	693.985	276.68	331.63	183.618	201.763	168.531	707.536	935.781	1317.68
203.73	280.076	234.604	242.349	286.488	393.419	327.482	199.911	235.36	323.059	247.791	175.463
367.132	366.29	186.032	2906.49	320.771	523.755	162.419	1121.56	186.437	490.021	186.165	598.686
181.318	154.142	310.824	242.387	316.716	428.761	178.306	1077.11	187.087	287.834	877.771	191.766
351.199	251.703	194.58	2292.6	269.436	469.274	535.495	1136.85	1030.25	278.801	697.48	201.343
892.235	170.205	331.188	271.669	191.732	224.547	173.974	198.192	208.467	684.719	882.427	744.996
204.855	242.328	325.552	641.152	188.543	214.147	503.709	195.759	233.041	279.763	602.684	379.45
177.665	163.955	306.995	261.78	184.827	256.918	239.937	196.703	252.106	609.199	559.563	285.278
195.998	145.418	341.198	173.865	168.868	221.688	254.32	844.188	448.048	754.824	727.609	302.152
299.298	279.631	283.927	652.923	156.322	406.942	498.375	203.582	196.486	196.43	396.044	704.499
446.248	957.455	279.083	170.786	258.148	450.452	199.804	201.776	188.4	226.658	1169.71	772.4
729.326	146.325	199.278	274.523	231.832	372.825	410.331	202.045	205.731	456.746	1422.03	294.844
446.145	205.245	242.843	235.321	368.741	346.312	512.282	212.488	207.49	174.044	1016.02	1175.45
348.701	892.49	230.135	221.29	252.387	421.225	536.749	174.943	696.15	211.438	621.549	253.134
527.742	198.896	432.474	421.811	285.793	296.229	248.352	977.269	569.972	189.015	369.664	228.381
240.921	223.893	203.803	235.237	201.101	466.413	297.023	189.258	798.068	404.466	725.907	393.083
230.309	135.969	191.752	162.608	262.196	4522.5	196.857	515.552	1077.33	1400.64	400.543	1007.77
213.583	187.194	331.579	389.993	198.895	1282.39	199.38	145.221	690.114	1305.46	633.348	426.65
212.625	194.865	259.064	191	248.203	278.318	211.003	188.866	214.789	548.004	239.864	336.284
166.734	217.324	238.136	360.193	219.929	278.24	611.462	219.664	891.678	215.099	382.573	222.195
517.831	272.866	259.546	223.029	182.348	211.89	910.055	946.772	473.466	559.12	532.216	256.13
278.216	216.659	305.168	223.456	249.743	207.238	390.364	601.152	1190.64	221.956	200.581	818.445
230.283	177.575	242.98	251.944	195.908	139.513	255.805	950.886	1210.4	788.047	883.755	179.849
587.214	280.862	258.222	317.916	165.579	145.23	758.635	633.859	253.25	690.849	642.519	190.948
308.663	188.04	305.691	292.469	199.41	282.324	431.795	760.791	643.47	688.891	695.037	189.584
225.676	202.64	226.762	359.338	202.408	220.825	494.062	875.88	819.401	509.439	188.87	404.869
217.43	218.715	277.868	204.82	152.902	158.329	641.184	505.475	556.739	205.714	728.245	896.503
521.684	219.47	279.77	272.624	452.841	540.468	659.086	154.092	247.124	160.316	497.67	954.441
335.781	239.732	267.991	1247.46	172.602	184.37	566.417	279.031	189.888	131.882	317.53	256.486
344.813	219.271	412.989	345.818	154.75	337.411	234.707	165.303	530.558	283.709	824.085	165.493
237.593	258.738	539.388	364.813	173.024	213.368	433.894	165.862	560.115	170.391	489.558	166.445
193.908	173.547	225.725	315.777	164.66	199.718	769.092	756.535	186.521	673.652	466.824	172.326
186.706	269.595	204.241	317.716	175.168	258.969	214.082	456.76	1001.72	148.637	717.747	197.255
215.157	308.741	282.218	402.194	199.806	144.458	1033.21	211.544	688.77	664.206	721.048	180.913
162.439	201.393	239.457	195.607	192.513	244.438	225.461	532.681	300.239	395.044	1087.86	543.372
904.969	228.59	256.389	359.801	190.754	219.62	418.159	708.185	1077.35	404.653	465.864	337.778
228.44	340.083	260.832	369.473	192.589	206.968	577.518	198.169	247	507.968	978.497	732.037
347.75	254.69	252.369	206.29	173.288	244.73	223.922	623.2	981.065	419.362	703.261	170.461
273.65	278.281	252.861	299.44	190.042	206.598	251.689	176.718	231.425	190.78	415.432	172.589
270.583	274.807	240.056	258.072	188.773	211.055	682.857	190.984	275.879	1046.49	387.276	638.21
389.262	293.997	235.946	275.943	187.152	203.617	211.41	198.452	226.97	1009.6	200.217	731.583
288.695	252.462	313.582	369.569	184.382	221.547	230.625	326.51	261.881	1363.12	169.202	215.333
206.647	336.134	185.974	224.244	185.832	287.591	216.341	696.816	756.338	150.853	393.564	902.829
216.127	266.071	262.599	1641.85	318.349	188.5	639.372	314.169	306.85	155.107	503.778	619.786
269.103	219.701	191.715	641.467	199.837	600.535	633.066	202.9	643.805	165.436	439.399	173.276
373.891	209.527	184.969	221.583	289.805	352.25	684.311	171.279	665.099	157.742	690.77	1217.53
211.177	202.65	238.186	170.128	301.406	204.949	175.878	178.376	203.64	722.012	900.351	1142.14
340.816	185.78	186.309	256.507	215.004	189.603	1384.66	198.605	149.266	374.151	492.656	1167.69
710.679	1205.55	175.837	303.961	187.849	191.22	165.442	177.988	714.835	161.772	773.263	714.838
1138.48	655.263	169.518	525.65	1739.91	185.585	226.977	173.779	236.435	360.137	707.533	367.678
1239.03	344.786	208.148	406.033	222.263	213.169	138.219	681.861	197.255	313.406	886.173	174.412
1555.98	282.383	334.052	751.429	923.901	322.886	161.634	444.621	197.164	664.234	976.203	241.62
188.26	216.651	209.809	199.312	204.077	199.586	363.891	542.269	183.345	293.433	1162.12	170.976
500.942	188.212	208.908	326.444	213.561	137.379	169.147	677.968	220.6	239.764	284.929	647.546
212.636	197.268	212.488	314.389	230.218	195.002	166.331	246.796	214.089	506.069	1311.31	232.092
294.862	167.295	186.238	213.278	408.276	172.548	215.25	551.279	216.191	923.064	766.885	223.892
245.972	153.019	211.358	291.3	165.605	202.17	166.995	799.585	932.219	184.317	202.848	412.984
242.016	174.002	212.355	214.467	225.825	193.839	297.434	393.966	276.735	185.474	191.521	1266.57
248.34	227.684	191.303	152.588	163.908	214.463	289.68	158.787	874.181	508.355	707.335	283.395
279.756	196.132	229.013	195.085	135.263	238.66	220.956	164.61	557.553	548.026	219.383	559.496
258.945	243.603	195.738	215.663	162.239	239.057	949.848	425.657	375.087	195.07	183.224	661.61
315.003	212.561	211.212	396.116	198.672	234.294	1167.55	419.161	459.016	200.455	154.805	193.192
289.301	401.253	176.899	595.769	373.637	189.818	784.437	371.589	197.464	1435.78	208.389	184.082
142.69	270.939	198.973	407.163	221.591	134.142	222.828	165.707	219.009	189.255	969.026	718.397
301.617	188.617	247.693	307.69	225.238	196.119	196.219	342.906	585.665	786.692	218.155	198.098
189.384	184.41	190.096	272.827	255.214	269.185	388.033	203.818	226.164	169.426	843.623	193.678
300.745	185.53	227.078	314.194	167.189	258.505	1425.08	267.784	769.514	805.424	184.392	281.931
204.805	155.972	187.679	293.329	291.409	210.068	332.088	236.296	221.994	221.266	182.14	475.808
294.622	157.912	173.304	425.935	223.171	326.448	338.03	213.558	463.713	175.646	220.952	192.499
172.958	175.291	249.373	475.03	305.085	216.35	315.768	174.626	580.932	286.56	178.969	414.562
175.051	189.393	163.758	589.983	284.154	288.759	224.211	238.799	621.457	773.282	194.484	183.158
201.494	243.301	234.869	362.827	275.647	222.958	295.08	179.686	796.067	205.088	216.083	189.904
229.114	226.56	265.123	290.695	237.08	198.304	1080.85	194.058	259.715	397.409	290.216	197.02
226.05	230.869	364.511	260.097	250.677	203.881	369.635	204.367	430.074	852.178	196.662	190.588
196.567	224.456	231.209	401.906	187.029	177.586	776.752	847.005	145.826	264.839	202.495	762.75
401.9	231.873	222.641	299.814	219.975	348.145	208.979	264.336	200.72	481.503	222.005	268.526
253.048	172.968	238.877	212.888	138.541	216.147	608.651	586.174	679.557	280.05	231.302	407.911
274.913	174.924	210.746	208.776	190.251	413.488	423.724	658.263	163.692	228.992	834.842	870.534
213.495	185.638	320.999	272.137	145.425	223.838	1220.89	751.078	185.785	292.277	937.447	787.195
225.481	249.902	245.052	230.632	213.084	231.737	360.884	315.117	211.625	233.658	195.954	252.111
216.41	328.134	207.002	1295.85	226.671	261.514	446.028	293.817	752.207	237.75	1136.19	713.076
227.677	253.54	358.932	317.578	972.992	405.145	483.03	222.878	727.203	241.453	214.814	230.723
202.543	284.125	422.497	212.705	520.215	248.176	217.69	194.818	235.868	229.196	1040.9	705.665
213.504	236.539	288.922	294.647	177.801	178.03	208.473	608.402	236.602	275.965	202.797	237.405
189.191	213.778	174.619	1405.9	253.407	221.077	906.928	340.065	201.145	239.4	164.387	308.013
259.722	238.521	168.665	309.176	376.932	422.003	535.631	848.825	704.649	408.155	262.272	674.553
215.538	279.919	218.815	250.03	194.852	624.748	835.175	500.673	1177.19	259.816	331.139	792.898
257.809	236.873	191.252	229.579	204.096	196.234	336.681	397.104	182.053	1132.02	173.865	713.869
170.053	212.821	167.596	1151.86	409.5	332.413	243.34	178.456	184.176	204.412	246.36	829.214
314.044	277.117	235.522	202.949	397.326	182.758	384.582	208.441	864.447	197.61	242.735	173.237
289.716	192.006	183.018	808.137	285.37	1269.08	562.208	711.524	182.516	219.352	261.336	534.148
222.577	282.572	255.014	201.086	159.051	157.324	184.181	497.533	757.56	216.533	219.145	626.47
200.187	330.24	179.646	367.179	406.628	165.624	181.196	176.169	726.159	295.663	325.655	436.052
181.481	1267.92	394.255	280.568	281.188	521.933	584.024	283.899	756.869	203.477	460.819	692.064
211.217	214.483	360.911	394.963	200.477	169.945	750.867	384.608	1123.53	410.103	219.728	487.95
165.278	180.719	200.982	201.377	153.499	861.315	656.458	168.59	849.751	167.384	240.909	179.924
185.557	221.864	163.685	214.386	224.611	468.304	1104.23	329.711	604.082	428.385	249.259	190.047
197.251	150.66	283.562	340.04	238.992	254.819	779.839	297.725	806.507	365.514	1190.62	173.657
260.072	277.892	223.316	295.766	209.142	203.323	968.754	198.026	771.74	180.751	1114.22	817.658
199.979	308.07	217.215	421.151	202.431	251.068	864.899	446.319	556.937	729.342	223.276	194.903
214.324	246.484	161.224	253.957	179.179	277.883	288.49	225.889	635.356	597.827	333.337	173.171
166.323	348.889	237.845	411.84	245.404	333.563	941.707	146.751	1158.16	844.739	233.626	571.918
264.891	188.114	227.501	367.207	170.957	286.492	206.261	971.518	298.243	184.744	354.658	185.891
242.862	212.82	221.534	227.131	165.394	230.142	234.355	195.068	251.84	1881.52	213.425	204.845
277.143	214.327	756.015	431.854	558.679	153.579	261.852	160.724	205.906	1675.39	211.464	514.343
276.771	475.676	209.178	606.64	350.659	232.073	188.61	203.51	188.827	161.068	392.723	297.484
253.955	282.681	225.062	190.508	221.179	219.015	345.915	602.243	581.942	192.116	215.697	201.273
228.027	250.683	227.705	303.955	223.225	244.085	293.731	569.227	253.992	256.29	713.66	1238.95
233.879	207.771	221.612	191.918	245.791	294.075	249.734	202.811	690.206	646.018	1004.38	183.288
287.684	274.927	226.684	380.784	192.291	354.604	421.353	187.992	229.513	214.472	414.196	1175.83
249.309	321.215	238.389	249.623	223.951	385.576	655.118	648.938	708.934	876.916	956.326	1514.6
702.923	222.017	242.682	235.159	205.416	786.369	490.451	723.692	615.564	320.358	233.759	193.262
183.159	203.027	286.344	324.86	208.724	238.84	198.183	178.756	210.103	231.729	379.504	718.938
246.504	307.052	251.26	365.799	224.661	299.089	239.497	176.876	268.969	525.679	1038.44	181.63
206.049	194.648	132.732	240.718	206.923	340.205	821.019	902.342	222.069	697.996	164.414	210.936
229.063	196.691	156.052	373.975	189.034	524.909	214.107	588.306	855.452	496.964	209.614	199.056
196.861	185.307	136.099	372.197	260.492	201.95	709.063	833.695	195.734	487.603	423.448	211.984
194.36	189.716	130.047	347.7	252.996	171.097	242.986	206.347	1070.77	520.07	379.486	223.542
310.23	288.799	146.568	311.891	355.439	388.512	262.165	474.121	247.933	449.087	732.876	239.923
196.065	187.311	140.162	278.702	320.049	240.446	993.155	1129.23	1280.95	415.622	293.915	228.883
208.456	195.238	152.839	329.552	288.459	230.458	197.328	395.547	203.636	795.948	1260.83	1481.62
312.95	189.665	152.857	343.057	210.068	439.127	205.502	175.061	330.232	723.659	335.631	601.573
356.686	230.644	135.916	295.479	209.06	352.94	424.514	214.156	210.901	783.223	221.162	931.202
142.026	508.494	160.13	408.025	207.585	365.12	183.209	215.867	274.26	358.82	203.725	1134.5
230.034	148.371	133.781	847.14	204.709	385.135	625.912	185.146	669.423	454.274	214.292	226.398
165.717	319.615	172.14	336.723	241.717	169.377	201.639	411.828	689.139	1633.85	230.71	167.37
175.876	295.941	168.983	560.674	206.713	208.07	201.177	162.34	734.846	303.227	208.508	165.564
294.743	153.794	175.538	411.262	254.991	1840.79	227.126	636.652	499.204	679.15	923.457	163.989
254.877	174.877	188.18	209.28	253.213	1603.81	905.694	483.751	864.725	496.763	209.975	1676.11
432.606	222.169	249.863	670.838	226.923	169.577	503.228	194.39	378.282	477.014	407.652	1098.87
194.08	924.814	283.366	284.758	148.65	491.718	237.263	557.395	193.925	1080.31	214.534	614.293
191.204	243.769	244.368	266.86	239.999	235.942	201.46	216.879	680.435	263.278	350.488	762.238
167.399	325.359	188.754	287.442	219.446	197.661	175.275	269.269	381.859	986.879	237.132	1197.09
275.741	266.935	136.172	557.019	281.462	266.64	181.175	175.184	711.064	968.803	184.351	238.309
234.677	653.432	133.175	286.889	349.632	305.428	211.353	1027.77	976.894	535.816	310.719	614.102
232.136	289.342	189.263	223.091	315.842	201.342	221.787	188.534	948.06	436.117	208.662	513.466
198.54	270.575	157.526	275.171	345.517	218.149	673.054	176.131	786.363	241.879	203.426	253.902
171.854	347.779	209.912	256.189	409.518	989.635	288.48	188.106	568.178	483.652	224.523	409.576
246.319	263.113	171.311	319.956	755.407	1297.02	175.814	610.242	877.388	223.016	1317.76	768.886
214.695	266.807	379.099	236.773	263.834	240.853	438.634	205.905	581.57	323.819	311.342	242.921
127.086	503.88	178.434	360.057	320.989	207.876	207.612	208.433	248.431	577.726	225.925	217.826
148.846	221.833	332.229	223.608	219.172	219.15	499.324	721.033	1209.11	757.948	1238.61	411.092
133.135	321.282	190.242	432.289	252.96	168.453	549.187	964.718	166.887	594.441	1103.28	238.316
160.258	384.834	193.382	306.202	644.262	230.095	181.334	777.475	171.195	330.188	664.925	276.996
166.599	221.847	215.821	251.302	277.139	231.193	214.234	169.044	531.588	828.61	775.471	281.847
236.412	315.539	284.557	245.434	285.469	254.981	776.375	1276.07	300.867	267.715	193.278	248.675
206.07	250.846	199.684	270.41	346.005	189.405	254.202	226.076	222.893	421.868	565.958	252.937
265.503	240.327	210.636	1653.91	462.319	188.234	686.856	343.258	209.771	888.745	821.88	503.372
139.333	214.457	182.546	1461.92	369.518	585.592	904.02	207.016	187.878	253.012	708.702	481.089
163.886	334.322	285.688	224.425	265.812	376.492	1078.9	191.893	358.203	1258.4	984.973	892.063
269.02	207.388	217.247	192.478	366.503	209.865	202.284	170.804	489.428	824.187	1589.53	670.759
172.848	241.574	180.055	309.716	254.114	345.871	600.13	233.551	478.063	779.506	150.387	860.773
350.179	224.899	153.013	233.169	256.652	409.593	194.466	890.588	217.207	854.628	669.449	572.353
181.547	181.333	782.022	632.889	235.156	275.427	278.369	199.693	534.739	788.912	321.439	327.204
215.808	274.762	235.21	277.256	219.769	470.677	983.421	612.131	184.919	914.892	298.044	225.739
231.879	240.274	160.445	258.91	191.781	523.778	234.002	207.86	258.537	781.11	278.136	206.426
1641.41	210.95	147.247	476.565	243.868	2650.29	1179.65	154.691	1005.29	305.693	710.493	197.083
244.125	907.232	217.91	487.653	297.551	237.019	359.469	305.922	178.521	599.044	189.56	195.327
192.472	226.226	232.3	232.392	238.953	225.62	455.701	215.242	185.194	490.382	171.009	1060.74
202.675	444.006	171.145	393.49	213.165	169.454	260.841	212.85	158.735	397.838	399.65	194.892
255.485	213.43	249.513	310.626	669.986	351.019	622.601	199.07	266.599	720.86	709.514	204.272
269.883	218.977	405.366	360.877	258.774	226.786	274.367	176.949	214.329	376.307	350.447	409.706
205.547	177.266	202.53	264.769	453.479	198.55	322.883	857.7	986.015	1083.5	704.968	217.935
236.303	612.374	200.769	273.507	206.88	276.423	211.598	228.616	1025.49	602.134	790.425	217.297
212.83	195.71	420.124	268.26	452.731	156.957	782.79	181.253	729.703	560.385	284.445	210.956
338.161	193.88	232.667	315.882	361.874	204.858	173.503	810.295	652.239	193.033	218.864	224.752
205.818	167.401	310.101	262.43	283.141	163.661	233.733	201.898	205.128	465.251	215.554	233.398
217.454	264.699	263.894	208.31	297.02	341.503	592.935	229.209	587.852	199.159	793.256	212.788
315.316	189.026	184.393	286.534	253.605	230.871	283.291	206.335	176.132	508.786	667.523	216.921
240.527	210.812	203.142	177.813	206.696	232.364	924.865	540.04	435.648	196.877	274.39	248.824
295.539	180.303	178.02	345.59	198.055	166.343	212.923	243.69	565.318	293.244	554.061	870.096
289.771	149.999	171.555	189.916	488.925	157.562	216.281	213.36	770.663	346.394	214.631	481.997
312.336	188.474	213.325	178.03	307.85	224.539	243.75	698.672	224.196	365.971	295.647	286.201
245.246	241.024	215.914	311.593	314.285	258.071	201.9	283.649	989.573	190.084	292.728	400.593
219.003	171.769	425.373	201.069	373.883	409.459	684.241	175.585	848.275	231.057	264.234	207.175
231.001	171.516	254.271	153	692.923	222.756	231.102	177.288	1081.92	462.355	226.167	192.372
312.842	313.384	248.233	205.64	147.665	190.621	966.861	210.06	509.789	354.449	682.472	158.903
251.11	321.254	310.148	207.924	544.822	240.043	187.504	246.149	883.073	215.373	228.48	160.2
540.392	974.396	225.136	278.764	191.598	266.277	300.601	572.452	1043.36	196.014	201.367	657.718
208.523	231.102	255.91	203.887	158.287	293.59	727.692	190.588	169.805	274.804	760.463	789.082
230.542	320.607	399.815	241.918	255.989	291.317	294.604	515.83	358.141	207.75	705.599	3692.73
204.36	264.761	2827.64	162.271	217.634	270.701	1394.16	159.62	485.465	1435.99	168.506	407.176
193.301	274.744	401.998	420.735	203.924	156.957	216.151	835.503	240.237	200.791	810.726	642.257
238.794	287.803	339.892	285.234	246.203	186.073	221.048	214.255	191.562	700.535	161.187	525.371
1420.29	200.272	325.708	225.631	195.536	199.981	180.976	208.69	352.561	195.107	213.42	205.655
569.01	267.175	155.037	250.725	160.623	175.413	184.083	215.476	233.015	468.787	1453.65	703.88
220.797	199.242	260.333	192.258	294.322	175.088	164.346	234.213	208.812	237.219	182.021	210.187
229.903	187.75	336.152	206.505	241.2	230.687	350.563	173.938	427.156	259.693	215.192	583.771
172.671	185.885	278.061	459.577	247.519	268.688	457.14	558.209	587.82	222.304	194.443	384.345
611.496	261.586	212.184	223.029	204.821	328.209	390.494	207.935	219.532	228.901	489.18	2329.55
473.99	263.795	238.79	199.451	159.267	181.348	593.576	271.239	535.648	222.044	165.693	188.215
192.985	273.862	251.48	207.177	220.299	193.521	470.357	198.102	166.124	225.924	904.338	222.986
209.241	257.093	250.082	219.993	235.661	361.44	568.493	215.225	291.232	555.361	421.744	157.35
397.348	173.688	168.751	250.879	219.616	190.663	471.777	266.512	145.516	216.471	753.687	169.074
201.43	213.761	179.71	234.557	412.366	262.798	390.052	216.558	909.832	212.192	816.723	179.688
243.795	198.931	281.765	192.415	233.471	189.348	163.83	153.942	412.526	538.192	745.803	456.051
187.065	204.986	199.89	175.142	212.344	279.849	193.762	497.288	331.587	213.587	470.267	1056.54
197.548	194.035	203.29	309.154	213.818	181.812	195.91	163.728	508.691	215.09	238.763	721.296
233.446	196.104	178.327	341.002	294.85	190.637	377.126	175.565	149.347	217.241	698.965	372.996
213.296	208.747	196.744	246.068	192.46	208.611	260.574	173.739	192.799	199.081	907.946	601.999
208.573	396.781	182.159	192.711	193.171	368.709	173.281	712.788	190.691	729.777	493.021	261.112
228.088	188.956	196.133	303.496	215.541	385.858	286.712	216.658	187.349	839.422	632.918	1018.34
210.058	155.764	197.051	222.843	363.234	228.882	365.472	261.678	305.848	1163.16	155.255	226.488
261.515	442.772	416.384	355.7	253.923	232.077	499.513	214.645	200.283	198.844	227.517	315.185
159.56	222.494	325.56	304.149	245.99	178.893	641.347	769.903	197.583	770.496	151.154	200.547
253.087	194.383	359.889	312.206	169.799	258.966	496.151	197.532	239.626	167.452	210.602	509.13
443.862	265.344	253.495	300.678	165.086	254.879	638.236	187.377	208.59	570.409	502.466	187.574
203.654	368.086	295.997	235.299	231.677	229.029	208.768	920.765	302.892	179.267	151.088	179.696
174.542	207.116	227.469	301.648	167.713	179.131	1167.86	275.392	261.456	208.724	203.708	171.312
158.149	303.777	269.414	178.001	230.198	201.374	495.558	608.272	497.507	831.812	269.838	159.04
193.024	217.425	181.266	252.61	149.676	187.811	301.131	206.664	201.261	1242.06	853.816	175.505
230.967	192.875	210.291	162.54	149.712	204.783	204.337	213.062	183.856	264.933	178.364	710.005
218.828	277.649	194.021	199.436	236.646	323.403	194.24	463.686	509.116	147.479	192.18	630.817
444.172	200.174	574.861	187.374	143.225	215.199	206.308	210.956	254.975	548.308	195.519	584.712
266.36	359.371	200.928	194.508	176.213	144.12	690.705	403.46	726.256	166.36	537.511	560.943
271.499	289.186	345.076	150.467	181.846	287.042	360.836	182.026	812.81	208.751	246.88	1189.94
196.425	258.223	357.463	377.497	591.749	254.639	430.243	212.083	496.248	387.947	202.758	1133.13
290.903	187.764	260.288	165.601	241.993	175.298	294.792	661.362	223.894	153.968	247.353	244.194
263.515	321.937	342.259	159.552	390.661	189.1	685.552	393.353	830.872	667.803	232.072	315.798
515.553	236.431	314.388	194.005	460.411	461.066	1064.24	1077.94	824.512	644.662	1826.78	424.068
251.632	421.418	326.386	183.79	402.885	222.933	384.806	225.661	777.463	630.511	408.491	669.44
235.317	275.938	166.702	314.882	393.752	387.716	279.105	195.172	202.529	182.015	523.183	516.267
359.594	407.995	187.992	180.868	229.739	208.513	274.465	191.153	141.35	190.037	247.293	482.028
213.465	252.478	155.772	222.223	238.791	470.264	206.748	220.35	175.8	775.439	775.916	289.175
264.721	233.456	240.974	242.083	271.078	219.468	495.1	200.147	637.191	231.902	687.102	199.024
241.845	343.517	359.658	176.013	213.49	248.307	274.611	799.663	589.366	154.142	183.794	303.238
329.834	259.907	361.048	184.481	358.64	292.659	200.496	251.942	329.688	1038.58	193.805	319.558
258.373	222.835	419.489	183.379	202.935	276.643	163.897	184.592	390.038	540.639	583.304	467.283
236.972	238.123	197.364	343.375	194.35	277.758	664.898	177.52	933.629	1160.66	234.793	863.866
224.466	216.5	171.021	267.967	282.98	340.173	670.196	183.41	953.332	793.854	368.332	196.184
212.489	481.38	175.145	237.471	225.643	276.519	597.75	445.983	756.721	219.214	774.813	1197.97
195.796	279.336	243.282	200.57	158.746	319.893	755.119	212.736	157.984	664.332	571.738	366.133
1065.88	334.94	179.705	312.614	1679.53	415.399	565.573	484.564	738.43	797.598	150.524	210.289
559.641	303.474	228.26	506.867	292.207	389.618	228.498	1063.52	284.003	987.225	542.425	235.396
160.107	363.939	256.383	139.165	253.528	311.913	217.095	152.109	234.333	473.224	614.183	188.226
365.267	353.951	243.788	244.028	167.088	232.317	218.842	812.535	228.08	206.884	197.481	198.091
284.328	374.738	204.731	317.464	302.054	1052.61	200.558	725.77	677.936	1094.15	396.172	181.595
168.537	263.706	324.68	246.314	155.256	410.877	191.435	1122.4	761.464	513.44	1011.65	171.769
284.81	250.236	344.045	504.135	225.991	206.72	260.217	1138.08	478.861	210.218	183.122	872.986
236.962	317.157	284.862	167.845	214.776	315.636	536.697	288.694	698.486	195.373	235.833	262.519
190.003	237.384	202.322	242.625	252.729	616.447	208.983	375.049	195.138	176.989	267.478	509.346
218.444	364.461	191.573	287.055	463.675	768.903	828.824	653.066	189.892	195.289	194.217	670.515
186.146	298.069	206.656	441.445	224.104	356.338	797.223	288.911	193.352	186.271	182.576	451.668
1018.15	318.77	212.778	300.264	361.011	836.114	189.579	213.287	194.817	214.536	752.241	182.396
799.966	253.457	298.464	256.44	391.79	605.603	186.999	214.89	397.774	272.14	234.914	361.455
205.375	275.683	197.429	162.466	235.865	366.003	457.78	220.057	927.86	425.36	209.748	192.097
1248.64	161.561	258.064	287.425	260.227	315.323	911.926	649.991	198.491	241.763	793.074	240.078
212.159	201.033	967.209	243.002	285.399	272.777	342.456	407.985	822.81	316.617	198.972	228.036
256.393	161.732	218.923	304.544	246.267	221.315	978.204	163.694	665.062	221.362	157.96	952.128
241.021	186.473	230.851	322.386	464.831	455.905	1097.68	349.956	547.815	582.408	264.717	720.726
201.205	202.726	220.341	433.399	329.959	468.135	403.604	640.831	304.004	203.564	254.969	190.566
160.951	210.038	341.692	224.049	369.324	867.653	209.065	772.939	556.987	239.399	626.526	648.117
156.421	198.332	276.415	304.537	1850.88	242.588	244.075	177.242	671.556	513.407	628.534	263.228
294.677	220.542	244.476	162.755	286.229	188.041	385.116	169.219	209.899	225.587	496.448	1327.84
207.773	238.175	274.681	209.35	491.772	635.288	294.77	611.504	630.033	199.043	257.851	186.785
347.449	248.434	291.873	262.948	228.154	279.521	307.486	163.032	1008.39	412.001	1083.2	301.599
234.255	201.07	189.47	206.75	395.579	309.888	188.254	629.027	642.223	173.652	399.074	757.963
221.666	200.542	174.89	248.516	220.329	194.132	181.228	191.818	748.271	816.395	646.928	244.818
251.582	153.442	207.875	4719.08	195.046	2695.91	152.956	154.442	182.058	179.085	202.202	853.794
267.97	194.725	160.831	185.561	207.125	3441.54	175.445	208.385	197.814	305.492	1274.77	615.532
363.518	207.127	167.89	211.326	241.172	208.224	189.173	215.607	328.433	528.181	334.515	196.182
399.391	188.458	186.098	180.147	212.185	289.803	184.646	425.087	428.638	215.293	1059.15	260.27
261.999	163.87	235.636	254.204	300.458	297.45	423.723	894.455	203.148	217.647	218.325	772.837
518.667	160.679	191.209	206.992	235.396	248.956	347.664	207.896	195.317	1154.9	232.549	194.246
231.667	222.848	1224.04	199.359	262.611	254.7	437.4	315.465	192.464	309.862	209.221	726.54
258.954	198.16	196.523	281.081	232.111	1543.82	198.76	221.659	660.351	846.602	628.014	206.816
439.894	171.2	249.449	300.466	236.268	261.812	164.192	192.116	196.343	219.507	326.828	184.591
421.774	540.426	194.808	313.164	376.058	286.309	486.817	262.038	258.537	201.173	1348.4	276.95
316.176	226.881	246.424	398.682	287.916	1450.14	199.237	342.534	760.679	206.302	215.927	185.011
195.591	184.873	157.817	282.882	453.17	234.054	173.291	345.971	202.262	214.166	720.864	603.773
253.565	206.47	562.921	306.393	218.361	262.641	180.546	522.525	380.724	1381.45	178.703	693.278
199.006	211.666	193.983	218.544	307.096	287.638	171.279	357.728	663.731	1096.26	197.738	633.855
179.029	184.668	441.783	455.047	229.424	289.176	574.011	627.81	551.469	183.984	520.515	545.121
189.23	153.597	255.666	216.439	374.015	295.99	156.057	206.03	683.095	243.991	195.179	182.251
237.458	575.767	172.508	219.101	460.728	201.958	190.308	173.712	670.286	222.613	1039.83	186.093
190.208	172.216	201.527	224.991	277.309	211.915	176.502	201.833	233.403	1191.48	532.752	177.835
153.45	246.902	171.871	271.368	318.289	321.41	185.208	181.895	187.211	223.201	198.942	734.772
169.357	195.283	587.872	416.496	937.551	338.692	160.313	186.21	202.606	201.498	189.503	459.351
223.82	2344.4	414.99	224.941	214.128	156.82	707.409	174.399	815.923	855.359	162.885	199.234
236.728	197.476	241.566	338.484	201.395	203.788	246.105	202.018	293.522	216.643	187.299	301.077
206.953	189.859	693.404	210.082	233.451	262.997	216.577	154.449	935.121	1085.54	529.103	1110.29
202.039	165.871	386.435	402.266	176.832	243.776	698.138	246.952	509.938	229.365	1069.99	299.185
307.039	259.928	270.522	241.031	201.013	193.331	580.702	411.663	610.082	319.364	635.025	693.354
260.155	171.975	183.534	260.295	518.581	216.614	222.435	595.084	520.255	344.447	648.831	210.832
373.615	174.209	388.55	450.943	243.644	326.787	182.245	170.114	188.163	299.563	1030.45	820.115
231.291	224.07	539.615	305.569	748.849	297.874	322.675	200.501	200.452	818.785	212.803	1313.25
221.783	457.532	186.108	451.734	161.816	205.648	580.133	291.008	193.738	308.592	154.964	201.356
343.53	330.686	232.157	276.25	362.81	177.223	172.566	264.82	203.25	326.508	176.154	404.828
199.67	216.198	1186.85	207.419	279.801	139.164	973.031	909.763	321.453	346.516	184.184	318.178
172.79	229.34	156.963	245.145	232.537	371.015	229.879	191.633	247.879	202.334	200.414	930.343
196.42	247.298	205.139	271.901	255.914	215.987	303.355	778.476	158.725	207.548	792.252	515.144
287.77	210.931	166.617	214.262	183.242	300.805	390.406	194.364	199.771	195.239	188.062	893.723
164.073	185.932	214.948	242.869	254.954	207.105	324.464	295.922	725.306	173.708	197.87	244.438
217.024	154.378	276.539	243.256	187.432	155.663	681.73	214.785	830.485	636.692	667.802	480.769
199.262	196.196	169.792	214.337	231.125	206.849	458.137	235.129	496.17	302.046	340.824	322.736
233.403	152.488	230.029	225.815	262.442	330.39	336.801	165.057	600.146	968.02	196.272	384.09
212.938	194.018	607.05	301.454	213.949	282.908	286.519	807.784	632.311	884.698	193.606	315.556
341.066	177.69	230.527	307.185	364.236	234.186	708.941	221.55	305.347	204.744	402.292	481.82
208.628	703.211	257.293	219.033	236.466	238.541	576.44	226.206	187.053	228.378	582.729	630.051
260.689	229.966	820.79	230.367	378.994	209.666	1101.23	725.635	329.008	146.12	498.161	432.731
201.793	213.123	184.347	320.184	214.465	312.978	179.344	459.497	202.053	1455.23	163.776	750.165
237.215	202.609	267.762	243.659	214.162	194.205	538.296	584.876	1017.92	1201.44	228.993	1420.23
205.164	194.555	172.647	275.026	194.476	256.422	488.435	229.028	497.524	231.855	331.462	736.536
204.168	175.789	262.161	405.327	340.916	185.797	358.508	658.991	260.287	326.86	189.456	388.83
245.943	193.082	183.272	216.268	400.31	338.824	191.632	451.489	499.856	1052.64	394.981	210.387
228.984	217.804	413.659	324.03	335.544	196.416	880.114	273.427	274.475	972.59	181.968	166.113
298.895	188.897	249.988	319.236	215.785	214.502	414.368	414.313	173.025	202.046	378.368	1070.34
222.359	173.889	270.619	254.718	256.16	333.827	236.628	385.007	174.956	203.077	813.887	679.609
414.718	272.375	182.431	269.848	472.259	234.957	616.017	166.059	518.725	589.415	839.508	196.687
211.748	213.856	280.592	281.978	228.186	304.769	872.397	601.56	205.129	466.492	409.671	790.726
225.326	221.631	278.703	305.699	230.289	230.421	293.464	295.044	959.063	217.187	334.071	1261.88
208.509	249.077	316.873	265.084	226.48	213.319	1099.64	675.867	507.171	202.342	548.026	429.237
274.397	162.334	212.317	251.975	224.552	274.829	894.151	652.493	190.736	189.565	890.911	1035.24
506.765	168.443	219.725	229.151	364.591	209.822	926.551	885.258	563.266	187.373	1101.99	180.676
526.912	468.282	239.036	154.775	244.851	841.644	954.316	362.088	609.641	185.707	280.566	2238.1
298.091	252.44	177.314	327.221	293.368	386.752	390.674	254.849	428.331	834.009	537.572	213.592
5214.38	313.918	306.952	324.791	349.146	358.831	920.417	218.728	452.334	185.364	217.79	224.69
838.841	198.196	218.026	259.258	232.067	279.905	1084.98	257.278	764.075	826.631	470.995	728.949
215.614	205.643	280.551	332.075	504.089	229.471	789.471	177.462	198.119	168.73	179.136	688.938
344.18	198.981	222.309	1657.75	269.068	302.338	192.76	712.181	338.712	502.37	1473.74	481.159
299.654	322.506	221.475	351.713	239.491	191.263	154.451	220.906	206.645	190.329	165.393	678.369
231.595	194.626	229.063	253.899	265.399	377.59	165.263	184.349	493.176	250.178	205.176	372.643
194.368	193.011	175.786	213.266	224.623	227.866	1636.75	238.17	192.228	217.897	220.673	336.991
251.566	260.534	172.583	210.075	407.441	261.422	155.097	666.389	175.925	257.403	175.424	299.864
230.3	309.008	212.818	1465.48	279.46	159.436	166.777	165.85	773.73	151.918	471.349	200.851
312.932	179.469	620.987	394.449	221.659	221.236	172.501	578.003	644.528	164.543	168.43	694.52
3166.58	198.916	187.718	567.124	262.961	202.719	174.71	149.612	301.39	249.33	198.096	752.597
258.617	217.528	533.108	233.801	338.982	215.688	221.26	1235.87	263.512	263.728	520.753	778.819
295.375	351.707	294.718	269.845	619.844	210.454	751.153	497.378	545.604	201.392	218.257	613.918
210.887	204.275	211.472	328.085	299.107	311.655	160.837	1127.84	437.271	249.416	333.554	700.055
192.126	187.237	285.899	333.832	157.542	445.49	177.574	165.692	243.787	214.054	164.446	505.829
239.764	194.242	188.15	284.091	211.938	341.929	1067.71	194.382	194.013	203.871	310.474	474.938
212.481	202.486	228.268	401.352	161.773	283.948	696.903	235.415	372.669	638.397	1586.61	311.267
216.519	357.091	281.295	237.925	241.303	208.502	368.463	207.031	202.451	262.495	203.563	207.436
289.79	191.046	585.84	247.221	175.888	225.24	154.756	266.802	475.735	180.141	231.601	699.992
362.982	368.639	410.721	510.366	497.839	196.203	232.012	598.376	822.396	185.143	857.65	623.496
253.917	205.688	260.88	251.283	162.878	266.204	336.845	228.359	307.911	175.64	175.957	313.047
217.618	440.026	245.238	171.181	370.315	232.416	185.477	757.325	183.255	451.896	540.362	714.562
231.804	150.437	268.004	190.355	236.203	322.909	195.017	161.043	802.937	709.241	195.509	251.48
294.227	249.3	402.728	274.105	229.229	188.244	668.335	201.978	202.279	546.877	181.383	364.691
301.507	201.616	273.35	190	300.902	463.137	201.724	797.623	827.808	504.567	191.495	262.267
209.025	190.261	229.527	405.942	223.975	283.86	209.979	275.855	302.252	217.327	291.227	385.607
294.454	251.585	219.048	518.169	246.59	2892	202.118	156.341	238.056	164.047	759.151	221.833
194.643	242.823	183.472	295.718	296.201	330.96	204.774	183.603	390.239	340.722	210.573	1250.34
270.727	195.135	238.919	232.443	180.339	191.546	197.3	205.363	795.173	756.402	213.758	1305.22
387.609	319.51	783.356	503.195	257.467	455.378	200.636	1353.9	210.003	901.409	243.307	461.945
229.952	220.736	271.838	188.425	208.913	242.222	201.13	387.396	1212.87	354.279	373.844	470.287
451.892	312.395	904.306	971.217	219.689	211.805	695.183	254.005	296.633	225.154	166.16	471.244
346.916	205.014	238.86	1512	550.404	942.671	196.889	560.589	232.737	203.639	168.656	395.98
339.82	205.021	186.248	215.707	485.13	450.148	609.647	427.637	393.768	1200.91	226.351	193.793
376.028	241.32	267.412	483.184	464.532	359.077	566.326	348.467	741.266	180.952	182.895	217.674
198.2	226.482	328.953	244.424	182.693	228.149	252.338	580.621	261.413	326.182	194.578	911.001
167.379	246.268	236.899	197.161	440.417	395.696	520.837	171.73	306.969	298.579	214.995	1079.76
201.414	207.766	242.884	270.988	330.467	303.994	517.907	230.339	921.934	192.728	190.274	945.001
288.676	656.801	301.354	212.292	281.89	247.182	212.897	191.364	1053.47	158.261	624.06	211.775
182.883	274.174	348.552	203.598	289.929	192.02	893.046	194.637	543.815	565.62	999.519	302.394
344.754	220.047	242.449	496.547	247.514	1760.79	264.7	598.881	387.881	234.62	170.378	236.066
2594.79	482.891	240.989	182.43	1290.47	148.646	220.588	183.956	185.801	193.131	224.806	316.226
206.521	184.118	335.253	214.89	240.792	195.276	271.355	1016.36	305.307	144.916	779.716	227.388
187.968	188.027	308.328	213.127	373.33	273.041	608.58	168.579	193.837	620.435	212.348	256.03
313.697	216.988	274.192	708.7	316.76	233.916	222.428	579.555	192.533	186.086	286.712	256.658
174.821	216.215	386.857	299.561	319.07	200.703	220.043	209.631	187.982	193.189	233.584	741.327
229.572	326.457	376.581	174.475	224.161	484.34	190.453	494.507	855.382	496.775	167.514	289.75
277.867	202.402	857.348	242.852	212.692	262.141	214.8	256.424	167.083	354.59	446.11	370.809
188.171	337.183	243.674	286.19	756.719	526.141	226.013	331.556	667.042	516.965	173.875	620.03
245.115	240.724	295.524	562.067	293.235	358.019	186.622	232.763	180.914	165.961	218.315	404.374
234.701	280.92	214.52	426.668	409.546	388.059	207.716	250.828	481.036	292.066	219.211	1941.92
209.555	259.365	256.765	235.884	393.981	692.058	176.587	583.889	274.472	171.297	486.301	424.343
1192.03	171.61	233.671	397.714	338.927	185.639	204.534	584.742	356.418	265.501	177.743	318.928
473.644	166.564	238.039	283.486	256.092	431.046	873.272	1234.68	176.128	267.694	224.657	887.756
284.549	310.478	188.427	538.29	495.74	710.624	248.389	573.768	166.388	289.859	188.083	298.021
381.426	283.574	331.349	308.918	181.451	200.214	182.897	193.62	172.757	325.332	300.315	891.984
504.157	220.12	269.451	365.116	460.171	247.695	1155.7	777.507	297.428	276.072	196.406	1202.5
226.954	149.182	239.351	206.198	180.911	232.331	213.762	248.972	625.701	272.885	212.909	603.163
256.953	183.1	205.506	496.949	211.66	338.363	207.683	914.871	571.202	225.992	533.315	739.729
222.147	204.674	358.235	321.169	190.656	197.173	248.126	773.72	621.229	188.78	1045.18	639.044
236.658	370.081	312.156	281.504	291.32	154.892	185.314	691.203	766.445	213.194	193.259	173.573
240.825	197.454	206.396	174.941	348.811	337.521	215.602	1102.42	426.511	509.285	207.692	374.439
209.62	339.279	226.184	232.328	223.982	297.037	1153.29	480.114	1021.63	568.117	230.038	206.298
380.27	169.348	203.877	200.645	306.5	455.069	662.369	823.975	745.622	469.61	223.206	246.921
215.648	946.21	196.56	286.714	236.006	314.798	185.079	510.653	632.181	264.452	205.74	898.383
301.728	258.882	234.748	1808.09	300.2	271.264	781.349	471.356	803.776	504.697	186.649	608.455
302.852	263.201	263.789	216.174	236.261	584.592	1412.38	1007.68	258.458	192.57	193.229	156.47
363.178	258.3	221.599	407.577	245.704	321.608	848.373	241.31	199.84	192.547	712.98	154.802
289.983	182.961	168.259	260.053	187.284	215.693	630.276	254.462	703.434	815.887	1060.21	150.223
275.256	296.611	346.977	245.552	187.328	261.234	217.068	209.005	524.17	175.972	161.532	623.763
419.373	222.987	711.016	344.92	200.444	175.458	218.513	563.77	163.413	185.191	259.201	171.659
190.3	298.546	432.464	1139.28	322.719	260.851	203.339	522.946	640.085	874.666	909.183	183.258
287.771	275.604	242.385	426.825	379.13	197.809	467.411	320.873	1000.07	201.297	190.939	154.073
199.841	261.268	256.441	181.931	281.921	258.56	194.376	383.604	1081.74	224.054	433.381	225.117
325.38	293.752	264.519	424.153	213.703	267.671	558.195	182.966	198.726	998.324	1016.46	585.007
292.229	834.755	331.674	278.982	220.54	181.656	180.475	282.47	634.116	168.299	780.448	190.207
284.652	279.685	147.259	196.803	262.474	584.15	934.863	305.414	287.667	237.919	1068.35	212.971
313.259	296.231	526.178	455.04	216.388	241.989	186.534	401.016	569.472	396.701	683.306	160.544
203.091	358.983	223.55	413.747	204.556	284.745	207.844	204.415	365.489	214.783	206.557	370.122
191.716	139.781	347.189	191.878	185.239	258.231	585.803	229.429	163.983	203.83	596.629	166.163
196.526	181.041	285.852	236.929	841.969	704.938	704.823	201.125	180.182	207.538	836.628	167.875
164.796	337.78	335.168	296.43	199.651	208.368	178.397	189.745	493.006	192.843	198.414	174.703
260.402	255.583	358.352	362.572	260.673	194.245	191.171	509.921	821.461	203.443	221.857	203.855
209.658	364.861	270.335	187.027	195.105	178.329	906.374	189.058	184.154	201.514	527.749	636.559
276.708	188.035	616.327	211.852	198.469	181.326	252.278	196.941	313.793	182.387	231.099	173.683
210.241	677.712	363.074	331.14	251.698	167.623	203.212	175.871	383.729	201.076	293.219	235.763
218.098	166.588	327.754	312.221	177.772	184.403	788.349	606.201	548.982	215.243	1015.01	151.277
248.536	220.942	311.654	275.781	765.089	252.084	185.2	164.347	555.461	165.46	1075.37	186.438
245.235	175.697	307.705	218.069	650.43	356.769	948.888	378.477	519.629	216.057	725.092	208.543
232.18	188.586	486.465	310.778	532.622	498.912	842.01	276.522	684.47	216.164	200.101	215.53
193.991	258.253	279.776	228.748	573.868	785.745	813.981	184.986	191.801	173.979	543.417	186.926
213.472	222.583	336.098	276.158	208.247	832.21	579.018	185.345	890.627	1312.18	277.587	259.371
302.875	230.905	156.608	198.437	255.82	277.768	717.35	870.999	1117.37	160.591	654.733	722.48
299.44	226.181	241.536	379.742	797.575	147.607	491.265	272.521	547.919	246.646	912.878	181.544
260.993	254.102	146.26	269.028	299.199	538.223	226.575	300.013	518.384	1365.07	186.502	189.076
196.006	1122.69	178.835	201.243	291.236	204.216	394.118	204.237	206.713	197.869	696.398	169.528
146.552	187.374	199.556	574.143	271.423	183.756	291.259	939.396	379.174	392.035	281.731	258.749
253.975	1378.29	190.631	245.897	256.055	424.525	788.697	165.414	822.281	382.775	156.909	172.602
204.743	190.253	282.462	164.839	251.084	499.667	544.003	560.459	195.77	219.859	682.165	168.915
224.299	259.216	187.714	226.81	283.353	257.765	209.332	223.235	1113.49	320.263	762.321	485.925
257.581	210.979	191.238	512.592	191.023	455.865	246.355	157.229	174.254	185.089	193.72	450.499
392.424	191.742	187.047	241.214	230.323	186.024	240.944	197.118	708.293	245.609	200.509	394.711
201.019	209.088	157.563	268.022	215.962	185.696	196.96	216.388	1102.14	815.011	600.603	393.138
378.718	247.57	246.596	271.445	340.943	2403.07	459.331	833.141	475.123	208.243	872.853	368.206
1527.64	219.528	186.84	562.449	358.029	378.286	790.721	149.677	178.789	192.067	552.107	224.146
497.263	286.378	191.352	511.804	217.31	176.324	621.214	199.845	190.572	171.743	288.745	1570.93
407.01	300.175	251.312	725.021	237.238	231.872	581.933	199.478	264.065	919.486	211.34	201.109
199.101	359.672	181.325	374.612	233.458	205.813	382.016	264.102	372.128	177.005	1078.51	1381.69
206.855	284.126	173.272	393.18	241.282	176.591	534.508	475.781	290.395	178.709	213.039	1280.07
259.677	187.021	274.395	222.871	202.804	214.049	285.287	167.776	595.598	195.46	1142.88	542.002
188.865	286.276	152.771	449.47	195.512	164.337	233.65	526.111	169.266	1549.93	628.997	1791.82
1311.18	368.755	323.695	264.12	203.315	160.721	855.206	683.753	247.632	249.316	418.425	240.138
230.419	355.648	301.711	209.718	250.045	235.738	223.277	579.756	1044.08	831.926	143.406	260.468
1071.34	250.881	253.888	233.252	290.586	265.158	156.986	162.201	651.13	797.729	161.902	188.425
291.157	234.307	281.486	2011.76	281.348	375.491	362.417	635.011	155.707	238.597	150.267	220.895
169.992	203.609	191.079	226.307	236.631	154.628	198.358	609.679	207.442	214.357	593.212	723.732
216.203	260.246	279.177	222.884	269.542	372.398	606.44	967.001	168.179	317.099	180.725	379.045
210.087	193.757	335.54	232.582	185.315	276.153	201.671	684.454	212.823	494.333	552.898	1317.64
196.1	233.169	218.651	230.472	220.388	160.645	216.993	237.316	577.62	260.561	167.439	493.508
931.026	238.26	236.072	364.347	183.244	329.601	212.219	211.787	806.611	232.136	168.344	149.196
227.317	260.345	252.761	253.426	415.135	224.819	211.087	233.632	220.474	210.916	198.998	160.323
325.905	206.066	196.298	494.164	495.677	261.158	220.14	980.206	606.25	184.941	1174.8	1086.17
212.983	345.39	238.417	339.736	434.142	190.558	208.448	258.597	275.915	305.337	936.622	262.854
308.197	216.302	185.546	282.936	259.404	247.899	800.738	182.553	222.388	161.719	174.242	1072.69
208.422	256.51	338.75	300.173	310.885	168.196	243.27	210.83	357.848	283.91	182.149	222.212
211.483	262.638	157.975	219.768	278.498	180.577	305.362	205.1	515.064	987.378	1035.84	217.721
449.022	233.67	198.56	293.773	324.081	243.736	801.086	222.712	205.371	735.211	206.831	215.096
339.274	181.546	222.727	245.033	545.964	281.056	191.765	296.233	705.373	1490.89	521.197	739.786
201.151	299.836	282.096	388.313	257.006	272.501	195.589	448.579	584.245	481.909	230.749	707.509
290.316	444.325	216.689	155.246	290.213	153.977	188.352	197.011	214.598	777.604	228.612	233.688
308.154	289.566	219.639	270.365	192.109	165.217	322.81	185.91	517.344	771.335	1268.57	567.042
178.144	273.768	183.355	270.597	478.021	183.964	267.114	440.333	1124.26	169.634	375.394	1534.29
202.367	177.537	184.632	244.27	418.934	308.735	327.984	281.511	926.238	178.336	625.139	702.579
217.621	253.569	213.986	200.523	559.023	169.779	627.473	697.594	299.509	172.609	422.96	1757.12
243.402	363.713	196.972	265.134	343.632	250.57	261.36	220.876	570.161	864.435	175.438	309.036
347.716	264.573	224.101	343.614	609.471	174.082	317.914	1014.85	369.255	206.574	194.035	455.629
601.09	245.985	351.187	211.664	272.695	212.687	242.098	198.19	313.76	490.409	194.012	530.415
422.398	349.985	316.162	242.373	222.3	371.764	683.176	215.659	1220.65	365.514	428.213	383.001
270.364	220.029	544.578	380.661	831.084	453.617	460.866	247.487	1264.65	1438.87	208.203	406.207
254.475	237.994	241.08	644.589	231.376	233.748	455.311	202.379	219.991	484.634	481.031	540.611
253.654	190.766	471.868	385.169	752.815	249.637	556.673	223.128	346.443	208.567	484.341	242.085
212.184	167.241	183.826	7376.74	377.512	188.195	663.54	675.731	205.633	312.135	448.24	170.019
200.204	279.505	559.158	201.028	403.844	302.496	209.717	570.808	423.336	163.937	712.79	1319.12
179.622	253.002	286.495	482.024	347.39	292.617	195.113	208.275	196.438	196.878	691.154	555.716
417.793	154.418	699.743	231.196	346.08	779.502	191.836	1159.95	532.696	569.059	784.012	1224.08
254.027	155.178	293.919	281.674	172.611	584.475	205.332	175.117	348.931	474.705	1515	357.692
166.929	180.723	269.034	593.867	288.5	424.985	202.969	759.99	277.935	1075.99	528.661	426.222
1166.08	243.672	196.636	403.839	249.222	363.164	192.791	208.612	230.071	309.803	536.909	297.044
205.422	162.679	239.557	227.429	261.02	324.068	188.286	199.222	1008.11	1535.5	209.047	941.222
181.02	207.316	222.56	295.13	343.564	187.285	200.729	685.507	667.827	515.647	640.969	1488.38
199.087	165.625	689.302	343.659	229.137	237.827	148.81	207.01	785.024	223.74	645.384	235.846
170.602	195.093	218.05	299.911	346.777	215.148	287.749	192.374	947.251	1611.98	194.104	706.519
238.855	166.178	179.649	210.209	270.296	357.42	204.855	766.877	244.21	657.705	956.756	783.481
712.684	194.283	247.725	262.205	195.919	215.723	197.873	189.004	997.831	220.977	249.938	280.372
226.752	174.133	217.92	217.448	204.026	228.072	192.417	215.729	251.171	246.723	267.951	1842.13
286.607	188.878	243.345	210.291	187.479	181.894	194.476	463.92	961.987	639.248	765.397	208.37
187.705	148.866	269.575	252.138	200.079	187.729	764.335	259.615	550.789	213.53	225.256	216.206
225.963	168.796	229.01	221.108	381.284	357.351	543.346	699.223	962.952	216.535	935.804	545.987
217.534	184.482	212.608	173.11	331.942	214.455	1193.27	738.874	243.31	414.363	565.947	559.244
438.052	184.596	207.645	320.5	220.127	187.956	212.99	1246.62	224.942	208.72	1090.32	178.979
193.866	156.615	763.507	214.726	235.491	271.101	592.532	1054.49	221.099	250.269	232.63	963.288
210.237	195.608	207.093	450.053	416.931	234.955	166.014	156.654	948.239	158.806	504.612	165.788
256.15	188.853	171.78	222.065	178.816	337.798	633.799	247.496	232.285	177.394	160.408	164.414
236.326	178.715	194.033	199.348	149.249	1159.76	198.805	183.329	228.394	902.839	178.201	331.213
312.909	260.353	179.232	534.827	300.981	459.937	939.933	186.976	403.938	1054.01	163.173	1303.57
423.452	143.607	180.859	295.794	278.521	1057.21	193.917	190.523	237.977	244.785	562.497	1656.36
242.074	141.753	185.181	234.758	199.313	219.666	336.043	1260.17	359.986	223.75	634.623	741.454
206.025	193.846	210.85	237.572	201.019	218.664	213.824	178.948	297.272	165.163	376.053	201.908
193.179	247.31	185.908	411.566	187.62	301.934	289.845	1012.44	194.321	417.395	635.642	791.034
271.79	214.605	503.941	190.154	167.642	292.44	167.912	139.164	1188.83	1065.87	805.896	235.023
205.855	240.932	210.11	204.75	245.14	190.874	190.834	228.642	209.84	354.79	172.444	542.196
258.281	297.076	232.028	246.653	175.717	350.781	411.92	190.661	626.101	804.65	910.43	193.575
286.433	268.413	269.234	222.735	299.994	294.663	212.636	182.424	245.995	1354.58	796.271	527.657
414.267	185.84	277.138	181.038	200.353	212.085	207.072	196.68	455.81	1356	896.253	580.097
221.146	186.383	219.333	289.291	167.732	253.8	1169.22	170.573	190.989	213.575	175.542	885.598
297.968	190.643	258.774	159.655	196.269	215.011	333.426	178.933	299.897	983.151	284.375	230.718
275.721	293.399	225.083	545.84	175.837	138.29	795.451	391.543	432.285	608.171	371.094	192.306
253.645	207.773	261.753	6186.24	170.511	190.598	584.08	173.017	263.941	1179.51	300.079	488.403
240.612	377.165	201.677	1808.74	881.474	165.986	711.203	177.474	399.712	1130.74	239.494	556.002
442.914	191.316	216.358	280.312	180.043	238.709	439.847	163.229	749.91	640.496	625.648	208.233
296.78	242.015	242.088	2261.1	182.69	173.177	172.937	154.748	418.989	633.811	267.241	200.633
272.574	220.754	208.577	256.959	254.552	188.743	266.583	288.397	162.646	209.751	787.129	506.879
321.916	673.112	284.766	802.395	201.005	152.858	176.695	150.138	280.702	211.352	199.222	213.194
277.976	183.345	148.319	650.639	187.319	180.853	197.949	265.082	212.404	502.094	284.568	207.295
173.228	479.762	214.671	294.135	202.17	188.133	239.345	231.521	1144.59	1099.69	241.561	1073.29
151.23	282.455	239.387	208.116	238.441	147.407	442.865	172.122	480.455	827.878	226.941	738.417
173.906	203.591	234.872	196.987	199.391	204.321	614.69	146.164	922.812	961.249	185.633	262.727
361.447	205.609	233.024	1588.73	217.135	196.221	282.099	841.426	359.414	282.472	262.306	224.971
221.319	203.373	217.967	595.569	215.413	168.418	218.29	178.662	555.141	610.732	709.132	226.157
325.055	227.327	233.727	235.438	208.539	163.924	483.9	373.035	1024.93	371.515	247.247	227.596
214.845	275.151	1170.17	204.337	166.613	156.62	172.874	270.229	700.609	636.901	411.292	329.433
175.176	225.896	199.966	560.747	238.781	167.206	562.713	219.294	394.536	222.982	1597.33	436.261
238.928	394.657	219.503	235.612	905.145	230.115	211.932	1106.28	599.08	897.798	937.974	643.072
170.23	247.316	221.576	219.987	471.327	292.891	588.906	1126.63	696.072	350.345	258.295	552.414
252.554	370.377	213.974	222.848	159.116	408.163	273.085	701.626	1386.88	1109.01	822.214	498.611
283.99	732.729	305.658	379.279	196.237	163.982	894.249	525.142	823.949	193.227	235.711	391.639
166.349	468.155	248.148	233.246	224.335	166.875	931.232	762.356	178.999	1299.94	1136.75	627.909
173.09	202.538	274.398	436.216	206.673	199.022	791.634	907.372	407.203	280.021	1572.15	234.294
186.383	209.693	236.302	345.304	219.866	638.56	174.759	1032.1	196.552	221.65	298.209	145.053
188.297	468.866	180.943	382.699	198.276	211.446	601.284	296.919	455.32	529.87	209.752	145.423
757.709	220.366	162.809	301.524	230.323	186.631	313.194	212.334	189.705	488.192	817.659	160.408
312.867	251.196	151.423	712.631	199.135	191.63	792.81	277.252	268.316	219.832	271.222	751.608
178.967	239.749	332.848	202.841	182.332	171.874	686.601	418.755	399.336	1360.93	713.742	595.009
195.223	219.398	356.16	310.294	159.133	263.643	679.491	259.437	271.269	455.185	749.856	168.712
221.274	188.986	282.245	186.143	299.868	204.973	183.336	448.866	255.898	174.839	315.901	1064.11
506.289	233.036	259.355	181.222	189.616	183.312	319.911	1840.07	710.899	176.347	298.428	272.772
223.881	220.661	317.865	239.076	170.119	233.982	478.782	995.513	387.38	585.202	669.34	164.995
155.508	321.903	373.729	186.901	187.292	196.656	208.927	187.499	794.714	650.141	365.868	2004.08
164.595	213.158	202.564	261.905	277.112	582.803	943.195	723.237	235.614	226.728	249.397	1584.81
186.472	188.925	980.355	192.198	234.608	313.918	215.251	236.995	262.982	413.651	1443.69	2355.31
185.756	158.853	231.47	293.818	169.365	245.292	875.09	636.009	857.67	1275.29	919.496	213.555
1342.78	213.785	190.241	287.146	217.082	209.125	187.648	282.295	211.347	1099.93	192.253	478.615
278.574	143.39	307.93	176.537	376.865	298.181	595.192	820.195	673.658	967.91	270.06	210.712
192.824	2784.92	258.381	215.935	386.967	324.57	233.656	173.542	1090.73	179.335	296.518	1421.92
175.767	451.54	279.527	2356.34	210.717	312.882	602.899	174.141	1034.08	1140.56	499.083	263.12
205.737	789.356	203.479	268.262	374.54	208.249	568.631	160.434	214.093	239.744	1231.5	600.996
166.011	739.712	439.434	195.596	230.596	301.952	164.463	153.385	206.221	219.933	1121.53	830.723
342.734	1035.04	248.249	1042.95	650.122	216.59	141.899	414.343	525.804	977.311	897.67	925.168
233.831	719.031	276.166	1629.68	165.386	213.529	578.741	841.243	201.503	168.948	921.155	998.706
223.98	320.501	299.477	685.919	220.727	254.886	167.015	709.609	617.778	188.094	224.097	200.797
1277.12	1338	256.118	557.307	846.612	209.194	164.246	255.498	743.373	193.78	283.375	216.379
447.317	456.267	296.867	230.575	336.561	224.893	548.403	250.607	1076.15	988.782	178.683	192.822
210.426	233.505	226.053	329.064	220.329	258.783	500.507	348.256	260.915	399.285	505.725	495.346
197.274	200.857	226.238	334.97	617.25	493.525	398.731	208.55	1048.46	568.643	1096.37	207.617
166.818	201.741	166.938	622.164	651.988	251.044	654.49	248.161	220.248	172.069	973.077	528.766
155.166	1544.71	213.937	308.525	565.616	443.313	646.031	184.82	185.308	423.52	1127.66	902.857
190.816	230.19	244.234	300.042	316.673	488.045	388.322	258.131	212.488	186.944	818.846	815.255
584.333	207.016	229.178	360.859	655.277	215.014	329.762	479.613	181.352	291.889	268.854	1323.58
165.209	199.672	328.142	514.746	283.53	279.021	315.591	356.396	1002.93	1081.72	575.265	175.867
126.383	178.597	230.652	264.314	307.365	193.46	214.162	188.868	206.558	922.219	918.253	361.903
635.317	214.838	210.304	301.684	308.879	182.747	202.405	181.902	222.24	226.172	507.879	823.634
229.034	281.934	168.617	323.695	337.091	490.767	199.435	337.074	671.62	249.177	1087.64	1015.93
153.162	257.6	203.841	245.178	230.884	209.799	979.878	192.91	279.654	953.66	871.46	2453.24
196.025	233.391	187.764	251.17	199.806	219.589	597.752	327.346	167.287	889.655	200.969	2114.21
209.609	216.862	188.36	157.97	277.148	183.67	290.171	168.346	393.672	857.054	396.242	597.661
195.358	176.624	232.467	3815.68	365.36	194.636	695.254	635.666	696.19	172.069	193.064	1363.04
193.163	236.957	202.58	214.095	283.19	201.226	211.394	172.205	1180.39	1287.03	1455.93	230.136
183.968	206.85	391.752	394.085	308.106	168.763	726.215	358.3	1267.97	197.244	569.113	935.665
183.852	234.353	340.793	592.495	464.503	231.878	269.715	1013.59	778.94	1524.07	152.467	782.331
272.16	234.382	313.724	305.426	272.132	187.994	923.057	186.564	174.522	660.862	674.649	704.959
194.534	222.407	239.849	437.023	376.253	165.792	197.413	198.837	997.143	375.428	995.708	181.733
197.046	266.911	314.741	176.155	289.135	175.5	590.36	192.681	286.935	551.649	771.375	205.348
194.544	183.295	248.084	334.703	264.853	165.682	239.016	234.777	280.778	212.399	633.334	206.62
255.25	257.216	552.722	298.427	180.466	279.86	201.741	561.8	862.245	1029.84	173.289	188.982
199.517	704.636	151.227	410.81	291.285	203.312	198.971	180.723	425.74	232.088	429.767	177.214
217.577	179.908	185.904	337.367	209.411	263.547	219.744	1750.97	473.977	980.611	161.387	796.704
219.929	200.558	194.754	256.069	182.954	233.703	203.622	576.993	489.145	214.948	1213.47	273.774
229.452	194.832	263.597	258.612	283.982	191.818	194.057	476.116	922.601	219.558	1145.9	242.195
251.322	442.355	207.28	213.316	246.521	161.312	1003.1	626.988	914.75	219.934	1225.99	1009.56
194.277	398.418	440.387	226.635	210.622	156.162	777.503	700.052	430.787	1503.2	637.417	214.935
177.526	272.864	419.023	361.333	373.273	160.315	218.809	253.062	612.517	251.548	1133.59	1105.25
422.641	250.07	481.503	358.644	177.531	194.647	205.346	582.571	837.85	212.839	299.795	1029.91
203.618	203.488	322.787	851.656	328.48	165.675	269.402	224.037	309.588	1354.55	599.516	224.019
165.403	490.608	182.196	534.951	328	161.919	216.026	190.792	186.934	990.867	196.565	170.136
201.886	316.947	326.351	303.481	180.791	283.776	874.809	235.865	192.354	239.713	276.021	322.717
150.429	201.144	233.971	565.271	228.874	200.575	211.712	194.781	262.01	186.447	705.611	180.62
300.129	317.962	204.063	213.616	365.68	278.181	185.191	941.484	782.522	239.334	742.59	205
300.831	264.369	230.575	282.589	222.059	202.886	343.832	186.088	939.592	702.816	222.197	445.485
457.93	184.251	188.701	382.457	273.261	268.535	175.64	245.073	226.011	231.448	511.793	160.312
314.311	215.623	189.75	538.044	233.872	224.148	149.231	628.978	198.105	239.967	1033.86	194.29
209.825	216.734	223.603	335.637	240.006	718.78	171.026	720.121	244.062	289.432	255.938	227.723
181.157	268.34	340.334	527.005	785.561	203.337	1112.4	309.678	189.373	196.788	634.031	822.325
367.208	262.423	446.995	1013.02	229.602	184.058	660.343	201.472	228.218	335.308	1193.37	378.358
288.579	273.309	297.941	179.674	1059.68	255.1	580.3	201.049	888.414	345.051	241.552	303.684
917.289	253.69	200.458	183.305	277.018	208.347	299.996	675.089	190.086	710.783	173.3	203.611
232.257	233.774	263.953	351.187	214.688	217.97	514.716	280.087	203.507	1062.8	231.522	228.126
201.101	231.498	532.849	1683.17	228.776	210.963	826.143	380.425	845.078	1031.79	188.408	225.983
236.581	472.786	265.849	246.791	234.498	232.813	213.6	833.592	207.662	1362.42	391.748	155.056
166.147	249.088	277.135	264.26	243.333	207.015	179.348	1097.18	567.928	1033.52	1182.12	194.231
1000.05	222.57	206.217	240.556	202.97	209.83	734.891	874.429	400.698	1127.44	1226.83	249.899
176.484	205.431	303.86	1229.42	205.167	210.138	237.041	207.028	328.614	686.278	619.165	235.515
179.34	191.376	1049.08	244.791	217.914	413.179	1105.84	165.721	457.119	1055.31	198.127	829.847
173.647	293.347	259.641	183.494	233.138	1092.42	551.015	215.653	226.76	781.205	193.924	216.142
190.734	187.325	280.484	159.62	255.245	302.179	597.749	172.386	208.814	218.783	288.865	174.402
216.631	274.04	267.36	232.768	311.162	420.308	439.19	210.749	211.354	444.25	1714.47	698.573
162.828	338.803	286.605	172.625	312.586	185.938	774.891	303.105	213.918	871.252	190.194	1066.9
251.537	220.24	176.338	198.193	272.597	224.864	872.527	164.713	172.871	1253.8	240.591	194.43
189.984	244.353	385.946	239.118	229.545	519.186	1288.39	231.022	259.001	1325.6	195.562	246.174
291.373	420.63	236.098	196.698	281.883	281.773	246.288	148.663	1094.04	439.197	905.656	1320.74
226.221	184.105	233.942	159.512	157.537	214.585	160.093	448.837	196.866	196.318	274.652	700.117
241.57	246.525	269.763	216.872	313.17	298.372	162.479	188.269	164.577	245.422	273.142	1415.06
197.806	301.646	393.813	291.57	209.416	1683.73	187.596	221.326	1006.73	521.581	529.522	1006.26
259.996	237.732	206.684	920.29	333.211	199.422	730.642	617.585	996.546	280.445	678.534	721.888
221.41	269.772	222.426	197.232	217.181	1157.55	439.317	562.78	164.241	294.022	143.966	232.354
207.445	227.741	341.981	184.616	226.49	352.214	158.716	473.822	202.343	1242.2	195.011	442.991
301.181	185.529	294.088	185.311	289.404	257.928	169.822	474.723	244.532	258.757	164.978	161.73
254.983	288.688	209.25	280.074	227.699	835.917	1043.82	586.005	192.991	171.336	1244.68	1736.15
190.619	262.245	272.705	311.49	204.549	213.44	164.434	361.097	652.534	219.355	218.279	271.892
186.931	227.173	218.201	270.195	190.06	208.79	578.46	355.85	194.669	251.938	466.023	225.762
172.981	228.235	220.217	175.676	262.061	208.712	727.483	270.347	260.155	414.173	881.71	213.066
309.998	181.869	193.306	178.572	421.574	391.863	947.903	226.819	1032.5	639.636	875.17	1081.43
348.493	235.787	375.29	151.506	212.958	541.389	782.961	292.069	289.141	379.325	349.369	841.293
198.654	238.048	191.399	158.765	250.725	252.314	363.069	491.64	218.445	588.21	1037.04	656.226
216.9	245.459	144.651	236.58	176.328	280.227	670.744	335.56	866.546	203.174	1315.12	1571.95
271.375	207.225	222.351	266.075	197.79	193.312	190.776	188.867	1397.05	196.756	746.348	871.929
407.565	225.796	258.524	530.174	237.744	173.005	190.689	478.623	202.861	253.709	959.86	191.108
196.677	299.219	158.409	781.199	193.858	212.321	266.3	360.904	202.48	243.308	600.254	669.378
181.161	212.305	274.787	230.206	241.609	314.719	266.3	184.187	207.956	207.101	202.012	787.911
184.598	413.714	296.921	788.42	379.508	361.142	152.327	217.973	188.83	693.027	599.421	298.788
188.297	230.657	216.235	197.966	708.194	272.604	269.674	235.786	208.563	222.632	219.543	387.827
206.004	257.439	350.33	190.249	427.018	763.121	252.067	172.106	196.086	706.979	928.837	498.418
190.55	191.916	217.099	184.711	217.196	394.45	180.816	212.29	726.945	1022.28	159.97	352.346
208.841	225.431	265.618	166.412	337.635	278.442	693.883	209.188	235.781	347.302	174.221	203.811
207.036	249.079	187.011	176.908	202.985	329.677	272.826	215.382	238.439	221.234	1143.24	1564.25
216.633	231.944	232.642	180.396	401.724	282.401	535.946	703.768	225.863	585.699	928.189	705.555
203.62	263.826	165.002	232.539	308.564	324.348	663.977	979.187	211.448	222.512	197.571	1112.48
535.908	188.748	158.893	482.094	192.86	429.009	435.283	269.733	251.901	192.54	781.103	1032.86
168.633	1559.45	184.307	503.784	283.677	218.693	278.606	896.04	881.875	837.684	885.532	767.884
187.247	232.459	280.845	193.542	356.927	388.701	441.229	395.033	218.64	231.242	943.338	635.188
198.24	199.946	363.434	218.128	365.745	305.244	192.647	159.756	192.493	229.917	458.179	638.505
203.638	588.209	256.114	220.194	236.346	214.895	649.629	914.823	914.238	1096.65	238.363	761.539
452.235	197.727	267.653	193.576	228.631	790.195	1011.06	182.093	405.803	848.857	214.646	188.186
166.884	357.991	244.083	730.921	1272.7	187.875	257.104	746.509	504.923	784.549	790.232	210.904
170.4	251.5	209.822	218.78	185.069	187.725	232.063	284.753	171.771	247.096	733.297	181.35
183.835	459.709	209.27	255.984	196.74	473.674	711.513	1429.8	224.375	572.087	229.11	572.619
220.194	1548.04	195.115	462.128	902.954	236.637	444.56	895.687	590.491	378.107	779.258	769.615
213.15	197.779	215.669	227.641	192.755	228.662	662.083	238.42	210.935	233.883	780.855	161.64
200.181	255.288	313.991	200.812	224.804	252.211	815.555	1580.28	254.01	658.322	149.212	668.39
135.474	218.963	276.556	360.962	249.072	275.166	650.397	270.051	1297.02	212.896	152.592	272.21
130.438	189.293	164.572	251.159	219.39	325.609	209.13	1084.3	197.568	331.125	200.166	150.158
272.913	316.131	189.879	171.213	325.641	182.348	818.092	233.696	321.584	633.549	1143.9	679.209
162.574	191.071	161.02	307.676	549.026	215.684	214.903	588.426	227.861	471.524	905.126	707.459
332.667	166.577	168.856	226.942	732.249	249.378	220.357	393.357	1341.07	232.842	174.085	532.362
254.827	171.494	313.735	567.814	445.59	162.123	221.906	192.13	600.027	545.112	324.527	689.861
294.448	193.325	162.559	403.66	411.44	269.78	213.669	999.425	199.55	240.224	353.893	663.73
256.64	168.036	316.756	239.576	298.566	285.957	203.453	208.824	232.664	252.844	194.747	223.893
197.506	198.607	203.138	156.183	734.657	490.039	195.602	204.145	543.014	556.849	206.919	203.91
165.545	200.913	187.73	605.504	468.736	277.276	402.694	194.203	532.566	229.529	281.314	1522.46
187.68	323.458	417.825	190.205	319.695	202.074	808.874	900.889	368.93	207.132	196.206	788.892
195.766	183.234	966.544	178.16	204.507	200.879	444.99	832.469	476.747	687.887	755.673	163.812
388.654	159.648	324.857	299.937	195.552	279.903	496.352	570.491	190.213	566.676	1004.69	175.072
224.68	276.851	1107.3	387.657	210.619	254.801	645.089	336.352	175.413	262.208	1087.38	1037.88
196.436	213.686	268.016	218.765	277.209	264.926	1024.87	281.747	552.066	491.177	172.759	1214.48
247.398	203.252	295.725	225.877	582.449	209.351	709.913	239.184	699.719	571.219	385.744	839.635
259.379	183.122	178.654	256.556	176.644	141.476	865.723	211.729	426.621	385.168	207.19	825.532
194.714	178.506	277.395	272.425	184.584	152.012	1066.44	257.758	278.7	229.197	189.103	1055.23
186.898	202.06	158.829	285.161	210.627	219.672	232.972	544.99	563.992	247.47	187.856	1188.37
216.746	225.128	164.215	304.008	297.981	184.773	218.446	168.538	792.295	210.654	210.288	554.276
276.866	179.801	244.352	232.703	296.025	181.716	754.941	856.454	865.296	465.641	213.409	200.701
194.909	191.768	250.494	306.986	239.345	215.003	708.202	673.836	204.715	1031.7	197.208	741.91
235.295	169.989	639.605	314.49	245.866	365.695	209.958	255.634	189.603	199.912	201.56	179.311
295.011	314.466	444.022	316.125	475.074	186.792	168.15	534.389	485.966	217.652	201.621	421.149
220.602	142.917	239.058	301.383	485.273	317.748	536.045	348.965	451.329	1130.06	177.837	953.205
190.274	169.794	287.915	501.501	182.585	392.691	193.351	182.142	667.327	771.133	202.658	200.657
290.148	278.502	327.81	350.645	359.297	255.334	181.889	745.19	744.268	207.855	182.754	892.642
264.629	256.356	282.362	166.932	223.951	224.137	214.209	343.758	599.2	210.258	212.423	622.169
201.582	195.004	252.359	223.528	274.606	243.25	172.885	193.024	766.042	360.621	180.898	256.724
297.29	170.022	345.486	362.168	214.906	512.135	165.288	1471.06	1388.52	868.756	218.593	209.342
253.139	328.672	230.399	199.32	227.987	247.645	285.479	503.63	226.09	202.975	258.609	356.342
313.228	193.703	248.328	225.293	224.004	262.043	390.98	286.939	1227.01	970.945	202.638	1919.68
201.393	287.583	200.466	334.723	189.809	267.795	311.913	842.024	1362.21	806.702	179.079	499.388
270.721	232.643	197.666	226.047	388.135	264.637	216.941	887.207	612.207	199.801	859.337	243.951
284.21	239.626	292.373	214.563	318.438	290.869	301.121	193.768	194.736	182.797	217.068	284.626
281.243	202.742	221.923	471.297	208.768	235.431	161.932	1130.61	368.15	208.177	166.055	880.26
209.145	204.475	244.754	207.054	430.935	151.623	169.96	505.363	157.659	296.314	935.959	539.848
363.205	203.839	360.397	210.418	213.533	597.067	179.16	211.242	590.539	397.526	168.502	169.074
197.532	226.942	379.116	211.431	187.142	151.681	428.712	281.527	294.74	385.306	1157.34	409.394
140.992	182.703	271.278	270.557	182.94	231.733	796.917	651.175	597.429	1036.61	214.25	885.675
292.519	189.291	249.919	211.999	313.626	178.861	171.809	301.549	546.488	798.519	379.043	206.246
206.118	287.811	195.768	192.058	214.13	294.026	174.572	608.42	155.244	1185.2	242.168	762.106
212.935	260.737	318.775	158.235	293.412	233.913	626.426	172.401	562.697	205.735	182.103	870.424
211.082	259.935	296.578	197.822	204.533	157.959	177.123	163.97	1190.36	517.041	679.265	852.299
203.528	208.214	277.204	193.233	301.211	150.798	243.469	184.199	727.381	231.769	161.138	563.227
208.184	333.909	241.697	213.464	206.774	187.188	190.453	213.805	591.111	721.42	181.21	440.796
335.877	208.72	222.42	147.362	189.847	200.176	183.724	671.107	909.114	578.082	175.187	180.964
181.453	214.852	249.247	171.496	415.304	240.949	297.611	205.526	718.294	1197.93	795.36	200.303
204.143	323.425	480.481	214.48	208.586	226.337	238.921	525.284	1545.35	1233.9	345.448	203.061
204.986	388.436	186.376	1413.95	225.624	230.048	434.9	509.093	1060.48	1181.28	221.349	181.997
184.084	229.313	400.406	325.786	220.041	250.097	482.389	217.237	1435.25	1186.67	192.066	184.41
245.306	187.503	196.249	600.802	199.232	290.305	182.148	191.242	273.535	1262.82	760.09	189.552
211.565	197.371	322.708	340.78	200.927	602.647	531.418	209.557	360.275	740.959	209.409	186.62
337.581	209.511	301.018	355.12	284.731	259.589	658.285	211.511	220.21	250.266	503.05	250.34
210.588	234.562	376.171	248.217	235.191	204.149	599.396	253.94	333.387	1049.91	204.318	224.422
209.143	208.281	278.278	212.687	185.89	179.167	226.014	355.098	345.543	240.947	161.298	197.64
328.301	199.509	386.044	194.571	186.632	283.127	199.079	272.211	195.819	821.015	253.781	572.954
219.41	209.551	529.811	246.178	420.327	246.118	632.565	234.247	428.417	279.758	227.931	222.896
224.109	522.075	212.438	219.071	459.257	219.524	207.562	196.351	431.244	382.996	144.055	601.865
311.847	297.211	265.67	190.042	355.817	290.372	514.098	268.313	222.348	279.412	217.552	620.324
240.534	283.816	179.376	180.335	515.689	367.584	171.947	811.299	245.367	398.052	1105.33	216.762
191.212	189.816	257.11	212.931	243.381	391.791	208.138	205.229	268.199	217.778	278.471	637.568
330.003	226.713	239.977	313.297	311.23	173.252	414.061	195.331	1112.19	408.822	200.09	710.81
208.392	217.138	277.506	193.576	216.213	808.748	404.3	923.553	751.667	764.023	716.571	240.167
681.316	218.894	235.039	289.886	166.371	6865.98	706.577	928.64	340.184	419.627	247.313	212.526
3199.87	753.763	202.926	241.332	162.739	1666.23	264.447	192.558	442.147	238.503	169.985	302.132
635.704	192.323	186.882	3705.77	341.947	414.235	725.974	212.665	217.121	368.136	705.785	231.643
365.707	373.324	227.33	448.862	158.304	482.817	724.019	241.828	1076.25	394.363	340.395	192.304
326.596	200.727	300.261	227.123	188.913	339.191	187.129	249.943	216.54	502.734	469.032	302.309
268.786	199.781	249.814	318.771	317.298	190.309	240.543	354.35	1163.81	427.261	198.125	233.676
391.385	258.596	260.251	281.362	164.969	1244.91	928.401	216.491	204.701	958.839	194.363	220.186
392.209	332.432	234.591	218.79	174.234	293.513	194.679	275.732	1500.05	921.583	552.106	212.119
271.061	208.801	215.194	257.8	223.399	571.986	200.458	413.207	230.263	245.436	177.794	239.574
400.589	202.438	145.635	420.521	185.922	541.736	340.965	285.176	760.111	514.721	371.368	222.899
405.145	283.924	1589.26	277.328	291.979	338.13	543.537	304.292	601.143	829.03	279.96	154.272
300.752	248.142	178.553	4796.89	395.611	291.792	1103.08	388.27	370.462	187.199	1519.44	201.108
440.692	194.543	388.299	175.365	177.164	532.159	642.613	694.366	577.441	693.087	920.973	260.294
308.167	202.645	248.206	393.493	193.364	428.938	351.042	186.18	659.633	198.592	245.945	200.972
434.145	307.586	246.905	234.945	192.75	240.34	429.136	212.175	603.84	758.668	272.459	217.41
293.884	466.341	249.383	217.977	249.875	183.038	221.244	209.237	261.129	189.872	1584.46	1338.27
341.595	195.523	254.272	233.362	208.896	337.153	473.007	909.565	259.429	171.933	497.733	242.537
349.554	216.981	277.663	171.823	231.799	536.925	190.2	953.196	285.797	193.252	1610.95	717.074
358.749	197.826	152.156	204.359	184.246	239.933	524.093	986.036	236.545	345.008	681.481	231.612
239.054	213.145	173.42	594.637	181.671	233.705	1152.88	640.064	257.493	995.959	1093.09	217.634
299.518	239.726	192.506	243.326	575.353	167.56	375.553	912.987	745.222	799.876	1063.14	205.232
249.735	280.998	244.477	407.232	160.493	205.865	1117.86	236.962	964.003	262.327	1495.95	1399.63
161.953	283.929	262.596	188.957	177.33	177.333	266.563	203.212	234.645	397.565	393.858	197.777
450.209	178.774	292.778	252.77	220.416	236.028	877.519	454.452	211.643	268.59	226.251	218.751
410.918	180.768	240.222	252.237	199.969	260.595	953.021	221.743	1856.17	800.157	243.753	173.584
450.127	187.466	420.328	224.307	218.932	164.523	968.458	781.606	331.917	316.662	208.821	638.433
275.215	169.023	216.673	258.429	190.514	158.716	309.965	550.835	174.611	278.088	1213.12	252.013
198.692	169.726	162.746	324.408	393.966	202.317	337.249	194.688	332.628	820.44	638.494	256.921
217.325	272.075	168.408	250.53	339.191	215.162	348.611	217.294	873.248	177.11	1027.21	451.204
847.837	155.145	160.321	498.457	182.604	187.328	352.271	579.442	522.584	780.508	1000.02	238.247
254.263	151.967	202.346	523.79	191.098	212.566	285.907	938.511	1554.62	934.941	956.944	656.46
765.306	238.961	173.165	364.596	298.556	199.796	205.385	424.649	182.322	756.453	1811.06	665.819
223.601	203.459	174.745	366.081	273.118	125.6	426.428	562.056	195.398	1220.38	454.766	211.515
253.756	242.111	407.017	293.454	213.336	195.144	559.538	206.401	751.755	355.768	155.722	239.633
177.419	209.55	198.194	250.501	302.981	180.267	987.865	235.802	183.101	233.481	178.175	215.2
188.814	274.773	241.353	283.291	230.401	182.194	238.171	196.201	544.497	830.814	622.588	193.981
213.519	201.746	164.159	270.803	263.664	167.729	589.235	203.203	620.843	1002.59	218.536	197.898
225.702	348.193	1573.59	212.392	339.564	205.764	911.058	254.218	185.032	1385.67	718.16	436.324
177.118	249.888	218.536	338.443	185.364	203.217	952.576	348.229	189.382	299.64	215.926	200.455
227.117	192.835	172.952	282.894	225.602	261.1	669.975	407.453	176.606	515.536	302.514	993.408
250.597	301.745	302.626	352.242	206.71	299.573	365.268	481.51	167.289	264.82	248.45	175.608
147.958	423.358	260.284	321.334	272.765	203.459	649.69	279.033	190.067	708.975	199.88	240.83
371.289	210.828	189.074	331.549	282.832	236.047	774.089	266.584	176.055	251.57	175.037	837.684
240.987	318.216	259.872	250.645	245.496	227.018	916.587	476.293	179.339	254.711	651.928	1278.68
168.178	245.495	293.32	303.049	191.732	212.802	551.429	325.329	357.065	632.768	604.878	325.46
146.293	199.247	264.042	195.099	168.939	2648.19	1695.86	207.41	170.818	267.135	176.976	1467.52
185.617	194.042	186.147	346.981	266.459	211.465	396.697	227.992	257.067	760.989	798.158	215.635
233.508	200.703	354.73	194.605	303.319	209.358	168.857	194.102	806.047	268.424	182.383	1001.63
403.566	186.711	331.139	198.854	203.721	240.634	186.685	334.261	659.403	1047.54	515.08	249.551
396.733	246.645	194.717	225.917	163.056	213.836	187.146	999.073	603.534	218.385	179.597	455.089
339.091	190.768	178.269	191.412	288.994	215.133	179.525	712.352	202.23	205.12	633.614	269.846
282.573	769.065	189.896	184.702	187.249	198.081	557.224	302.407	174.246	192.925	217.861	255.263
360.733	345.587	302.587	342.761	288.939	485.004	349.253	799.196	228.526	183.438	178.097	512.294
211.806	217.86	198.719	303.017	303.767	303.395	1025.78	232.101	596.349	200.788	990.498	211.953
238.029	224.62	218.741	226.125	339.083	827.061	158.496	739.222	196.654	220.394	195.341	887.831
219.783	388.087	326.328	333.869	241.451	312.175	190.128	207.875	213.548	196.509	586.694	173.239
241.438	168.71	346.303	544.218	312.636	247.797	521.431	209.119	170.892	220.123	632.566	288.354
215.384	179.101	202.539	522.232	490.937	236.901	935.815	214.829	534.525	1268.93	177.678	202.614
159.432	220.686	215.03	883.659	561.285	235.46	211.2	214.174	932.633	193.997	607.872	243.505
248.444	249.348	208.359	483.225	533.891	356.855	199.147	331.073	199.236	1291.48	181.01	200.979
202.082	208.486	218.493	339.188	228.301	217.964	350.972	1279.03	189.796	663.692	163.353	191.224
191.206	247.316	260.677	156.277	245.994	193.745	631.291	556.31	213.406	213.102	215.806	244.56
297.449	187.921	201.162	188.888	1196.74	210.729	233.515	250.713	202.673	241.509	637.877	226.133
210.561	282.838	308.994	259.575	266.06	207.27	190.086	1010.06	425.757	153.317	276.63	257.849
207.83	274.9	237.224	222.755	207.095	212.207	770.75	844.627	196.695	353.746	180.816	253.873
330.581	233.153	185.853	275.509	207.908	249.798	212.05	248.822	485.541	285.553	348.152	230.272
236.426	269.438	266.274	229.564	324.831	235.582	185.242	235.46	187.795	355.752	314.318	184.466
1570.63	270.185	227.327	232.536	361.064	250.614	198.564	255.499	486.832	228.286	652.781	248.442
248.853	321.262	947.021	251.963	286.712	246.46	201.058	200.034	679.005	230.553	174.309	222.407
222.893	184.458	206.292	195.907	288.911	226.941	210.648	414.218	714.4	804.144	180.018	213.938
273.062	220.634	201.245	226.853	253.682	271.92	213.896	311.84	547.522	273.725	195.233	250.219
211.722	226.79	214.77	234.294	345.823	396.703	206.248	454.327	211.171	281.264	171.119	588.759
244.66	196.891	235.472	911.348	243.408	262.375	839.008	1008.44	307.416	177.977	151.149	218.834
245.667	212.199	271.931	254.869	347.125	468.527	194.686	344.091	212.689	695.059	228.832	358.58
235.885	187.58	213.28	271.439	210.067	489.246	199.682	586.608	463.775	278.398	173.494	234.791
265.237	176.07	186.217	250.344	395.557	258.266	397.98	383.831	219.725	222.256	168.892	173.731
298.458	155.949	297.455	839.542	173.323	213.866	1013.01	460.317	210.378	241.318	150.908	330.638
226.716	262.302	188.568	184.919	476.885	236.525	187.624	599.936	576.039	1198.05	2661.75	1644.11
353.875	255.815	184.186	255.135	450.808	266.998	222.442	774.115	992.701	403.274	223.417	1271.04
215.112	368.527	204.003	209.683	266.894	188.95	191.886	224.033	507.754	534.688	409.63	570.263
224.379	246.914	194.932	201.096	218.209	438.608	867.849	610.462	607.386	646.949	435.616	420.397
189.423	244.853	234.158	444.58	335.985	1528.33	198.746	166.423	241.186	226.357	1122.07	167.615
209.25	305.588	801.047	178.563	211.549	586.723	615.951	871.892	211.043	199.886	418.602	188.335
209.22	207.466	323.407	200.263	264.647	571.556	515.418	468.663	276.749	215.777	366.527	406.256
317.066	337.387	244.873	253.96	201.507	685.096	192.209	662.618	362.546	229.84	207.109	788.379
190.812	189.164	391.573	194.611	291.119	455.3	905.411	806.692	803.527	214.908	191.55	652.94
394.785	228.559	217.864	1192.51	254.126	470.174	408.893	737.769	487.9	964.164	229.956	215.478
240.198	152.471	201.529	212.9	242.883	289.029	549.047	190.267	434.585	685.946	270.149	466.824
209.94	165.989	259.343	1393.27	339.229	359.081	603.208	177.782	369.721	328.784	380.281	179.693
191.873	196.549	198.201	249.474	424.522	438.099	1024.53	641.656	637.999	215.442	314.636	195.178
214.898	217.775	181.683	252.929	472.943	459.609	682.064	397.182	479.521	227.882	440.58	379.774
182.85	352.788	483.856	242.607	433.395	255.075	177.01	168.739	213.593	203.476	587.355	637.263
294.461	215.809	176.243	413.539	176.612	209.717	331.827	170.979	418.402	200.739	240.646	219.13
169.542	224.221	655.74	169.489	192.205	269.313	267.496	208.495	264.066	205.154	631.165	207.519
226.801	247.032	1280.15	374.288	239.597	377.178	232.006	279.683	810.786	154.993	754.576	230.888
194.21	192.105	394.429	270.536	240.767	289.919	229.657	396.711	690.369	976.416	229.517	234.672
337.456	162.764	4839.11	268.926	250.489	377.635	164.741	190.163	278.58	256.423	195.641	382.653
234.751	958.226	212.98	204.837	732.176	315.089	237.142	214.658	909.726	534.269	224.682	205.502
348.765	142.75	313.301	321.685	204.767	165.971	171.998	187.257	1151.5	212.569	208.003	174.44
245.926	183.566	234.02	304.9	242.369	470.21	396.105	677.498	294.685	363.841	334.595	1796.43
189.45	270.534	196.949	231.824	162.087	186.899	213.887	244.345	420.545	229.114	1254.03	198.46
165.289	353.834	217.452	271.933	257.535	154.571	970.535	349.914	253.316	179.876	754.118	219.977
197.524	172.277	250.558	202.21	190.035	165.944	557.423	974.716	208.386	241.343	311.77	260.956
206.324	291.265	246.938	189.137	183.464	421.051	1248.51	1089.21	1297.12	208.91	205.174	235.689
482.701	148.752	236.559	261.828	204.634	186.34	170.343	179.544	736.813	202.69	205.604	1186.43
278.037	187.896	273.047	326.964	271.538	206.942	251.571	1114.93	748.565	257.59	1168.61	198.186
192.534	157.55	213.803	249.458	198.999	195.552	1608.74	443.247	1016.96	218.751	150.94	982.911
217.802	151.767	159.107	203.583	211.062	248.282	157.372	221.982	276.865	590.836	167.104	215.592
214.423	713.744	231.485	197.512	304.761	223.549	580.984	217.726	240.967	771.371	167.402	185.438
191.132	149.233	325.423	548.43	199.313	235.272	167.927	195.417	213.968	199.678	691.465	299.68
173.705	157.147	165.625	313.925	200.967	233.22	695.349	721.548	656.442	339.906	189.012	1558.32
357.407	526.665	191.478	173.588	202.665	258.53	149.453	673.908	1266.38	229.75	365.02	309.424
214.575	159.737	272.768	552.794	212.221	319.472	681.879	285.121	1302.54	160.176	480.834	174.167
235.952	311.95	274.385	261.314	2255.6	339.803	183.955	668.807	916.482	201.808	730.243	259.786
173.756	242.942	291.339	286.462	360.064	366.661	197.34	235.786	1293.47	204.046	189.618	162.467
223.994	298.228	248.584	202.315	366.286	198.631	202.746	192.836	603.925	1057.42	470.691	188.53
305.739	754.655	266.413	252.708	420.099	152.178	687.843	243.065	583.736	198.667	170.298	231.238
278.232	169.323	258.589	237.633	484.6	175.435	669.346	241.599	552.587	480.559	801.477	720.323
198.865	201.64	255.642	216.801	346.308	222.873	239.109	214.311	1444.01	206.165	377.967	806.64
347.705	183.238	303.128	208.731	218.694	244.848	477.386	204.142	858.973	270.906	426.383	1265.9
224.701	180.386	194.489	284.135	2161.43	436.913	592.815	401.002	789.247	1512.87	566.49	686.209
193.61	213.413	244.219	233.159	226.648	1321.64	184.991	241.121	728.265	202.519	1015.58	1151.64
277.058	191.009	274.213	208.547	234.932	249.682	160.061	891.405	468.418	762.785	261.291	541.339
151.705	191.177	274.288	321.805	541.254	385.58	971.532	216.234	1417.77	377.706	831.609	267.432
164.994	193.329	300.513	1396.46	604.799	277.817	439.736	191.216	1172.84	221.509	186.818	480.172
288.785	198.147	257.828	216.577	206.057	157.28	648.734	213.961	214.614	222.36	743.989	220.005
176.219	216.3	300.687	738.305	233.392	204.132	850.407	410.354	217.545	1132.61	268.867	920.278
248.895	182.54	196.243	377.884	223.204	145.973	689.998	278.876	188.242	682.365	269.298	845.874
247.71	220.215	330.392	346.986	173.024	196.217	192.86	297.618	193.547	221.456	266.963	997.253
314.588	203.893	269.698	152.638	267.269	194.266	179.432	418.592	195.993	1351.28	173.652	1004.59
406.538	232.355	269.552	278.268	231.423	189.582	899.058	396.32	204.902	709.997	165.63	944.646
224.705	185.171	231.555	263.466	1789.25	228.119	312.977	236.366	250.032	775.573	420.017	829.632
385.352	195.884	180.634	235.658	301.315	198.443	827.774	450.893	1035.67	220.323	197.774	190.711
229.602	231.68	201.18	160.196	396.816	146.631	178.718	339.577	178.802	248.743	852.325	246.145
240.584	222.802	430.195	180.963	249.831	491.962	857.256	238.741	444.666	401.16	162.967	1256.38
261.97	236.468	217.558	211.576	508.858	582.355	565.94	274.447	196.586	214.491	339.184	910.621
243.697	240.871	361.395	216.992	572.621	480.451	819.351	219.764	171.598	229.829	748.288	316.401
327.758	332.022	283.556	282.853	140.18	229.827	196.886	213.015	313.873	199.955	897.382	212.293
200.61	247.447	214.195	224.401	276.263	172.184	946.487	195.307	179.249	212.472	161.133	480.064
213.337	241.077	248.895	617.993	346.725	261.316	864.887	1292.09	168.755	765.425	223.076	199.608
208.818	255.69	184.344	332.065	190.61	193.539	273.541	899.527	194.288	160.639	176.926	397.321
173.241	222.824	419.076	243.137	238.366	269.971	1118.79	492.03	155.964	397.548	337.662	284.004
247.673	218.356	288.97	239.404	180.192	187.877	211.863	563.266	167.881	560.054	269.876	595.582
187.063	211.597	421.927	240.113	378.021	194.472	820.193	212.573	512.097	235.443	377.418	201.296
191.091	195.395	185.966	209.747	190.592	183.314	266.184	931.592	186.62	1086.85	557.215	210.386
464.368	228.48	230.703	262.707	270.303	327.336	201.729	671.609	250.539	161.863	190.417	203.086
223.641	218.71	225.762	460.403	180.458	262.533	260.29	641.623	166.531	225.908	209.775	841.693
285.156	205.028	282.501	311.905	259.805	338.311	1215.07	217.481	158.72	321.474	645.822	1737
259.174	343.766	369.664	218.894	192.372	248.767	229.639	225.361	147.077	184.462	610.275	227.519
218.848	203.072	240.051	250.513	523.592	239.602	238.838	230.437	220.145	233.056	776.462	213.33
206.427	234.671	222.247	224.486	272.582	249.883	197.232	686.554	287.643	978.626	174.868	246.95
221.967	204.7	230.842	262.258	188.055	213.832	236.543	225.439	239.815	182.732	170.845	546.224
302.433	258.125	617.568	219.535	455.059	211.033	237.613	280.202	154.084	163.084	748.749	219.246
371.007	276.667	234.575	183.034	237.07	215.973	536.471	390.589	160.254	786.821	170.66	217.28
299.695	247.513	230.945	291.052	232.661	209.97	247.284	806.816	158.912	800.001	151.82	218.086
456.993	386.953	197.484	179.736	313.929	331.191	241.171	684.908	408.271	555.552	306.447	215.979
616.253	197.608	211.756	192.162	199.293	199.638	243.909	469.799	180.761	374.704	193.823	766.224
178.032	213.392	212.375	230.076	217.135	211.79	889.093	458.582	154.489	276.173	177.572	204.39
159.666	251.216	214.803	314.373	210.004	285.294	209.479	702.826	338.207	156.944	163.118	977.245
271.459	288.221	174.03	235.381	201.792	208.715	319.154	929.878	189.131	231.249	168.018	409.99
219.794	196.543	246.642	172.837	216.932	224.499	191.74	935.002	197.414	171.52	179.474	393.811
184.246	207.458	366.127	315.897	351.588	326.027	431.959	647.859	293.997	647.55	299.349	331.87
184.962	251.634	249.641	177.045	237.427	203.281	185.5	484.7	805.707	225.788	560.864	607.836
600.998	191.501	297.582	610.486	238.479	299.209	164.645	591.133	271.823	248.279	154.746	439.468
346.006	225.543	278.337	328.566	282.754	215.183	291.14	176.31	169.538	194.671	265.696	226.169
332.257	218.364	173.204	298.629	344.902	296.196	157.904	202.541	255.871	199.239	156.17	657.357
213.426	177.203	208.038	535.054	227.525	575.585	260.592	465.954	166.585	340.448	180.763	376.321
254.527	178.246	203.613	251.931	366.229	215.93	214.081	684.12	298.607	421.733	682.242	551.121
221.235	226.164	349.755	453.326	896.203	280.365	568.758	836.814	174.419	313.899	169.348	416.564
219.491	154.299	206.958	494.894	208.31	345.412	179.264	1104.01	393.134	238.657	573.354	1237.88
332.74	139.96	316.226	552.112	403.871	210.188	317.373	194.08	283.407	1016.78	542.619	1030.44
285.686	156.747	390.511	221.578	202.4	207.035	225.104	286.141	329.747	352.05	760.504	686.808
264.689	150.056	274.183	309.066	366.712	210.069	204.199	346.292	180.153	209.475	189.837	1098.85
387.789	283.505	288.635	271.296	180.918	248.338	829.629	635.146	315.243	206.983	517.989	343.419
398.803	199.149	227.832	620.703	201.686	828.98	223.049	219.93	168.837	648.875	147.088	420.825
1115.34	178.744	182.026	437.856	351.66	192.158	252.597	330.969	197.626	189.472	152.67	585.462
250.297	297.706	179.97	399.042	207.719	252.626	848.427	602.586	200.039	164.881	204.253	397.716
194.092	248.554	186.733	304.754	211.131	238.13	222.764	248.487	222.806	808.688	197.633	224.363
183.878	158.841	207.717	384.179	190.477	235.933	829.493	467.376	245.445	165.779	293.424	423.22
212.566	247.9	196.909	260.527	192.688	226.054	315.323	172.362	165.379	789.356	159.705	226.953
189.454	209.995	198.353	296.081	2224.23	322.518	138.723	139.079	182.163	758.478	192.592	219.651
212.163	218.373	270.6	340.205	190.476	173.285	175.755	393.49	248.424	172.999	308.809	316.718
300.864	171.091	256.17	302.5	193.777	316.64	249.717	461.616	164.063	1451.03	850.456	160.705
278.739	332.664	202.614	1504.2	225.62	211.708	196.992	214.206	252.656	605.797	516.706	483.486
290.176	230.769	261.592	511.41	294.206	210	511.562	538.513	324.444	207.259	584.478	224.777
233.273	201.388	226.765	449.407	344.485	220.259	182.951	162.101	440.734	211.895	841.526	246.638
1135.85	194.756	233.011	386.87	207.83	258.441	257.101	416.832	218.333	395.675	339.012	253.448
233.379	184.288	181.854	209.616	192.161	305.079	193.095	690.545	607.066	179.566	567.335	949.564
183.651	273.469	173.73	340.505	382.251	199.453	196.997	191.035	211.286	302.331	192.166	1060.91
266.533	304.578	147.501	507.647	371.347	184.063	687.635	173.091	192.119	281.513	226.079	507.279
881.725	228.282	159.43	483.833	217.224	198.753	202.853	836.611	199.827	309.618	190.668	172.174
222.098	177.088	290.301	2333.03	209.11	195.762	358.642	267.654	173.742	201.724	184.873	1084.6
198.76	183.533	320.743	265.961	274.423	172.455	641.565	371.64	190.673	690.187	1121.45	777.315
350.011	194.25	189.712	249.619	268.951	249.87	811.033	522.087	183.815	477.485	477.229	207.696
191.412	213.009	322.379	225.882	187.723	197.694	931.413	647.967	550.719	518.897	467.209	321.223
283.107	221.96	182.924	217.331	342.999	198.823	186.286	744.109	192.709	190.419	1152.83	1129.26
204.733	384.008	204.24	258.896	203.802	232.182	178.954	736.843	263.671	264.904	218.566	591.389
243.838	370.956	278.124	220.427	253.597	197.127	209.407	789.477	417.968	194.6	563.245	611.295
179.945	306.75	313.491	315.621	226.509	271.706	214.161	208.406	1055.07	235.303	204.47	219.91
358.826	250.647	299.291	196.388	229.403	284.491	198.319	232.561	236.147	823.158	214.427	383.623
549.404	200.635	200.499	230.998	262.09	239.284	166.169	207.626	258.282	367.688	210.411	243.124
204.121	545.428	398.983	268.613	168.692	202.191	153.523	234.999	311.706	250.689	186.076	734.618
955.746	179.267	229.461	728.942	173.609	216.005	167.335	151.742	219.645	937.624	208.352	235.387
282.219	223.536	143.969	288.215	167.117	341.145	147.75	227.52	223.261	265.417	167.615	236.182
239.593	300.259	263.858	277.094	294.581	314.141	144.353	317.362	557.091	213.116	662.248	313.69
206.763	190.559	307.248	326.457	291.798	210.959	154.953	315.229	851.358	514.406	496.219	1005.67
215.249	343.522	233.322	609.125	228.9	312.099	147.213	657.649	209.758	868.289	515.309	681.048
230.762	232.426	186.678	474.197	187.489	264.456	383.946	208.452	207.034	1057.37	372.939	260.721
238.473	188.64	216.471	211.589	177.097	229.226	574.004	503.15	216.46	278.996	192.033	486.924
276.17	193.469	222.268	436.521	169.083	333.765	479.063	548.712	186.863	263.342	197.836	664.251
334.001	194.251	275.11	203.155	223.463	248.445	197.867	220.779	1154.96	256.746	183.91	259.5
207.455	198.328	169.38	715.012	271.926	256.131	200.441	519.59	274.001	310.342	482.719	715.701
317.462	266.87	149.6	452.64	190.2	228.743	198.875	364.055	807.142	256.617	844.449	692.612
172.76	261.443	209.215	345.858	184.301	6796.59	326.695	461.526	205.881	1176.79	679.5	234.665
295.637	199.598	205.222	203.757	169.808	226.915	217.477	206.746	986.069	898.342	896.336	197.229
193.932	244.462	360.076	573.324	195.494	556.442	250.184	325.113	251.206	933.072	180.728	709.659
214.843	222.345	244.479	776.42	186.077	240.428	236.716	201.049	899.922	399.738	814.975	212.761
201.76	364.457	463.285	376.097	178.861	371.474	381.272	229.006	796.947	255.45	302.574	210.238
216.785	228.783	252.24	216.881	153.648	309.8	862.542	1072.88	281.845	245.062	403.454	972.028
205.908	224.53	207.811	290.799	201.69	538.895	770.875	200.694	931.902	995.023	387.231	552.678
195.706	267.722	611.941	245.735	195.063	229.659	334.451	701.073	371.209	412.055	235.077	222.286
227.524	199.785	185.254	195.644	1246.28	235.179	294.767	198.234	264.968	243.988	201.608	161.618
231.843	193.296	218.014	191.943	183.122	305.461	155.537	824.512	251.003	276.905	181.593	231.581
326.129	194.677	403.335	752.501	214.262	185.458	503.011	755.105	342.54	244.95	169.638	315.286
233.774	181.231	569.073	292.171	1515.95	391.267	156.917	498.786	213.547	269.397	174.095	609.495
220.907	224.744	313.335	271.397	172.689	211.946	177.093	196.441	1379.72	225.96	498.612	228.637
294.745	175.864	313.172	436.591	202.713	209.279	175.24	203.037	234.703	186.708	200.265	246.781
511.211	170.476	634.942	237.869	265.056	257.092	311.631	187.819	430.983	557.84	163.064	252.243
208.245	148.411	477.62	269.657	390.558	299.042	246.779	201.723	234.69	225.325	212.44	234.426
171.595	183.019	329.705	325.177	182.932	291.952	189.017	202.497	221.674	294.382	178.005	1041.23
302.935	230.464	346.751	207.855	186.701	268.789	235.993	211.132	300.659	212.761	737.371	238.001
332.837	173.972	223.068	259.009	233.961	206.037	200.511	202.93	182.161	312.06	181.946	253.141
308.092	341.149	491.164	206.244	246.159	264.144	168.031	536.51	858.132	313.978	1090.76	773.033
282.731	202.154	547.184	293.928	553.366	343.747	234.837	684.275	218.949	204.313	928.699	550.148
232.211	398.068	695.801	288.936	246.035	260.171	213.235	481.849	755.822	294.827	1063.46	938.801
372.61	335.377	610.202	222.944	393.822	1576.53	799.004	635.955	215.218	987.918	494.785	232.827
753.382	214.757	345.889	794.689	174.358	201.673	174.373	176.452	500.966	614.796	814.712	345.026
318.795	158.531	352.4	880.232	236.955	260.036	279.473	499.837	191.13	790.039	728.59	1048.81
237.551	255.472	401.783	214.464	193.643	211.895	148.097	184.579	177.464	154.467	157.954	700.844
469.535	271.215	267.638	193.073	1163.28	214.132	221.116	176.975	383.685	218.231	187.174	733.524
214.657	319.471	266.891	365.606	182.195	1272.16	664.818	403.158	619.657	435.531	537.523	536.619
342.925	227.468	296.319	228.023	190.64	198.339	122.625	752.171	210.729	184.152	221.927	1349.37
295.019	165.857	305.28	212.693	337.201	211.183	251.852	217.533	2155.3	203.314	811.21	1020.93
236.257	345.574	310.795	547.918	195.183	225.922	438.277	171.99	508.366	211.811	274.913	573.169
349.766	260.494	356.872	240.445	217.409	192.399	351.602	173.205	838.95	162.755	230.848	191.442
231.305	192.221	519.584	227.803	202.904	229.497	701.608	598.773	244.549	1038.4	175.183	473.041
232.075	331.488	189.419	1451.04	203.984	190.13	263.206	199.907	216.855	248.406	240.635	162.233
283.961	194.309	233.775	210.713	182	313.197	249.065	354.623	225.785	155.384	258.986	458.329
268.935	196.159	160.84	1237.56	179.515	220.584	218.816	234.417	213.578	242.832	343.195	362.08
168.634	183.721	161.289	238.788	239.799	239.798	281.814	601.152	173.309	225.557	201.654	853.117
249.9	238.908	179.48	310.765	169.601	415.813	752.265	1404.12	1797.61	206.373	665.036	578.193
194.876	1536.92	311.285	360.095	342.025	291.372	222.815	519.257	1658.74	278.723	500.372	207.738
317.501	223.015	143.582	179.947	755.122	669.334	915.624	822.582	183.34	730.887	415.677	733.989
294.653	293.661	243.496	207.521	480.819	342.44	224.186	349.087	231.984	199.171	258.414	226.522
229.526	185.588	410.129	286.387	360.895	204.714	956.692	204.489	222.397	430.86	525.68	175.358
174.563	249.175	277.812	275.183	218.457	185.358	1025.89	486.912	356.075	658.028	962.035	399.753
249.919	181.967	357.476	610.063	297.978	204.848	1229.59	219.037	258.568	451.179	395.263	839.869
240.875	218.631	230.925	224.455	141.572	349.164	1061.67	240.64	161.173	219.832	201.217	620.124
213.571	307.335	193.556	204.557	193.467	360.814	931.247	467.77	164.79	216.859	534.939	759.681
193.542	615.631	190.569	203.213	263.377	202.651	198.31	200.214	1280.44	844.007	227.971	201.749
676.763	268.997	269.682	222.958	367.179	206.846	237.067	288.179	194.79	216.817	194.198	540.742
323.193	200.001	291.687	251.856	174.301	272.061	438.158	235.587	185.101	157.023	191.831	275.114
241.991	318.223	355.322	297.7	218.662	417.206	1094.38	243.206	427.675	193.85	161.893	187.268
384.978	205.705	489.828	269.291	181.399	230.892	210.333	557.784	854.921	177.879	128.957	575.494
253.382	268.036	291.889	304.122	221.522	265.304	318.576	489.529	149.805	172.499	137.812	220.199
211.448	204.272	262.689	226.968	441.921	150.205	1046.48	186.978	152.54	610.411	162.036	303.262
285.366	175.45	983.434	303.193	316.652	148.277	144.291	615.119	564.425	302.377	135.127	1061.53
309.008	218.376	228.161	212.687	282.593	382.659	175.446	518.861	637.449	177.615	145.404	808.312
203.653	269.34	932.579	182.748	243.763	1062.47	917.992	180.515	578.724	189.945	418.253	604.44
232.91	283.269	376.583	256.316	313.787	757.526	230.291	198.917	651.366	733.832	180.103	230.897
275.36	156.294	442.614	267.442	180.117	196.502	487.393	284.727	1042.34	1103.39	818.247	200.375
287.191	173.742	575.136	179.677	324.409	274.654	835.159	509.177	724.164	203.977	714.584	205.722
241.155	321.756	511.41	297.274	216.923	1018.45	191.266	235.271	824.77	282.459	203.169	215.709
187.782	904.185	293.699	296.782	201.154	329.521	287.417	961.88	794.636	327.256	248.384	251.878
282.905	224.646	339.116	262.099	207.219	323.385	504.053	686.107	355.088	532.611	417.635	518.226
306.565	269.38	282.928	197.292	251.567	298.292	166.973	154.288	596.564	260.527	420.534	209.026
245.278	153.868	339.962	306.956	356.595	317.36	139.993	347.037	761.51	458.807	1386.57	198.241
541.179	180.168	220.83	159.325	540.761	548.891	833.357	790.857	841.387	346.443	784.236	206.649
203.344	222.66	273.285	332.199	383.635	190.772	142.717	543.111	208.87	888.247	157.465	400.093
331.447	480.03	505.22	260.054	211.384	302.634	434.429	196.355	619.516	783.308	1207.09	743.274
171.4	229.573	235.728	619.745	311.867	183.241	410.688	196.325	379.236	302.762	176.052	415.719
229.068	213.963	263.144	250.598	501.261	251.495	641.084	719.811	303.991	636.746	164.605	927.533
334.103	247.973	1659.27	284.681	255.48	189.077	187.569	231.503	183.33	668.872	1388.87	776.942
214.659	220.15	249.734	192.708	235.42	152.064	327.082	815.207	1767.36	729.105	345.184	903.297
204.823	227.234	286.061	172.81	267.984	207.039	179.708	1110.86	202.365	201.129	561.718	437.454
207.568	215.05	264.889	168.637	160.257	156.355	757.395	199.01	1587.38	209.201	864.773	680.808
346.241	226.575	333.853	410.62	186.702	308.412	174.928	536.412	619.455	515.541	820.368	1192.14
191.687	298.133	204.114	343.462	172.13	333.977	174.16	645.792	532.54	191.082	735.516	281.154
218.527	187.88	292.921	231.952	189.202	257.812	635.584	1050.45	194.969	282.511	578.015	857.662
194.848	281.809	323.499	248.882	228.132	298.202	196.739	245.39	249.278	720.732	201.479	444.845
195.533	206.018	185.765	185.477	348.838	230.566	797.56	222.256	283.364	218.782	885.468	1149.68
273.887	1710.87	220.579	190.178	283.341	293.472	720.962	675.238	246.293	201.43	673.81	226.396
301.312	166.463	241.646	277.933	188.929	246.114	787.574	251.415	206.16	510.274	439.931	201.743
260.637	707.345	248.166	246.035	228.359	236.876	174.149	352.641	170.194	229.34	790.766	207.59
195.751	3139.73	170.491	243.349	296.756	311.895	185.339	520.967	537.078	154.397	262.623	871.894
213.235	168.475	192.842	176.367	156.749	230.948	186.056	259.197	196.534	172.911	1826.51	708.775
223.552	253.49	201.627	219.291	210.559	334.056	1156.14	220.662	184.938	211.663	750.15	304.017
205.036	286.964	260.491	166.427	285.238	218.69	735.995	438.678	182.973	207.812	882.15	353.755
357.595	273.96	295.374	236.774	270.858	218.601	219.708	155.638	217.357	276.553	703.224	371.562
237.509	366.9	227.207	260.14	218.061	213.03	694.477	916.255	174.177	467.737	650.45	329.434
260.52	452.16	363.034	230.964	270.218	322.237	917.69	160.686	231.813	707.336	149.362	657.444
213.068	335.973	334.153	191.157	156.603	218.925	444.46	150.319	200.563	188.406	158.897	176.114
216.793	335.566	253.709	194.889	186.544	241.775	212.862	811.705	235.981	522.977	553.827	360.201
197.327	301.972	274.595	245.146	242.148	5286.33	525.413	146.678	537.435	1149.8	162.496	311.279
348.888	308.814	293.778	317.808	308.594	329.23	605.88	1496.67	558.653	227.435	612.601	611.047
354.301	509.082	247.903	315.623	249.785	392.668	157.44	176.332	222.663	579.142	197.908	230.689
229.305	191.799	399.557	634.64	288.963	189.478	170.252	189.573	272.473	1103.78	200.5	982.273
293.436	637.535	324.566	300.505	242.336	285.096	332.171	342.847	193.545	236.095	547.53	386.81
203.192	225.23	401.211	206.879	161.668	373.867	164.881	637.125	205.712	190.849	187.282	346.042
320.065	200.384	291.739	275.189	261.505	423.034	596.517	190.386	399.35	431.496	265.939	396.064
322.341	188.091	645.055	347.232	212.061	279.845	200.216	191.909	311.15	744.141	184.134	821.22
143.958	407.052	197.995	322.825	167.066	199.653	406.445	194.469	272.33	195.423	886.497	357.379
227.754	1461.15	360.173	252.294	211.976	201.907	190.259	1039.82	201.684	221.191	821.207	339.195
188.017	241.034	522.166	429.589	181.533	229.793	800.475	251.728	224.043	145.808	714.359	190.448
298.24	517.79	667.865	291.817	235.438	256.539	156.082	142.115	303.266	781.405	192.183	569.975
158.335	319.545	292.139	342.427	216.427	228.657	179.169	352.761	224.166	316.102	173.675	840.475
452.518	176.777	414.199	200.316	172.757	403.433	534.636	233.199	164.505	764.483	839.01	750.968
224.25	3150.15	452.175	309.77	210.73	202.695	185.859	238.209	208.245	195.66	941.677	668.315
196.973	208.058	357.124	255.217	184.372	205.144	179.512	148.192	187.123	498.3	189.599	830.702
177.789	407.179	366.683	382.186	213.287	212.985	450.26	136.515	174.624	1966.95	473.502	213.169
410.523	213.311	430.464	528.495	296.7	235.497	349.222	185.479	389.95	809.371	768.966	241.279
169.891	195.346	370.065	258.411	246.473	194.092	199.162	410.5	1151.22	574.456	1180.14	250.101
178.172	250.952	213.472	314.731	211.344	201.419	193.443	660.203	187.305	597.867	797.975	377.202
220.946	164.913	464.16	237.872	200.457	239.664	337.832	570.505	917.931	169.36	202.019	218.7
215.527	288.928	459.934	219.877	200.439	284.836	467.807	306.826	622.387	993.306	872.015	221.858
182.454	301.928	190.351	188.842	528.143	216.338	550.594	205.555	203.84	185.169	890.719	240.797
202.207	208.345	208.696	198.793	205.458	389.257	217.906	372.057	258.932	571.332	385.198	622.758
247.491	148.13	217.397	626.331	219.054	379.274	218.019	221.58	415.493	668.956	1217.62	848.707
204.226	265.031	305.081	301.005	302.649	173.212	199.079	949.72	164.076	404.611	748.51	543.127
196.417	198.376	240.699	236.79	204.21	372.916	623.422	197.17	1001.05	179.086	243.59	927.535
169.952	208.821	258.863	406.264	202.269	236.736	350.855	201.475	605.151	176.894	288.166	348.638
274.288	281.32	275.172	345.57	254.887	272.586	587.487	811.49	200.196	407.945	427.01	200.279
263.631	260.927	213.479	160.72	198.22	220.699	636.727	203.257	231.594	289.47	168.921	371.362
199.32	255.875	381.207	139.847	200.848	269.497	506.959	515.412	1224.08	418.166	265.631	615.115
236.696	206.461	539.927	140.128	327.174	406.276	643.93	520.912	215.775	161.394	640.961	251.911
269.449	479.811	247.5	152.816	277.084	243.902	380.358	220.02	261.486	592.705	191.434	239.102
190.049	240.669	264.875	300.774	206.455	229.264	184.715	213.827	198.202	550.596	204.929	1070.65
161.554	247.737	292.946	160.416	318.98	254.006	508.577	1005.78	207.059	450.506	183.82	768.123
174.616	202.775	340.471	1213.57	212.558	152.779	258.511	220.996	1038.32	234.233	435.025	763.588
199.995	197.149	251.225	175.486	228.113	177.233	431.949	396.596	256.053	756.289	786.355	201.242
169.34	232.062	335.174	189.307	951.349	169.515	782.159	183.298	669.929	1278.64	295.865	451.492
254.032	298.861	415.908	391.382	1254.99	255.644	383.842	559.582	159.355	444.504	773.091	987.175
167.508	269.656	201.361	332.663	2039.54	190.594	919.637	216.971	316.16	974.927	156.575	736.88
627.734	214.785	236.87	194.635	342.787	296.632	200.612	232.056	812.526	473.613	524.622	1664.75
220.748	204.504	185.968	329.996	217.325	211.184	775.748	199.996	1014.96	187.737	1009.53	1483.9
220.047	191.176	190.056	332.331	244.561	204.727	195.505	745.748	221.109	651.825	222.876	193.222
192.805	298.246	243.795	220.109	884.858	178.629	196.93	188.468	831.245	912.094	1747.99	554.785
207.594	924.934	306.929	242.746	755.724	229.622	194.938	433.617	378.772	910.716	1290.13	304.252
173.264	324.337	225.144	334.391	308.789	209.402	568.693	497.75	524.947	611.166	398.402	877.605
210.338	196.723	219.133	255.161	594.819	239.763	168.118	332.209	282.892	345.279	523.538	207.06
276.74	188.589	195.796	446.54	392.534	251.389	481.995	259.244	990.471	810.264	560.812	160.015
338.44	168.603	187.471	305.873	206.631	239.554	454.599	210.26	1087.6	576.2	406.557	161.942
234.03	154.141	324.467	250.305	412.477	216.895	482.953	166.977	166.336	505.789	161.345	724.601
432.06	192.165	215.376	186.347	173.801	229.567	646.119	630.133	981.942	552.517	195.549	188.818
214.983	200.358	214.784	852.124	335.554	385.543	435.416	1031.92	175.078	215.257	168.39	965.457
216.417	190.709	203.647	951.449	229.265	226.194	891.22	540.889	434.951	275.083	483.544	221.416
219.249	154.681	282.938	665.669	168.314	333.273	960.506	1122.92	239.428	175.494	270.25	224.903
170.649	703.101	280.17	689.242	156.361	225.112	933.357	1003.37	195.457	175.578	821.873	349.356
164.579	181.533	244.013	442.148	440.011	225.037	199.884	882.644	254.112	423.788	828.152	230.71
168.435	156.078	213.96	215.648	152.482	213.41	190.907	527.3	642.344	176.823	843.346	299.996
443.94	197.648	405.029	293.933	508.271	276.95	184.62	832.309	900.347	582.651	665.748	288.694
377.592	279.434	224.059	296.789	247.142	294.704	195.233	207.95	201.725	670.031	245.55	1500.18
218.096	315.534	192.721	279.161	180.52	258.795	159.855	945.729	566.842	623.335	274.615	1304.51
308.383	184.691	380.676	250.705	289.089	196.628	173.397	202.252	432.589	175.666	157.333	410.067
205.908	214.1	193.13	174.526	454.936	356.853	693.955	483.16	436.257	620.962	194.058	1439.52
314.393	217.85	235.154	205.082	204.555	436.794	807.397	1235.59	390.802	187.064	147.555	295.508
282.047	226.061	222.127	187.246	235.729	288.997	833.779	210.081	188.613	200.454	332.482	745.114
200.652	183.527	178.586	202.098	212.258	273.491	454.171	391.553	587.889	208.739	253.669	226.748
200.648	186.797	234.609	235.836	552.374	358.328	337.75	213.643	768.796	278.044	201.59	1007.26
200.925	178.426	230.004	260.392	211.846	181.415	345.991	200.442	607.737	322.937	162.394	987.209
222.924	266.932	298.349	421.948	207.479	333.919	213.787	735.156	758.654	822.481	214.151	1176.69
231.377	190.802	187.284	218.998	1002.47	401.074	177.73	272.482	624.065	316.872	212.16	973.979
219.497	273.601	164.96	327.26	197.968	475.214	204.527	203.193	1161.27	174.034	215.985	906.387
306.332	190.334	587.664	258.818	873.834	413.724	310.82	197.216	1068.15	640.931	341.814	1031.17
338.011	224.642	171.636	425.819	172.395	313.45	795.693	279.226	235.491	957.615	212.689	889.844
231.086	227.418	235.462	283.714	246.857	367.232	189.133	192.44	695.885	261.73	695.285	897.891
259.097	271.99	260.456	215.383	249.396	341.83	161.427	400.467	208.06	187.594	200.393	452.697
308.694	209.523	271.939	198.894	213.297	522.968	249.436	860.051	176.59	182.676	230.695	387.791
202.714	167.827	219.294	255.395	199.921	168.794	165.399	690.626	762.263	895.666	194.191	673.059
388.466	232.652	275.711	229.508	227.583	313.181	462.338	223.026	145.444	187.105	251.208	178.314
225.289	268.559	271.144	194.774	1351.01	239.646	207.092	222.175	133.941	182.976	479.223	724.902
239.7	189.582	264.103	185.637	297.684	308.873	390.857	1111.32	182.142	278.178	290.181	183.812
239.074	219.758	203.063	219.599	276.277	200.536	210.201	940.017	176.796	155.964	1023.17	452.72
208.717	204.111	374.44	192.249	359.477	312.885	181.506	518.064	188.735	174.796	173.657	174.083
467.984	208.677	181.225	164.566	362.588	275.226	225.552	773.557	634.817	429.929	233.946	663.027
185.503	312.488	152.552	228.795	220.907	241.696	156.252	164.292	196.294	1328.03	513.703	281.412
177.713	278.516	160.231	217.507	218.5	320.215	210.022	270.922	532.297	884.546	229.442	459.382
213.037	218.582	392.156	250.433	209.975	228.767	635.388	321.005	508.594	396.101	1014.42	463.847
208.88	220.599	1829.4	141.144	238.207	221.776	627.332	1142.4	209.769	588.167	161.576	238.115
246.756	286.883		254.772	267.885	275.24	239.283	1055.36	183.336	691.116	294.725	473.162
359.204	210.092		185.892	192.544	211.828	196.077	504.391	154.801	393.254	495.137	792.135
231.442	207.974		290.272	807.073	239.49	1145.13	493.741	167.262	503.664	179.825	824.003
226.891	249.841		171.126	150.115	219.574	192.747	658.395	202.946	639.517	524.038	893.288
252.737	182.933		235.267	219.055	398.176	176.1	173.784	200.923	207.071	206.891	973.242
189.475	198.234		228.362	286.352	308.928	568.809	869.479	192.48	1280.58	250.74	621.465
435.938	266.642		148.222	251.83	265.736	152.22	907.818	163.996	382.954	350.193	207.984
228.459	193.326		295.445	202.758	177.116	590.361	908.893	137.209	1185.71	316.904	1152.95
371.533	172.047		207.862	245.734	163.926	175.384	486.376	191.254	382.511	391.882	195.926
244.91	179.631		205.31	194.592	242.818	224.197	311.772	667.738	216.395	162.868	268.11
206.711	227.74		266.752	231.411	258.439	178.611	641.261	519.149	195.049	324.784	249.934
608.14	197.722		207.481	625.412	166.639	357.778	1030.87	773.49	192.739	219.847	320.278
209.91	180.72		325.55	209.867	177.853	374.668	1060.45	199.971	185.888	357.392	760.587
179.095	215.173		360.579	196.557	615.576	712.879	1168.2	261.368	211.077	178.83	166.28
244.943	211.59		219.511	232.356	259.012	189.781	704.884	385.291	212.082	503.051	746.295
204.91	230.138		352.659	224.918	281.472	173.488	573.553	564.622	655.202	700.531	865.022
220.829	150.481		177.163	208.099	218.391	157.56	183.762	496.154	465.578	217.353	282.654
335.738	391.327		185.099	243.303	221.291	192.589	569.608	375.839	194.578	425.96	851.942
323.802	200.057		221.769	628.821	204.428	157.445	414.606	390.917	197.646	863.921	158.301
189.945	254.577		244.002	202.677	198.171	205.978	277.881	840.332	185.275	756.931	949.652
191.986	260.083		2049.75	250.984	262.551	436.893	153.066	741.957	165.331	218.102	854.513
194.805	446.762		286.723	259.205	232.312	161.03	177.216	155.668	159.753	195.367	1055.42
189.828	341.658		327.662	480.855	379.728	158.01	640.085	162.646	546.901	609.903	478.724
320.015	222.474		225.385	264.315	157.164	240.296	653.994	197.071	158.49	654.537	1023.42
378.505	160.731		499.642	215.134	184.675	520.928	164.135	690.253	158.917	694.345	745.292
209.063	233.652		485.927	261.614	225.131	171.647	196.982	949.73	559.437	484.41	222.146
236.618	183.309		370.87	347.636	182.953	201.784	198.512	693.162	483.709	244.982	659.552
229.087	176.076		286.804	391.693	243.631	176.452	244.634	196.285	166.676	217.469	304.703
435.392	230.294		233.275	295.973	172.116	609.274	174.248	779.31	195.454	162.745	240.048
240.898	172.882		368.925	207.662	142.264	185.585	159.737	177.989	181.206	1075.13	612.248
242.737	379.243		212.426	201.186	150.678	391.365	326.422	781.803	222.242	457.091	160.94
265.675	170.468		232.7	1298.79	310.748	220.579	545.595	883.219	1234.47	460.702	274.543
324.323	309.285		258.205	197.997	257.95	194.701	231.591	677.4	1243.15	662.859	1047.46
302.912	182.085		242.478	226.731	337.735	186.713	191.009	195.495	159.749	211.738	1227.58
269.244	443.78		239.42	205.517	180.427	402.61	369.77	429.892	188.253	766.537	239.179
222.683	173.7		431.846	187.444	239.216	462.807	399.167	192.325	731.16	219.147	509.002
501.997	370.185		274.48	240.139	159.254	179.378	254.694	204.597	1143.89	484.18	331.844
203.796	290.732		454.76	263.821	243.02	604.573	536.338	732.307	657.664	213.903	167.66
372.171	306.239		308.697	215.605	182.292	169.834	145.636	196.417	211.03	431.691	163.721
236.27	259.567		399.946	242.178	353.151	163.407	218.679	599.735	164.712	506.978	1025.23
203.806	169.947		176.77	337.618	274.182	254.935	281.314	175.232	810.504	615.92	151.665
199.798	173.018		1123.96	1864.11	392.175	186.804	442.735	413.359	720.066	257.29	162.106
278.463	195.179		422.087	219.771	691.529	196.835	299.006	205.648	208.696	187.134	613.032
250.86	156.335		220.092	182.684	292.129	201.45	242.445	228.008	982.401	656.111	190.207
222.327	187.807		262.874	229.503	288.672	444.287	646.477	1008.18	208.046	179.882	221.359
228.129	208.831		262.811	2991.65	182.281	184.982	153.61	669.486	585.019	214.689	227.606
314.933	325.7		346.958	223.287	220.058	672.177	1401.8	765.104	232.995	200.149	661.962
192.857	389.614		240.046	214.162	197.449	218.366	238.536	177.385	188.682	268.759	1370.01
309.15	284.868		221.124	1641.62	246.07	188.618	963.545	883.671	186.005	702.51	279.839
423.914	783.563		521.605	2028.85	176.938	427.282	263.936	195.322	184.989	434.774	173.589
240.445	341.216		174.805	330.441	178.018	434.649	893.596	180.695	655.784	1242.09	591.699
245.09	337.354		165.42	227.089	350.756	226.431	1259.41	719.868	223.039	158.115	823.135
274.658	226.58		291.803	159.797	283.648	1401.06	574.106	439.867	937.165	150.195	291.724
240.918	375.174		192.15	228.029	487.216	256.761	888.04	454.234	369.806	410.509	893.891
187.519	197.029		303.853	212.612	207.574	190.85	296.837	809.76	602.404	215.796	947.209
155.891	210.816		254.58	229.002	238.264	494.122	497.416	210.413	200.792	458.069	268.4
166.047	454.473		857.809	226.723	247.975	220.917	738.821	221.927	212.648	1480.6	242.424
173.229	374.511		200.74	207.19	210.137	318.44	226.879	188.77	239.103	325.048	165.657
381.83	286.321		174.943	234.381	215.135	528.563	310.351	178.773	190.609	746.405	160.759
162.799	254.784		189.852	185.213	199.035	214.586	512.526	447.838	220.397	608.906	170.179
211.223	209.106		3405.01	275.638	202.169	198.272	166.828	222.321	230.096	256.566	340.108
204.814	200.076		139.46	228.136	372.651	468.59	184.101	281.105	271.261	237.602	179.158
223.333	210.012		3180.73	298.97	393.742	235.531	225.433	368.687	188.614	224.404	178.226
275.897	202.437		266.617	216.223	189.902	582.541	261.481	543.312	485.668	256.209	304.863
208.11	264.651		3334.45	196.277	7123.05	239.841	178.429	187.573	489.931	172.181	490.42
171.713	259.778		453.271	201.337	227.637	398.784	222.665	233.958	219.673	209.807	184.891
176.767	214.966		373.638	203.734	169.104	226.925	357.157	661.03	817.146	175.499	782.697
208.545	205.138		292.99	211.29	283.615	871.709	190.616	182.012	543.095	220.612	502.674
233.408	294.128		949.689	326.038	381.726	340.084	357.332	192.828	177.896	193.258	837.853
193.051	230.99		353.327	286.032	251.186	985.497	172.263	559.716	163.864	185.916	970.92
232.342	203.394		135.337	305.466	210.64	950.02	171.781	215.387	228.312	184.48	213.479
320.424	228.265		141.867	358.93	166.526	207.982	402.23	907.899	461.516	234.219	1383.5
245.755	242.878		414.558	172.696	294.407	694.913	451.424	257.031	471.202	179.046	418.297
171.647	170.974		135.134	227.448	315.551	221.626	138.633	615.856	163.046	193.186	808.541
654.412	218.971		162.858	300.235	212.967	183.44	180.657	196.803	540.818	329.976	490.039
184.258	201.924		177.331	584.2	285.628	178.641	426.241	209.276	501.04	186.74	258.641
219.23	205.608		134.11	236.941	185.751	201.494	302.194	196.021	361.932	764.69	246.192
164.79	176.396		289.168	243.474	173.766	242.973	514.581	202.858	412.19	702.451	438.1
266.939	132.105		372.82	323.333	267.676	209.552	294.801	212.189	293.566	998.32	768.514
346.565	183.432		480.583	150.007	701.043	168.992	238.431	571.805	580.962	612.299	231.394
211.998	194.665		209.743	375.92	207.607	520.93	529.008	654.425	191.571	500.082	489.324
201.096	158.438		208.029	286.138	198.236	155.028	674.326	160.972	790.015	700.077	206.989
587.381	237.883		253.267	319.569	338.51	202.241	351.852	175.198	278.14	1194.66	916.515
286.798	258.465		312.241	262.611	276.354	206.715	678.652	569.025	931.9	198.051	517.094
246.266	182.599		205.74	193.756	527.662	723.592	568.151	198.648	173.783	195.806	562.038
208.831	244.058		226.966	298.973	198.238	250.07	575.661	695.569	313.459	195.113	463.963
179.707	280.603		251.539	219.556	416.856	230.074	300.274	577.198	514.292	194.181	409.406
219.627	218.802		479.011	282.453	218.968	161.536	196.41	735.949	202.446	230.241	232.126
405.314	235.855		305.719	309.825	192.619	195.888	869.305	305.029	275.186	299.414	851.763
867.873	284.802		179.221	227.689	270.277	215.658	786.458	544.431	536.5	218.287	694.746
182	263.18		227.949	381.954	217.362	186.392	200.838	576.841	531.032	1345.88	443.551
287.694	300.009		239.005	325.838	229.042	577.865	539.416	746.006	331.524	288.438	485.795
241.89	327.479		243.327	189.797	213.088	235.772	160.54	215.468	284.698	918.273	593.313
395.911	210.154		389.355	207.379	245.043	160.853	157.324	176.985	625.794	675.012	653.717
310.769	321.812		244.621	407.032	309.08	228.134	225.916	212.725	272.174	230.704	591.608
865.961	172.904		254.347	194.365	378.048	160.273	194.523	232.799	499.62	964.343	1411.2
256.048	199.579		408.858	223.468	464.016	229.413	646.479	189.764	199.751	225.541	202.431
304.088	219.617		170.704	193.444	204.53	646.131	341.103	594.177	184.331	361.982	225.83
211.231	207.145		375.638	214.48	170.15	208.32	783.676	205.666	208.411	691.611	208.128
391.19	213.128		506.585	219.498	195.438	1048.57	830.802	205.626	628.316	239.286	423.109
204.098	198.746		818.739	225.3	271.718	951.33	345.727	161.219	244.637	717.519	211.144
338.936	178.998		632.44	208.295	188.434	208.2	184.007	645.635	198.595	1158.66	215.528
469.23	177.829		227.146	325.379	189.993	195.652	180.25	195.571	183.127	686.28	167.994
252.228	172.79		231.018	391.073	255.901	369.259	593.627	199.36	197.089	922.962	219.778
496.586	205.668		374.258	207.743	708.995	226.281	368.307	174.693	226.808	221.146	151.696
293.023	269.69		229.358	197.59	220.502	209.909	381.23	318.464	259.639	201.132	168.942
339.906	225.312		900.963	200.707	231.749	462.412	486.093	321.196	257.213	341.345	172.24
262.773	236.601		394.078	209.237	249.643	206.46	540.58	219.984	568.922	230.381	166.005
222.321	281.385		190.676	174.894	282.474	197.417	266.437	296.373	697.49	270.654	319.946
259.1	219.78		226.352	226.039	273.728	974.271	414.796	205.536	628.726	195.233	590.524
259.101	322.522		182.192	288.453	215.377	899.52	180.918	259.49	567.929	196.406	267.462
316.204	215.316		295.218	196.552	198.689	201.539	513.351	423.572	451.255	268.739	337.239
235.909	315.194		231.162	245.074	182.251	176.264	319.43	195.612	175.014	187.863	198.733
224.112	151.928		221.047	218.378	229.501	185.128	210.346	595.618	219.065	256.555	258.281
296.735	225.196		267.1	175.123	222.719	182.498	609.496	157.561	176.572	198.849	1543.93
292.771	199.509		212.358	241.327	294.449	176.145	844.91	203.508	802.201	185.887	1040.67
449.16	290.141		224.916	148.472	213.821	198.246	440.728	373.259	282.765	236.974	209.274
252.98	190.027		195.33	179.848	274.269	186.443	185.102	208.012	456.14	432.731	214.354
216.655	186.062		189.653	187.88	175.025	211.029	275	1255.84	184.812	183.047	971.339
209.279	188.329		325.043	265.823	273.862	189.333	284.005	303.209	896.365	591.038	233.831
311.978	191.898		188.836	186.672	204.177	169.521	568.793	208.992	580.945	702.93	497.971
554.235	182.246		221.827	210.908	320.333	410.021	305.499	216.214	213.626	1267.9	1285.22
283.806	240.641		169.355	299.505	248.939	188.285	186.278	202.175	972.391	242.73	1029.96
210.406	177.087		165.425	276.196	559.524	195.674	204.961	1127.28	204.125	379.775	454.45
151.762	216.073		173.735	207.61	239.174	251.681	190.386	215.931	231.117	212.221	201.941
229.57	376.447		158.411	305.89	258.003	302.54	902.445	304.932	191.78	768.038	209.71
199.098	190.477		152.449	230.47	257.463	288.588	376.758	146.581	205.903	221.429	242.571
206.071	178.063		298.553	305.404	307.434	215.229	254.006	940.91	869.364	216.436	233.935
293.099	175.012		182.546	238.48	313.106	222.45	705.168	329.821	428.497	1063.06	263.557
185.585	193.915		312.601	155.754	190.138	176.914	213.087	1075.5	1301.43	217.189	213.084
217.82	193.926		204.478	586.947	192.483	200.059	662.237	282.381	209.011	651.552	254.558
847.407	1029.28		274.213	233.295	202.546	210.203	672.605	1069.17	953.273	215.871	225.063
222.907	239.695		240.271	272.53	186.943	236.222	657.396	775.207	188.192	821.402	272.148
319.133	241.045		278.404	248.39	333.71	213.768	207.704	210.675	338.825	221.305	227.427
242.312	203.668		369.399	246.083	179.198	702.622	365.378	451.439	813.389	270.335	1117.61
298.581	456.927		604.029	247.015	196.206	453.851	766.699	1061.42	219.882	706.942	1201.23
414.474	220.354		476.476	489.602	194.498	976.192	842.099	201.238	1098.86	331.977	548.681
377.6	190.593		175.968	211.861	301.539	216.952	663.975	208.28	269.116	961.363	220.082
346.209	197.621		199.733	228.063	241.503	756.542	654.951	818.494	214.926	786.221	219.62
296.428	211.44		216.372	570.045	424.127	223.868	327.24	547.938	186.555	331.845	581.943
245.113	262.065		258.967	204.503	442.899	223.154	339.292	886.387	215.166	510.585	773.874
245.553	181.506		162.088	276.594	192.452	209.514	216.022	450.703	268.138	144.974	206.425
195.548	202.184		217.442	541.148	183.096	203.389	173.379	193.748	275.508	192.485	300.972
177.223	359.508		557.511	435.491	226.562	373.594	720.913	167.467	177.152	221.177	177.278
183.897	181.011		201.122	315.485	183.835	202.933	994.978	293.781	152.708	200.682	256.596
279.058	236.572		248.109	250.003	168.802	575.315	242.826	839.489	219.388	199.299	574.225
209.217	217.657		202.826	395.254	335.073	416.293	316.188	257.14	260.212	165.549	603.843
243.07	239.724		397.576	313.4	225.203	180.219	203.845	189.614	303.756	236.339	210.567
332.132	196.015		186.861	303.426	181.346	234.761	1133.41	591.161	214.762	463.996	159.087
191.325	204.832		345.206	289.889	202.303	254.634	226.123	386.448	923.788	314.545	926.324
187.506	190.928		226.625	355.043	192.11	701.605	205.919	472.521	200.084	396.125	222.182
242.638	287.219		183.616	340.955	185.319	193.989	209.145	174.992	730.238	1202.9	348.276
203.327	276.586		376.006	255.585	155.9	293.292	1148.12	386.131	162.118	638.975	421.713
202.288	202.891		213.952	201.54	205.16	188.061	475.348	245.496	191.268	190.3	247.467
201.434	136.746		440.669	233.738	165.932	225.793	230.639	289.646	201.539	571.572	220.265
489.345	264.66		323.161	259.901	179.348	370.876	220.856	193.031	271.053	601.596	156.227
205.241	223.585		517.191	196.024	190.676	180.409	537.223	889.934	351.487	709.816	187.801
1509.98	262.289		247.025	175.733	214.955	225.749	184.116	418.968	206.765	516.725	186.431
205.074	384.03		240.897	218.823	150.743	550.452	173.141	222.017	351.326	319.349	493.805
202.404	300.561		374.209	334.087	181.286	442.662	749.567	187.665	1000.2	210.48	157.386
157.92	374.395		492.194	227.998	321.891	173.229	184.668	487.817	200.613	199.757	200.553
260.046	335.063		227.368	295.49	153.833	179.197	702.024	221.228	340.381	159.427	245.894
306.18	212.421		364.376	192.24	177.22	190.14	554.546	274.575	288.927	601.843	600.588
191.886	144.475		313.943	166.038	849.594	187.629	662.565	222.489	200.525	217.348	201.411
188.066	166.848		241.245	154.105	262.146	733.308	737.57	189.425	709.973	203.747	1237.67
616.111	253.665		239.687	222.118	272.398	475.901	379.729	498.501	584	207.078	183.969
226.181	242.415		1228.09	188.589	200.654	708.063	638.803	322.437	208.09	242.119	203.569
208.838	199.52		2215.31	227.696	156.191	636.032	322.275	737.676	1146.45	720.829	269.514
189.69	212.053		313.966	164.287	264.939	559.765	944.741	359.777	721.846	275.753	348.13
215.281	219.247		237.665	227.522	281.432	731.852	724.508	622.565	691.233	331.879	330.42
152.702	204.079		375.039	294.505	268.176	796.608	1025.12	178.182	192.215	338.649	459.078
260.957	262.289		1536.3	308.72	429.871	406.128	468.605	171.672	582.451	213.469	594.039
201.841	711.868		231.588	189.889	193.479	777.407	257.179	763.668	219.693	214.175	720.073
273.701	206.137		189.714	1492.22	247.87	486.471	518.905	188.971	697.345	375.246	257.125
344.174	238.13		247.374	170.377	316.948	277.234	157.492	655.006	221.837	191.267	355.121
289.678	391.241		257.363	168.038	229.974	831.353	306.925	181.037	483.588	859.711	211.989
210.076	207.037		252.103	188.221	210.173	340.419	498.634	367.942	202.972	834.774	469.242
258.395	210.808		184.292	207.302	205.839	165.343	225.274	182.125	943.132	395.128	245.599
194.413	262.31		229.264	184.934	198.736	808.522	548.223	188.917	183.812	489.705	266.625
184.859	205.472		2814.27	383.37	185.779	1034.66	195.422	171.236	1069.96	197.729	472.585
221.205	401.474		223.372	1712.42	351.313	745.012	204.062	476.355	218.929	746.305	232.343
214.924	163.531		206.195	250.576	227.323	205.31	251.851	355.979	1048.92	788.466	186.686
196.374	171.404		4721.52	1321.88	343.28	550.513	189.274	186.646	202.367	172.585	180.652
208.296	238.532		218.521	203.084	191.081	142.69	211.092	517.06	328.31	324.92	852.979
255.907	151.69		340.19	180.519	236.567	422.03	235.088	454.898	724.737	931.454	594.776
293.416	176.2		182.546	263.333	214.459	174.034	823.899	519.511	646.597	964.107	181.659
315.682	156.908		266.445	182.194	206.131	168	192.298	200.615	180.376	800.593	821.216
313.487	438.861		197.664	295.493	201.022	788.381	239.175	164.968	210.007	929.827	825.147
229.52	158.185		292.907	226.089	216.179	682.401	673.352	168.14	386.358	165.602	876.735
336.086	205.994		184.498	240.007	274.471	731.531	519.657	275.891	464.387	185.081	175.223
362.522	228.823		197.975	159.864	235.258	1029.96	1022.55	177.416	225.804	530.474	317.794
288.866	409.985		311.233	176.814	198.595	223.9	274.006	161.918	226.737	397.324	330.902
164.854	199.243		209.138	194.64	288.232	931.377	192.9	169.035	224.94	235.382	948.716
191.055	146.259		477.655	373.375	210.676	319.675	165.416	160.512	161.311	972.253	191.663
254.512	238.813		224.271	165.129	384.348	443.057	751.555	180.636	177.189	189.482	624.547
427.308	174.987		204.224	228.772	189.989	508.613	166.149	163.26	747.105	184.209	771.54
157.716	181.082		482.562	259.105	294.25	310.137	205.827	170.965	231.297	206.564	354.347
2208.94	245.125		203.827	200.838	191.006	153.662	572.628	279.698	333.076	178.792	681.111
234.415	229.266		212.106	218.057	476.024	731.364	227.916	190.719	208.509	557.243	197.714
174.908	252.983		334.493	294.243	221.305	824.416	451.603	203.912	267.037	740.825	176.147
216.866	184.004		342.56	270.5	208.723	216.528	177.932	856.08	336.661	876.468	176.875
276.253	305.789		299.559	229.915	233.465	222.297	205.47	791.147	301.183	633.356	590.316
344.624	388.073		202.232	197.6	231.549	241.514	351.171	203.02	340.631	239.444	326.932
284.742	483.661		349.943	260.14	272.087	356.987	198.959	565.793	1647.51	195.97	550.244
193.855	316.144		396.032	316.231	246.109	272.772	252.432	829.131	188.059	489.997	662.109
271.289	253.984		314.235	1548.51	228.646	261.446	202.822	571.81	647.757	1793.98	222.088
210.712	460.828		211.405	332.432	219.439	244.394	203.915	280.072	245.166	690.65	497.67
186.536	191.129		192.513	165.804	307.449	155.666	950.347	215.517	602.818	188.824	347.898
171.097	291.212		218.792	312.425	234.832	304.318	200.264	729	179.705	192.823	525.375
211.894	224.354		398.815	176.216	270.098	847.204	223.408	431.651	160.185	209.522	460.96
220.639	248.534		367.665	852.001	189.763	345.561	188.695	190.584	167.268	184.963	645.098
567.428	208.256		251.234	427.221	268.27	313.239	200.157	752.144	136.673	473.187	1067.18
243.438	347.727		537.589	219.038	243.593	354.678	196.76	565.697	188.207	218.871	969.426
194.333	242.371		486.544	196.98	358.81	222.789	209.809	517.575	141.039	205.715	524.022
209.72	149.365		560.336	206.655	292.45	417.331	206.068	825.963	367.683	207.429	887.396
240.879	355.678		407.685	226.042	1956.67	237.049	556.78	609.334	168.163	231.737	622.39
236.741	253.731		303.527	200.311	293.881	438.858	514.115	487.268	182.754	525.26	458.211
168.02	750.912		420.471	194.484	170.501	240.175	168.365	585.099	165.916	231.744	612.65
234.846	292.465		356.69	261.891	254.9	187.185	197.646	742.643	171.648	526.328	626.569
230.077	353.614		217.861	242.134	277.803	215.419	191.292	686.09	176.1	229.213	347.887
234.875	248.051		175.176	176.083	386.56	168.931	592.935	641.802	168.031	444.04	580.578
205.518	202.04		184.546	220.339	258.868	182.731	560.848	597.645	230.073	175.98	509.388
266.302	215.583		1091.66	167.231	305.411	230.343	175.436	358.453	455.422	780.572	439.186
204.603	203.707		339.874	182.682	299.682	764.274	947.857	813.545	930.253	354.233	725.296
194.054	199.671		288.091	178.879	375.609	195.037	665.859	224.352	142.022	1066.31	199.511
218.874	207.496		275.517	223.481	274.247	205.916	188.228	545.369	411.867	675.387	537.281
237.359	356.268		279.428	207.922	245.095	231.169	189.144	705.627	221.632	966.816	204.136
272.756	193.148		185.131	207.615	238.442	198.978	939.441	342.257	695.807	577.959	184.896
178.964	206.232		316.009	214.402	337.898	317.747	524.234	472.255	710.817	1053.99	362.428
190.679	342.134		257.073	191.292	243.071	1032.82	723.372	541.498	798.346	933.43	779.179
713.806	290.151		268.912	189.784	287.263	509.353	634.953	717.717	887.875	1053.38	164.542
221.706	258.273		185.932	412.778	816.324	150.758	192.925	663.453	246.187	939.611	390.49
212.876	382.521		469.242	273.175	216.138	183.234	694.266	880.531	967.336	418.652	189.438
218.776	243.139		292.074	205.202	219.827	692.65	644.949	566.745	461.625	357.847	901.748
238.358	233.128		269.974	207.537	254.164	161.092	321.357	372.023	1065.42	203.017	320.779
244.395	240.814		356.155	207.776	456.843	191.657	174.581	223.777	226.936	209.112	746.96
582.701	186.96		1262.38	285.585	419.521	398.515	467.079	349.777	208.466	216.051	189.463
456.826	180.434		826.618	281.322	210.519	243.189	439.082	239.643	184.591	533.522	185.039
338.122	169.99		631.892	312.137	223.467	269.651	186.429	186.763	233.966	193.278	1020.9
177.818	362.18		235.158	242.618	201.886	221.144	177.571	432.244	180.115	192.539	470.609
336.98	393.03		694.704	247.875	244.255	145.364	167.946	332.541	307.058	1370.64	229.456
790.889	177.553		228.808	342.141	217.144	192.484	157.993	479.975	227.725	781.79	196.04
278.537	179.363		297.963	173.703	318.693	196.173	153.431	510.561	228.886	739.064	203.374
272.288	355.019		238.247	224.226	231.967	206.521	213.821	720.45	1253.32	762.413	182.559
248.759	246.824		484.06	193.244	462.8	427.73	234.108	179.624	204.128	905.101	230.207
221.725	191.819		186.029	228.732	549.931	181.24	411.732	763.503	477.014	345.058	174.222
218.439	180.953		246.918	166.155	198.632	195.561	305.459	1020.54	280.834	332.021	447.632
382.711	226.137		490.334	216.521	204.497	172.639	816.979	177.606	363.865	1017.68	175.831
227.396	226.049		287.285	189.555	438.438	243.148	217.512	1112.04	207.958	291.623	205.974
170.798	188.173		454.409	167.263	228.459	329.573	228.366	1116.17	183.129	252.815	589.5
227.058	173.888		218.092	257.694	175.142	527.008	687.558	820.008	313.255	228.261	333.511
223.153	164.93		297.003	196.86	274.485	247.619	938.178	920.71	678.904	472.681	925.696
175.984	205.622		289.894	148.155	232.353	226.375	177.591	187.717	752.894	1071.88	487.033
257.71	231.224		303.771	202.316	223.669	226.8	520.933	221.781	264.47	1039.81	313.214
212.838	230.601		211.345	218.914	384.894	358.996	182.077	257.044	199.075	407.396	729.977
331.743	204.859		238.405	217.331	231.237	204.259	940.427	693.778	1099.56	209.662	200.547
298.42	227.442		191.396	362.413	259.626	221.627	181.974	229.005	242.298	1040.78	200.565
230.747	277.325		258.294	254.738	323.104	187.262	1182.91	1029.49	552.319	223.341	1055.06
222.201	187.078		246.235	195.658	389.356	579.574	216.423	396.49	606.482	265.831	291.048
201.739	217.35		238.589	357.771	293.255	655.134	188.401	635.175	219.893	553.125	696.473
274.835	181.511		181.006	261.116	334.973	490.252	187.832	657.698	1242.59	183.669	160.56
166.386	234.318		261.1	204.685	318.164	161.986	190.47	449.802	201.894	515.819	291.197
234.156	212.099		207.291	155.926	176.073	180.361	218.472	1004.27	1141.98	178.577	942.522
197.519	211.444		238.494	234.248	1155.56	698.863	456.078	1047.54	862.924	359.744	734.838
215.475	185.895		170.221	161.504	460.178	867.337	647.09	204.988	819.78	544.067	434.996
352.185	453.487		2464.85	214.336	274.118	173.739	191.066	649.39	726.817	415.488	214.523
555.472	197.261		341.668	189.666	535.353	385.099	201.142	653.134	255.174	585.623	217
198.365	177.984		180.99	247.592	187.644	927.483	856.88	1013.08	418.233	205.351	205.311
211.487	189.247		1232.26	184.376	1334.72	660.295	200.628	231.97	950.154	150.681	212.259
215.553	225.861		392.29	199.727	300.839	162.179	395.048	903.011	207.982	652.56	212.291
286.399	165.26		770.127	195.255	332.143	404.822	1192.86	302.975	215.336	237.429	191.83
360.822	161.238		288.464	249.475	285.825	332.656	667.894	370.826	1425.62	205.379	1221.27
318.307	145.003		2478.22	252.466	243.196	801.395	216.178	712.26	211.052	910.411	195.518
402.936	182.165		929.74	434.384	179.597	686.712	801.114	241.79	492.511	386.186	198.199
339.822	160.036		178.305	420.226	366.998	224.467	701.496	749.904	190.006	254.397	305.218
254.87	360.562		2159.24	236.647	228.239	528.79	525.258	157.029	234.608	835.2	291.138
209.184	469.788		765.621	264.695	209.97	156.319	210.183	235.868	1091.9	223.332	531.979
267.66	295.426		220.373	246.844	716.46	597.89	199.238	1486.57	459.409	443.432	507.924
206.815	154.041		244.414	177.465	283.59	137.525	195.606	1469.47	205.748	1344.58	300.585
406.172	160.853		338.398	232.474	758.458	203.511	233.717	656.145	153.127	682.822	378.172
272.324	288.842		417.493	336.493	166.742	187.12	192.784	1159.13	832.167	214.949	366.55
215.643	205.734		322.964	274.206	221.416	222.601	204.346	569.541	225.24	225.543	723.105
186.379	332.998		1236.1	205.235	822.289	179.184	414.585	564.108	382.56	289.724	221.724
286.477	257.95		319.527	243.722	167.729	301.998	191.087	374.125	170.995	183.534	265.494
266.009	181.729		216.701	226.202	307.96	201.093	204.797	207.708	185.55	182.295	482.194
189.395	207.365		162.197	252.727	281.815	225.089	328.59	371.246	275.733	209.502	403.377
208.063	142.886		219.222	185.454	502.096	194.926	174.305	186.797	199.767	211.942	539.072
259.68	144.356		405.866	255.968	247.368	171.02	472.876	1187.99	197.666	202.496	696.23
202.827	145.995		184.864	191.133	508.636	213.027	481.996	220.11	1356.59	519.78	652.308
329.296	142.587		789.145	211.841	495.599	681.558	279.633	452.037	304.489	397.491	220.767
240.273	202.272		168.173	251.674	445.762	190.288	634.931	157.521	187.906	1008.26	1027.62
164.067	152.275		295.403	199.433	205.786	268.711	508.561	219.544	164.91	487.976	1452.63
176.665	201.3		300.056	229.378	633.964	197.043	182.257	966.51	263.235	361.925	734.319
163.981	164.302		269.775	217.711	253.203	204.207	773.025	1391.04	977.49	403.237	616.739
202.193	157.88		285.08	194.213	360.006	742.534	774.205	1225.48	211.25	389.354	491.29
188.397	205.395		178.992	423.959	180.47	585.854	243.808	840.007	185.246	198.922	669.073
255.364	198.262		300.794	217.758	315.622	180.19	779.884	677.211	411.333	280.864	447.934
219.029	275.526		186.139	384.957	265.17	304.988	191.153	206.758	538.131	658.881	884.691
264.897	221.107		374.293	213.066	281.833	768.36	938.869	184.226	209.841	371.276	229.12
281.302	185.829		169.718	237.43	208.515	527.99	346.294	612.75	185.7	830.9	744.937
191.039	130.279		209.147	220.075	214.051	168.762	812.934	427.613	206.438	213.567	752.878
253.325	186.826		172.475	208.174	196.277	207.581	577.371	577.673	157.685	563.788	786.838
332.515	784.001		226.657	392.52	443.538	722.5	157.425	552.437	307.908	191.289	318.975
353.8	347.154		311.322	269.078	280.448	989.779	468.74	631.054	374.946	518.971	561.014
429.223	365.602		296.916	220.839	212.637	710.056	201.633	541.505	513.941	1016.19	752.541
210.831	242.722		547.844	227.665	331.114	283.717	218.388	193.591	169.374	179.489	368.413
187.13	331.692		385.807	216.358	368.64	202.688	177.634	946.669	310.029	586.346	368.822
202.685	371.622		351.56	200.348	334.805	176.345	197.438	895.401	349.73	1017.24	277.004
158.657	289.35		206.2	215.304	304.565	565.866	193.759	207.857	675.537	311.016	837.011
164.022	929.173		204.343	170.206	361.067	288.316	458.493	177.633	182.166	233.528	361.726
193.62	181.013		213.729	445.482	303.618	512.065	421.133	215.662	1119.23	257.171	213.692
220.398	573.091		349.005	197.663	268.527	318.819	192.008	305.2	638.994	859.552	199.629
541.592	206.298		214.986	189.262	170.654	174.863	168.075	334.347	191.588	3334.33	242.305
209.076	2424.01		217.212	188.484	153.208	178.078	175.54	495.837	487.838	910.905	537.507
567.596	290.703		198.384	211.103	186.33	181.542	388.123	438.91	857.223	257.255	753.878
258.354	270.33		293.426	376.884	222.281	282.413	278.814	186.762	191.282	697.33	485.092
273.483	1383.14		172.978	2731.34	278.756	360.649	228.379	350.19	254.246	498.672	209.346
743.182	186.582		284.713	182.507	201.253	368.556	531.637	330.002	172.025	662.715	393.207
209.274	310.794		230.82	311.004	280.827	213.791	429.511	221.132	725.617	465.166	453.06
256.924	206.191		552.118	1340.49	301.097	752.679	176.799	515.111	359.093	777.057	186.285
212.354	195.587		182.308	296.424	190.89	186.901	336.613	204.38	705.602	255.003	205.334
260.108	195.807		748.091	195.84	188.782	251.478	427.075	309.418	334.185	191.169	217.329
255.812	158.286		747.853	699.069	199.389	573.689	307.672	222.458	199.801	1033.01	188.095
249.813	273.768		275.949	275.372	221.779	481.568	184.79	204.43	243.708	611.915	1337.07
377.353	191.194		509.09	1135.51	250.198	153.265	568.496	182.77	527.876	1328.26	308.913
544.102	281.832		200.97	181.891	295.681	270.374	716.725	435.912	222.38	166.185	1180.24
230.679	170.496		855.543	183.703	261.029	569.952	197.616	211.338	505.029	245.654	426.659
199.771	157.006		598.337	221.872	304.284	549.239	257.99	195.027	305.731	183.819	242.656
292.316	214.035		394.919	271.994	202.988	538.413	215.502	373.391	1536.43	151.532	221.946
205.524	230.289		197.121	209.98	332.028	319.279	214.072	529.931	188.455	202.324	313.166
199.607	228.836		175.836	173.619	346.029	192.228	187.61	311.543	136.446	255.586	195.572
517.351	131.143		281.931	172.089	514.804	228.1	194.816	258.943	794.923	808.545	1209.22
541.381	201.837		593.608	226.492	214.537	161.926	377.84	884.439	186.46	920.512	245.266
293.769	289.643		252.922	261.182	202.542	205.382	218.156	391.253	747.71	790.377	212.619
198.561	997.914		222.068	217.535	230.544	205.614	576.712	857.69	145.259	777.109	233.48
3174.35	230.197		152.351	304.646	276.784	238.893	745.087	841.646	440.669	455.653	534.242
205.344	191.437		232.734	275.184	215.251	204.184	729.159	202.696	779.177	574.699	1568.41
221.968	574.118		516.508	272.953	358.255	253.707	543.182	177.796	452.672	441.67	901.312
290.153	179.007		228.302	214.449	575.067	175.038	449.67	782.587	253.635	543.871	1263.85
199.147	227.655		328.346	203.43	653.925	251.034	956.625	187.928	918.687	796.861	427.655
179.328	206.771		212.893	222.559	314.029	239.489	183.622	193.854	677.427	489.826	1068.28
159.692	188.461		267.64	440.639	393.785	229.609	466	830.586	684.138	731.835	406.443
190.636	201.008		184.977	276.123	615.345	242.024	212.993	158.051	151.557	537.348	1064.62
201.864	155.504		289.973	192.334	239.374	184.928	172.966	162.018	748.09	891.559	1044.24
196.844	179.15		296.174	203.531	218.209	207.459	748.987	215.009	146.85	425.128	217.617
345.306	584.458		183.355	291.406	1346.8	277.578	628.455	1183.42	564.098	431.03	248.856
367.355	277.757		343.196	194.719	459.981	180.987	177.4	800.118	566.576	288.824	211.116
210.016	275.347		211.509	145.519	373.039	187.219	167.71	209.48	267.879	228.972	194.98
215.069	209.857		223.305	412.192	1309.92	293.075	163.797	225.036	187.28	299.871	190.817
266.294	252.908		235.123	212.578	171.69	230.767	161.09	175.653	323.426	501.398	758.901
170.154	209.081		247.18	236.364	649.84	268.738	171.146	388.77	270.839	831.478	189.517
199.53	208.615		246.184	193.01	198.92	163.769	415.11	708.208	182.098	416.345	190.677
308.109	264.841		218.417	234.888	187.882	174.491	147.912	238.016	533.555	245.108	677.051
206.321	161.818		223.111	209.521	740.739	189.703	175.997	857.163	418.721	648.186	1145.17
224.943	198.494		207.799	223.943	282.061	181.961	139.7	233.834	639.998	491.832	695.521
304.736	161.123		255.017	629.887	244.011	532.847	536.562	209.166	630.554	366.703	1111.07
228.209	170.728		162.804	258.997	197.898	177.665	388.293	541.313	837.799	598.113	1550.92
309.201	191.281		982.495	210.621	381.537	580.959	171.486	510.614	855.931	708.602	210.977
191.579	236.934		198.984	265.561	289.708	179.432	453.516	188.482	675.09	482.29	227.965
649.241	203.083		145.334	185.972	219.203	146.646	351.208	181.137	496.865	938.529	233.448
197.783	204.361		214.458	161.39	257.4	158.652	583.433	364.721	603.398	781.725	234.295
169.039	211.291		153.566	348.745	246.316	170.342	158.808	751.764	351.556	973.789	209.338
212.533	244.725		202.694	325.283	215.036	143.508	237.795	187.034	535.344	444.614	289.09
241.862	269.29		232.792	331.943	230.688	250.013	207.194	852.689	539.435	185.132	1653.6
200.967	267.967		245.847	215.396	185.319	200.382	1109.29	925.741	443.495	988.701	390.313
171.396	130.438		300.59	298.582	145.17	176.951	631.05	820.962	458.371	182.887	207.593
260.011	231.069		181.856	224.158	145.883	157.577	542.323	485.025	260.479	196.245	194.29
207.981	291.09		187.89	812.559	222.89	144.669	437.697	346.149	176.557	205.854	202.903
449.53	187.683		172.324	207.034	389.014	206.02	150.36	187.395	195.904	572.219	183.582
283.472	191.682		164.853	661.718	157.254	223.33	684.24	303.97	281.847	516.977	286.114
351.429	196.273		172.244	199.574	235.937	672.276	149.123	1195.3	198.932	199.954	177.086
719.342	269.264		156.621	168.143	199.088	209.904	525.032	245.083	200.525	608.468	413.374
250.453	336.149		202.666	742.701	218.364	1001.1	239.479	751.555	185.952	159.573	263.061
292.456	171.588		355.02	318.548	280.648	209.516	454.738	210.381	436.612	181.241	196.732
199.941	157.755		328.813	331.932	223.814	208.666	598.147	166.589	1008.24	173.777	708.697
206.954	177.264		209.555	203.97	176.733	191.274	211.995	299.877	191.285	946.118	190.291
344.09	123.965		372.056	162.847	257.197	230.635	1071.29	1003.25	536.242	271.466	204.932
359.561	192.055		588.524	213.314	229.826	175.479	240.326	255.863	227.958	198.028	512.446
265.906	200.111		275.673	150.945	178.556	202.604	958.364	208.755	186.097	206.446	579.186
264.19	184.866		307.575	142.134	274.591	811.033	312.098	236.163	250.613	169.23	267.479
787.224	376.073		293.824	190.015	517.705	735.403	135.463	278.224	157.004	216.419	279.602
401.139	199.363		204.109	177.066	461.653	215.615	515.698	610.031	192.534	174.329	246.427
284.001	175.89		256.598	173.013	336.649	200.4	143.728	549.336	410.002	348.795	833.954
372.707	168.378		214.349	214.174	330.225	289.797	697.663	1007.7	185.767	410.92	896.281
1468.07	139.077		644.562	251.04	363.352	200.088	568.06	1075.17	214.563	200.764	413.499
334.999	163.239		543.766	152.663	316.75	508.844	157.319	189.602	301.095	241.744	429.957
183.466	231.183		251.126	312.32	221.116	799.33	872.112	275.407	196.55	871.041	527.115
195.962	247.866		538.502	252.39	204.887	153.228	168.667	826.812	175.709	777.943	274.022
236.146	180.004		800.633	2120.95	286.453	227.759	821.754	186.276	316.836	1292.11	210.71
206.355	128.247		371.123	178.391	191.885	251.236	161.471	787.091	156.466	878.282	218.127
1373.94	225.548		508.42	232.758	407.45	837.469	294.483	213.181	1170.05	602.833	201.198
303.088	155.912		1057.45	188.746	193.221	901.069	482.328	959.283	1633.27	205.597	229.822
188.464	166.507		393.857	168.341	487.758	221.902	310.785	194.006	199.881	601.865	1147.85
312.092	199.927		310.634	192.257	282.169	195.184	197.783	198.82	350.59	174.473	243.828
279.524	214.391		328.803	171.652	211.858	205.575	1120.09	375.772	475.689	283.547	1448.24
206.474	406.694		253.949	178.977	179.484	228.432	206.649	1513.05	226.646	236.296	529.5
266.714	178.557		328.364	269.215	240.255	221.079	207.043	242.587	213.285	214.612	479.64
205.771	182.958		284.345	186.48	267.309	732.651	167.144	1137.13	239.929	1030.99	1455
248.98	172.395		262.695	179.866	226.572	461.898	309.829	615.412	226.268	179.276	1126.97
230.184	162.374		247.313	163.364	232.27	685.185	171.498	492.27	846.508	162.095	281.63
184.918	173.3		308.347	182.104	186.736	292.631	821.729	192.456	165.33	371.992	535.454
231.592	214.274		334.184	194.689	172.136	743.392	209.694	754.045	685.654	1059.67	764.769
273.68	167.749		184.966	165.083	265.098	223.193	461.272	684.203	398.985	368.05	212.308
208.586	223.729		185.783	190.506	155.231	781.586	184.626	1130.98	598.525	232.502	877.839
195.635	144.341		212.588	188.871	239.536	230.948	209.466	238.461	164.776	285.255	1094.13
390.414	231.39		225.046	222.227	223.91	198.013	142.746	280.176	153.175	687.1	602.407
286.307	175.166		220.048	226.101	212.543	577.216	167.635	219.983	669.653	161.668	913.039
469.853	365.436		194.231	274.19	198.521	369.121	223.266	756.005	451.377	287.491	865.385
204.321	612.836		386.216	186.548	208.943	241.273	179.651	483.224	280.463	208.35	188.579
213.456	274.924		525.537	186.646	160.626	260.354	156.703	228.883	665.413	999.065	868.324
327.598	199.37		401.633	148.094	208.797	334.981	167.262	244.41	146.353	190.481	1256.15
237.912	181.884		341.694	168.642	197.772	249.323	531.097	204.713	180.798	549.421	995.691
682.049	261.483		335.09	424.501	286.524	424.245	563.953	454.596	197.125	164.689	827.363
384.97	213.495		280.365	188.812	267.578	590.123	1128.17	230.601	135.769	879.11	351.691
178.354	362.14		216.824	224.894	170.594	656.793	135.144	221.257	171.037	572.898	1127.93
248.488	239.841		252.067	200.926	199.937	218.694	198.05	185.02	209.134	908.057	683.46
155.018	314.005		167.944	306.554	190.428	844.536	149.192	188.596	261.486	225.942	189.399
165.73	246.183		203.221	222.398	725.415	316.045	132.263	953.198	159.636	822.862	1136.59
175.473	205.523		180.666	216.384	308.469	215.484	330.662	284.57	297.875	168.102	290.76
179.138	179.227		184.575	184.563	371.389	220.137	441.583	468.804	1058.64	1392.42	583.513
193.303	311.219		200.69	328.755	214.979	271.994	1000.56	204.606	156.087	162.43	412.868
1661.31	175.426		358.11	276.842	544.108	175.262	148.781	208.009	324.085	671.909	593.229
201.688	192.222		264.47	604.205	445.806	230.588	908.815	189.79	143.367	638.851	675.826
252.244	178.766		190.477	212.052	427.57	221.145	193.288	190.357	228.927	183.107	572.581
436.555	191.107		231.581	338.612	260.532	196.623	169.89	691.829	215.058	187.808	666.374
270.253	253.395		273.637	362.957	240.541	249.902	164.248	903.821	214.673	426.151	619.345
349.244	180.353		319.045	246.213	273.595	1045.24	296.751	1291.5	842.178	196.311	818.976
206.42	187.495		210.285	671.43	164.054	923.042	292.458	1136.51	217.725	634.716	243.174
304.252	185.688		525.088	357.454	304.775	234.956	177.423	209.57	609.237	273.747	818.268
196.359	192.292		498.127	246.955	759.516	698.27	183.635	916.484	229.48	667.812	238.646
238.064	260.145		516.388	270.237	374.743	194.269	232.554	648.639	153.968	1028.55	213.976
178.55	182.624		205.62	198.117	393.248	387.151	558.749	601.402	205.366	1064.15	226.605
296.39	247.586		217.926	1044.28	365.631	203.604	200.023	1213.74	205.607	367.915	1016.28
162.574	201.056		201.485	1039.97	205.056	529.109	295.411	286.179	502.795	853.158	415.177
181.736	192.745		253.682	264.058	538.978	369.731	212.309	1990.64	225.367	659.134	319.24
186.381	155.088		253.741	195.071	172.835	357.535	813.896	333.566	328.204	271.77	239.479
223.85	1043.65		279.424	382.777	170.335	797.681	914.555	164.917	1043.1	1124.15	625.287
150.734	210.911		251.836	294.549	422.338	742.179	1006.08	1024.11	1032.75	206.835	675.061
146.72	200.623		254.537	288.071	988.78	201.67	420.809	392.112	220.948	226.147	520.064
186.435	721.671		248.452	304.907	362.443	194.956	198.352	569.09	837.093	192.458	315.961
152.682	269.577		217.249	213.963	230.786	394.293	209.11	215.874	486.875	191.137	458.576
144.468	212.842		684.899	404.271	236.49	385.404	922.074	423.866	876.585	265.81	207.793
150.666	185.571		279.912	213.248	321.294	367.769	201.85	432.004	217.134	570.913	420.497
370.525	165.895		329.76	174.892	301.91	626.07	208.366	259.88	325.978	227.988	762.349
234.712	232.69		252.257	230.174	220.675	932.338	694.831	262.696	622.575	186.161	163.36
253.352	234.401		344.462	206.901	160.489	287.946	182.509	223.082	1080.35	388.719	158.806
145.101	179.671		730.991	173.783	153.313	198.429	259.838	237.878	399.406	192.549	237.616
371.449	186.125		240.32	200.103	189.556	863.542	811.943	236.789	414.09	187.154	227.02
274.497	164.035		288.243	187.611	211.397	746.309	840.693	1153.07	156.989	534.598	920.361
536.59	182.252		353.745	311.029	290.61	806.612	193.193	893.08	204.631	390.221	844.004
186.006	244.972		209.656	175.312	223.148	214.078	970.337	1128.1	179.974	175.48	221.494
166.49	435.109		358.477	231.388	312.775	192.579	326.05	251.998	152.507	197.324	434.998
312.297	279.465		201.249	189.004	246.904	525.339	414.266	345.628	233.065	474.161	895.084
314.573	165.934		982.276	203.216	197.634	217.004	1206.98	392.821	1025.05	181.811	2413.53
196.367	651.208		219.893	181.294	193.973	1043.99	721.192	544.618	218.837	480.681	476.68
234.362	204.571		241.175	289.048	287.431	297.858	219.512	1505.84	264.692	687.206	413.604
161.154	417.669		165.456	174.953	178.455	616.857	250.72	1300.55	227.124	246.682	217.313
209.675	441.629		320.148	254.053	267.881	226.257	222.369	594.948	1204.88	200.523	696.686
172.433	218.405		253.572	200.872	262.507	213.312	408.333	1432.35	597.776	252.141	436.716
196.325	235.68		367.898	255.987	546.817	216.348	220.511	238.831	661.499	416.608	168.955
175.263	234.273		239.866	275.44	341.42	638.984	212.541	189.151	288.378	1370.93	746.035
144.175	250.573		366.347	168.643	285.429	222.602	211.24	210.5	396.181	604.044	542.76
224.945	242.009		524.385	229.783	248.177	283.538	202.801	302.225	169.74	341.691	925.972
261.772	200.129		213.896	289.856	185.899	328.681	206.46	336.448	161.194	496.721	492.159
183.754	468.159		430.136	462.799	212.42	918.568	212.155	1294.41	1141	257.9	208.142
201.164	199.745		243.875	451.976	275.455	211.519	998.591	230.765	976.482	665.612	219.154
224.531	189.877		245.02	273.223	210.81	283.282	211.41	739.529	301.069	298.696	627.923
182.347	312.087		395.681	238.323	313.458	615.665	210.367	1276.15	594.826	237.963	488.132
456.216	832.789		246.794	349.825	460.583	673.18	208.504	244.868	212.51	1027.46	435.012
165.679	268.941		198.148	304.864	175.457	466.957	217.924	235.446	251.351	629.102	559.957
298.547	200.548		316.359	233.818	265.649	241.778	221.556	498.362	178.264	1318.39	774.141
142.326	297.283		186.434	182.503	241.729	220.095	219.008	415.646	1174.45	190.72	165.125
265.6	248.869		207.643	420.172	384.265	340.695	194.329	898.258	544.497	676.869	455.876
207.807	177.822		187.314	175.011	306.169	224.506	186.792	1277.98	763.852	174.294	917.771
225.511	199.896		256.831	273.03	309.614	402.548	220.77	203.6	212.749	198.823	674.269
215.719	202.885		384.574	274.512	405.268	469.753	213.965	613.041	756.347	222.515	509.695
174.652	260.944		166.675	162.934	162.574	676.272	209.347	215.826	187.947	436.523	200.527
317.098	224.339		174.615	211.06	401.252	177.767	183.791	648.512	193.465	178.542	767.044
260.828	241.097		223.634	239.443	311.748	237.577	211.666	677.543	189.16	909.919	950.053
226.414	558.186		176.788	200.263	304.01	257.855	224.42	404.987	856.42	488.372	693.112
169.51	235.461		170.119	161.348	308.031	178.845	200.663	586.878	405.029	219.633	1004.57
197.733	214.363		274.922	721.097	285.084	177.488	208.568	633.048	939.227	1178.07	1012.05
207.625	263.622		184.051	178.082	353.071	344.214	402.359	432.195	941.924	1220.96	883.108
305.402	172.514		671.363	590.739	1146.92	165.375	228.95		179.029	1177.15	447.881
278.159	333.027		210.476	194.765	254.055	153.667	374.251		429.192	505.349	280.444
227.788	346.003		166.117	336.568	187.956	762.283	154.127		347.982	198.015	209.791
224.033	421.476		206.637	182.268	229.372	315.888	1114.53		180.678	846.571	818.221
240.534	370.976		209.205	131.216	190.422	773.145	430.595		167.227	230.189	380.856
200.809	438.359		225.112	255.299	187.013	227.189	213.238		287.907	488.478	218.709
180.306	230.229		210.437	309.418	442.31	225.484	213.917		457.84	239.593	254.037
235.107	310.399		196.362	173.786	174.069	213.414	179.107		185.269	391.014	692.241
237.344	177.348		223.643	457.321	183.504	220.971	192.632		372.567	292.329	373.723
183.561	217.392		261.604	336.302	166.328	164.538	224.202		212.854	194.883	218.743
203.839	262.145		359.659	184.316	413.853	151.605	445.673		380.597	217.679	286.741
202.053	188.141		251.067	292.868	398.73	610.209	548.58		381.493	226.243	1359.79
200.567	227.778		273.728	200.2	332.012	407.853	210.571		502.603	515.874	467.406
240.657	241.156		247.365	304.4	176.538	162.324	152.268		402.377	197.855	429.435
182.047	205.224		256.687	339.892	154.944	157.786	182.379		809.51	450.666	448.713
274.793	239.027		270.982	219.655	191.173	142.612	612.543		226.816	199.604	446.577
164.613	224.855		225.198	202.072	264.888	173.213	156.63		613.379	196.246	1156.64
265.227	203.609		307.633	216.169	483.05	153.102	628.739		614.276	207.726	219.772
332.965	257.551		290.854	368.381	444.559	155.466	146.955		317.655	211.777	231.087
371.12	189.772		1327.56	220.626	438.847	812.226	192.893		152.332	221.884	265.11
181.123	218.978		296.449	193.616	227.143	182.19	192.272		747.706	267.007	206.39
1985.06	207.89		215.637	368.983	237.795	226.741	163.659		689.456	510.786	192.173
408.959	170.791		227.225	215.797	164.559	192.621	172.684		376.997	873.412	232.589
427.631	246.181		283.914	288.359	339.16	217.786	185.972		293.336	462.433	195.886
306.846	212.336		220.826	320.791	437.273	211.564	828.493		266.667	430.864	216.999
265.909	200.289		266.488	252.697	158.935	616.299	719.674		1064.06	1013.33	208.793
424.367	176.253		216.748	261.371	272.882	200.376	690.782		353.477	634.803	216.084
227.162	194.842		248.36	811.509	534.13	598.11	477.951		330.66	589.45	270.248
329.378	178.179		366.039	206.353	266.145	192.916	583.471		988.902	777.855	210.02
255.012	194.842		263.839	201.832	359.623	203.351	179.475		881.172	574.207	206.638
280.444	207.445		249.123	183.162	375.942	206.623	471.327		333.166	613.141	689.235
244.236	182.508		284.443	234.386	3246.46	221.059	208.712		824.18	173.784	867.902
140.52	164.365		243.462	208.943	489.951	230.544	230.147		182.028	191.999	397.472
138.557	262.409		243.822	222.044	1413.47	238.597	186.795		201.663	692.473	227.79
183.566	180.296		358.506	441.249	2976.97	220.452	193.375		285.801	185.048	1530.65
141.58	207.199		350.984	201.638	222.253	1033.43	357.743		364.921	622.105	968.646
149.294	302.861		194.903	219.463	274.128	414.773	863.495		202.666	445.064	353.701
264.87	244.252		363.341	202.357	373.066	879.435	321.325		218.022	370.159	694.185
2387.84	257.676		174.843	206.34	239.695	404.674	226.4		253.116	201.991	412.015
146.33	307.713		451.959	208.655	2487.57	565.891	198.142		330.558	207.108	903.836
158.847	223.522		422.418	290.571	1062.15	1056.6	189.704		1579.91	616.161	149.249
368.334	455.55		200.655	280.308	329.646	860.776	630.111		386.656	464.561	150.353
189.491	209.746		293.687	309.667	230.155	1141.11	319.183		428.737	641.134	176.339
184.971	238.323		292.216	214.85	160.123	787.125	663.259		410.11	368.478	189.178
229.426	318.937		367.058	590.402	801.808	221.166	308.419		415.36	194.988	710.372
505.952	206.679		241.811	196.096	174.934	222.455	150.343		1424.94	238.587	192.348
262.714	185.548		151.223	200.271	208.652	1159.9	187.59		644.192	1039.44	856.631
199.083	334.219		285.867	323.918	180.273	1044.04	232.97		220.91	229.487	2005.85
176.56	334.728		367.303	211.166	332.824	1064.67	580.734		219.623	244.101	202.269
229.143	182.713		453.696	485.923	371.641	615.142	321.006		231.765	987.346	305.862
265.418	192.141		250.864	297.179	205.17	981.742	774.336		406.379	143.087	208.927
219.048	163.717		258.289	191.791	400.786	470.765	157.235		197.13	181.989	230.308
155.596	289.493		187.855	691.874	209.308	1064.73	185.607		419.168	1056.55	188.216
163.945	379.949		209.901	291.364	314.721	402.396	678.803		860.923	608.85	182.332
172.053	283.419		443.305	270.454	197.815	228.903	580.357		473.514	602.317	323.538
160.487	241.416		338.839	291.298	158.629	203.273	200.706		167.95	1019.6	660.007
164.043	218.136		424.074	229.197	1000.53	729.45	691.307		206.603	739.86	198.499
231.091	255.717		241.371	259.651	385.899	193.743	571.465		330.465	448.438	182.224
181.497	159.878		341.147	225.542	703.842	750.083	485.728		315.623	184.556	176.953
152.037	158.594		359.274	200.44	153.118	754.495	191.816		212.864	187.871	571.603
167.162	188.74		427.51	219.427	188.288	637.013	886.143		175.958	207	165.832
156.611	157.989		218.207	204.88	174.462	740.692	641.963		223.494	202.953	264.494
141.407	184.294		179.51	186.927	172.231	191.288	413.286		535.158	641.548	427.351
304.616	145.86		167.651	245.105	343.887	650.403	474.202		420.4	225.51	209.162
353.718	225.023		172.916	273.241	231.779	289.251	223.945		235.053	778.12	186.968
381.919	215.166		180.701	195.787	404.525	306.304	484.162		206.733	574.816	568.731
221.529	207.336		276.41	189.344	480.257	510.888	670.877		438.626	720.372	273.749
182.756	462.811		213.897	184.153	383.38	663.61	170.841		192.312	319.767	223.638
176.191	201.66		170.973	257.446	220.672	223.482	837.445		164.966	746.023	186.596
181.738	188.972		228.613	194.038	317.859	204.689	528.898		508.563	197.237	184.122
183.815	188.198		175.951	196.121	189.234	443.768	200.804		595.311	280.789	172.342
158.135	162.455		264.435	228.544	213.682	387.629	428.146		697.784	520.241	141.837
305.903	973.844		284.811	260.36	244.377	273.578	703.47		155.894	300.834	208.726
187.958	191.486		651.843	380.251	182.52	945.012	275.591		956.372	505.484	1157.28
276.24	205.728		384.558	298.886	183.53	658.042	166.87		151.968	186.934	143.385
222.404	163.02		693.794	360.858	178.014	925.195	184.737		190.746	197.356	184.63
160.711	211.017		205.027	184.869	247.819	712.407	570.528		564.56	203.634	247.056
163.504	176.522		231.88	210.017	149.702	1019.27	204.658		448.421	642.365	404.337
161.565	259.924		230.344	285.118	167.456	214.547	522.92		555.398	216.544	449.342
188.198	204.919		234.964	639.365	186.406	213.138	620.277		334.414	203.159	864.043
185.045	238.39		217.724	183.092	187.881	211.307	849.839		362.496	231.193	1215.2
239.823	241.202		300.49	446.742	302.647	693.483	182.467		224.632	196.083	202.587
196.616	183.925		366.361	231.87	246.798	948.407	185.513		373.355	317.022	573.971
215.15	164.759		219.654	219.405	342.338	652.152	200.965		376.054	153.871	213.283
191.111	172.996		213.202	339.889	215.319	501.134	212.541		577.429	675.198	187.928
167.276	205.087		292.64	266.437	652.958	263.67	178.695		635.319	522.224	196.445
317.442	247.653		201.676	166.13	5558.52	181.914	171.774		733.466	628.83	207.115
196.811	174.925		207.166	238.592	191.291	391.53	198.902		665.951	815.104	747.966
213.432	169.042		199.282	192.715	161.869	255.82	333.639		186.951	1181.87	174.543
242.592	326.629		194.517	203.879	207.884	311.19	227.06		231.601	823.267	255.758
323.862	191.466		370.895	199.524	253.945	971.799	207.747		855.536	208.757	202.464
227.869	148.056		215.372	214.335	237.375	913.872	199.376		200.378	165.194	439.118
211.017	238.211		207.557	354.412	205.989	323.993	207.933		275.941	945.072	168.095
189.061	183.353		148.403	257.496	281.426	522.803	658.611		167.464	297.896	211.171
229.246	227.724		198.963	193.603	296.705	398.702	200.176		169.29	881.699	853.913
[truncated: 4,159 more rows]
